# Supplementary material for: The EnteroBase user's guide, with case studies on Salmonella transmissions, Yersinia pestis phylogeny, and Escherichia core genomic diversity
Source: Genome Res. 2020 Jan;30(1):138–52. doi: 10.1101/gr.251678.119 (PMC6961584; doi:10.1101/gr.251678.119)
Supplement: Supplemental Material [file supp_gr.251678.119_Supplemental_Code.zip]

Archive with 76 entries (71 files):
- EToKi-master/
- EToKi-master/.gitignore
- EToKi-master/EToKi.py
- EToKi-master/example.bash
- EToKi-master/LICENSE
- EToKi-master/README.md
- EToKi-master/requirement.txt
- EToKi-master/examples/
- EToKi-master/examples/Escherichia.Achtman.alleles.fasta
- EToKi-master/examples/GCF_000005845.2_ASM584v2_genomic.fna.gz
- EToKi-master/examples/GCF_000010485.1_ASM1048v1_genomic.fna.gz
- EToKi-master/examples/GCF_000214765.2_ASM21476v3_genomic.fna.gz
- EToKi-master/examples/GCF_001566635.1_ASM156663v1_genomic.fna.gz
- EToKi-master/examples/S_R1.fastq.gz
- EToKi-master/examples/S_R2.fastq.gz
- EToKi-master/externals/
- EToKi-master/externals/bbduk.sh
- EToKi-master/externals/bbmerge.sh
- EToKi-master/externals/blastn
- EToKi-master/externals/bowtie2
- EToKi-master/externals/bowtie2-build
- EToKi-master/externals/bwa
- EToKi-master/externals/FastTreeMP-DB
- EToKi-master/externals/gatk-package-4.1.0.0-local.jar
- EToKi-master/externals/kraken2
- EToKi-master/externals/lastal
- EToKi-master/externals/lastdb
- EToKi-master/externals/makeblastdb
- EToKi-master/externals/megahit
- EToKi-master/externals/minimap2
- EToKi-master/externals/mmseqs
- EToKi-master/externals/pilercr
- EToKi-master/externals/rapidnj
- EToKi-master/externals/raxmlHPC
- EToKi-master/externals/raxmlHPC-PTHREADS-SSE3
- EToKi-master/externals/repair.sh
- EToKi-master/externals/samtools
- EToKi-master/externals/SimBac
- EToKi-master/externals/spades.py
- EToKi-master/externals/trf409.linux64
- EToKi-master/externals/usearch
- EToKi-master/modules/
- EToKi-master/modules/align.py
- EToKi-master/modules/assemble.py
- EToKi-master/modules/cgMLST.py
- EToKi-master/modules/clust.py
- EToKi-master/modules/configure.ini
- EToKi-master/modules/configure.py
- EToKi-master/modules/CRISPOL.db
- EToKi-master/modules/EBEis.Escherichia.fas
- EToKi-master/modules/EBEis.py
- EToKi-master/modules/evalHCC.py
- EToKi-master/modules/hierCC.py
- EToKi-master/modules/isCRISPOL.py
- EToKi-master/modules/MLSTdb.py
- EToKi-master/modules/MLSType.py
- EToKi-master/modules/ortho.py
- EToKi-master/modules/phylo.py
- EToKi-master/modules/prepare.py
- EToKi-master/modules/RecFilter.py
- EToKi-master/modules/RecHMM.py
- EToKi-master/modules/uberBlast.py
- EToKi-master/modules/_EnFlt.py
- EToKi-master/modules/__init__.py
- EToKi-master/modules/ongoing/
- EToKi-master/modules/ongoing/metaCaller.py
- EToKi-master/modules/ongoing/MGplacer.py
- EToKi-master/modules/ongoing/MGplacer0.py
- EToKi-master/modules/ongoing/MLSType_NG.py
- EToKi-master/modules/ongoing/ortho2.py
- EToKi-master/modules/ongoing/ortho_bsn.py
- EToKi-master/modules/ongoing/Rec2Phandango.py
- EToKi-master/modules/ongoing/recCompare.py
- EToKi-master/modules/ongoing/recCompare2.py
- EToKi-master/modules/ongoing/RecHMM2.py
- EToKi-master/modules/ongoing/xmfa2matrix.py
