# Supplementary material for: The EnteroBase user's guide, with case studies on Salmonella transmissions, Yersinia pestis phylogeny, and Escherichia core genomic diversity
Source: Genome Res. 2020 Jan;30(1):138–52. doi: 10.1101/gr.251678.119 (PMC6961584; doi:10.1101/gr.251678.119)
Supplement: Supplemental Material [file supp_gr.251678.119_Supplemental_Code.zip › EToKi-master/externals/usearch]

/home/zhemin/software/usearch11.0.667_i86linux32
