# Supplementary material for: The EnteroBase user's guide, with case studies on Salmonella transmissions, Yersinia pestis phylogeny, and Escherichia core genomic diversity
Source: Genome Res. 2020 Jan;30(1):138–52. doi: 10.1101/gr.251678.119 (PMC6961584; doi:10.1101/gr.251678.119)
Supplement: Supplemental Material [file supp_gr.251678.119_Supplemental_Code.zip › EToKi-master/modules/configure.ini]

raxml={ETOKI}/externals/raxmlHPC                       # phylo
fasttree={ETOKI}/externals/FastTreeMP-DB               # phylo
rapidnj={ETOKI}/externals/rapidnj                      # phylo,ortho
bbduk={ETOKI}/externals/bbduk.sh                       # prepare
repair={ETOKI}/externals/repair.sh                     # prepare
bbmerge={ETOKI}/externals/bbmerge.sh                   # prepare
diamond={ETOKI}/externals/diamond                      # uberBlast
mmseqs={ETOKI}/externals/mmseqs                        # uberBlast
minimap2={ETOKI}/externals/minimap2                    # uberBlast,assemble-map
blastn={ETOKI}/externals/blastn                        # uberBlast
makeblastdb={ETOKI}/externals/makeblastdb              # uberBlast
spades={ETOKI}/externals/spades.py                     # assemble
megahit={ETOKI}/externals/megahit                      # assemble
samtools={ETOKI}/externals/samtools                    # assemble-map
pilon={ETOKI}/externals/pilon-1.23.jar                 # assemble-polish
gatk={ETOKI}/externals/gatk-package-4.1.0.0-local.jar  # assemble-polish
bwa={ETOKI}/externals/bwa                              # assemble-map(optional)
bowtie2={ETOKI}/externals/bowtie2                      # assemble-map(optional)
bowtie2build={ETOKI}/externals/bowtie2-build           # assemble-map(optional)
kraken2={ETOKI}/externals/kraken2                      # assemble-eval
kraken_database={ETOKI}/externals/minikraken2          # assemble-eval
lastal={ETOKI}/externals/lastal                        # assemble-map
lastdb={ETOKI}/externals/lastdb                        # assemble-map
pilercr={ETOKI}/externals/pilercr                      # align-refmask
trf={ETOKI}/externals/trf409.linux64                   # align-refmask
usearch={ETOKI}/externals/usearch
