# Supplementary material for: The EnteroBase user's guide, with case studies on Salmonella transmissions, Yersinia pestis phylogeny, and Escherichia core genomic diversity
Source: Genome Res. 2020 Jan;30(1):138–52. doi: 10.1101/gr.251678.119 (PMC6961584; doi:10.1101/gr.251678.119)
Supplement: Supplemental Material [file supp_gr.251678.119_Supplemental_Code.zip › EToKi-master/modules/EBEis.Escherichia.fas]

>H10__FliC__30059861
ATGGCACAAGTCATTAATACCAACAGCCTCTCGCTGATCACTCAAAATAATATCAACAAGAACCAGTCTGCGCTGTCGAGTTCTATCGAGCGTCTGTCTTCTGGCTTGCGTATTAACAGCGCGAAGGATGACGCCGCGGGTCAGGCGATTGCTAACCGTTTTACTTCTAACATTAAAGGCCTGACTCAGGCTGCACGTAACGCCAACGACGGTATTTCTGTTGCGCAGACCACCGAAGGCGCGCTGTCCGAAATTAACAACAACTTACAGCGTGTGCGTGAGCTGACTGTTCAGGCGACCACCGGTACTAACTCTGAGTCTGACCTGTCTTCTATCCAGGACGAAATCAAATCTCGCCTGGAAGAGATTGATCGTGTTTCAAGTCAGACTCAATTTAACGGCGTGAATGTTTTGGCTAAAGATGGGAAAATGAACATTCAGGTTGGGGCAAATGATGGACAGACTATCACTATTGATCTGAAAAAGATCGATTCATCTACACTAAACCTCTCCAGTTTTGATGCTACAAACTTGGGCACCAGTGTTAAAGATGGGGCCACCATCAATAAGCAAGTGGCAGTAGGTGCTGGCGACTTTAAAGATAAAGCTTCAGGATCGTTAGGTACCCTAAAATTAGTTGAGAAAGACGGTAAGTACTATGTAAATGACACTAAAAGTAGTAAGTACTACGATGCCGAAGTAGATACTAGTAAGGGTAAAATTAACTTCAACTCTACAAATGAAAGTGGAACTACTCCTACTGCAGCGACGGAAGTAACTACTGTTGGCCGCGATGTAAAATTGGATGCTTCTGCACTTAAAGCCAACCAATCGCTTGTCGTGTATAAAGATAAAAGCGGCAATGATGCTTATATCATTCAGACCAAAGATGTAACAACTAATCAATCAACTTTCAATGCCGCTAATATCAGTGATGCTGGTGTTTTATCTATTGGTGCATCTACAACCGCGCCAAGCAATTTAACAGCTAACCCGCTTAAGGCTCTTGATGATGCAATTGCATCTGTTGATAAATTCCGCTCTTCTCTCGGTGCCGTTCAGAACCGTCTGGATTCTGCCATTGCCAACCTGAACAACACCACTACCAACCTGTCTGAAGCGCAGTCCCGTATTCAGGACGCTGACTATGCGACCGAAGTGTCCAACATGTCGAAAGCGCAGATTATCCAGCAGGCCGGTAACTCCGTGCTGGCAAAAGCCAACCAGGTACCGCAGCAGGTTCTGTCTCTGCTGCAGGGTTAA
>H10__fliC__33590254
ATGGCACAAGTCATTAATACCAACAGCCTCTCGCTGATCACTCAAAATAATATCAACAAGAACCAGTCTGCGCTGTCGAGTTCTATCGAGCGTCTGTCTTCTGGCTTGCGTATTAACAGCGCGAAGGATGACGCCGCGGGTCAGGCGATTGCTAACCGTTTTACTTCTAACATTAAAGGCCTGACTCAGGCTGCACGTAACGCCAACGACGGTATTTCTGTTGCGCAGACCACCGAAGGCGCGCTGTCCGAAATTAACAACAACTTACAGCGTGTGCGTGAGCTGACTGTTCAGGCGACCACCGGTACTAACTCTGAGTCTGACCTGTCTTCTATCCAGGACGAAATCAAATCTCGCCTGGAAGAGATTGATCGTGTTTCAAGTCAGACTCAATTTAACGGCGTGAATGTTTTGGCTAAAGATGGGAAAATGAACATTCAGGTTGGGGCAAATGATGGACAGACTATCACTATTGATCTGAAAAAGATCGATTCATCTACACTAAACCTCTCCAGTTTTGATGCTGCAAACTTGGGCACCAGTGTTAAAGATGGGGCCACCATCAATAAGCAAGTGGCAGTAGGTGCTGGCGACTTTAAAGATAAAGCTTCAGGATCGTTAGGTACCCTAAAATTAGTTGAGAAAGACGGTAAGTACTATGTAAATGACACTAAAAGTAGTAAGTACTACGATGCCGAAGTAGATACTAGTAAGGGTGAAATTAACTTCAACTCTACAAATGAAAGTGGAACTACTCCTACTGCAGCGACGGAAGTAACTACTGTTGGCCGCGATGTAAAATTGGATGCTTCTGCACTTAAAGCCAACCAATCGCTTGTCGTGTATAAAGATAAAAGCGGCAATGATGCTTATATCATTCAGACCAAAGATGTAACAACTAATCAATCAACTTTCAATGCCGCTAATATCAGTGATGCTGGTGTTTTATCTATTGGTGCATCTACAACCGCGCCAAGCAATTTAACAGCTGACCCGCTTAAGGCTCTTGATGATGCAATTGCATCTGTTGATAAATTCCGCTCTTCTCTCGGTGCCGTTCAGAACCGTCTGGATTCTGCCATTGCCAACCTGAACAACACCACTACCAACCTGTCTGAAGCGCAGTCCCGTATTCAGGACGCTGACTATGCGACCGAAGTGTCCAACATGTCGAAAGCGCAGATTATCCAGCAGGCCGGTAACTCCGTGCTGGCAAAAGCCAACCAGGTACCGCAGCAGGTTCTGTCTCTGCTGCAGGGTTAG
>H11__fliC__33590222
ATGGCACAAGTCATTAATACCAACAGCCTGTCGCTGTTGACCCAGAATAACCTGAACAAATCTCAGTCTTCTCTGAGCTCCGCCATTGAACGTCTCTCTTCTGGCCTGCGTATTAACAGTGCTAAAGATGACGCAGCAGGTCAGGCGATTGCTAACCGTTTTACAGCAAATATTAAAGGTCTGACTCAGGCTTCCCGTAACGCGAATGATGGTATTTCTGTTGCGCAGACCACTGAAGGTGCGCTGAATGAAATTAACAACAACCTGCAGCGTGTACGTGAACTGACTGTTCAGGCAACTAACGGTACTAACTCTGACAGCGATCTTTCTTCTATCCAGGCTGAAATTACTCAACGTCTGGAAGAAATTGACCGTGTATCTGAGCAAACTCAGTTTAACGGCGTGAAAGTCCTTGCTGAAAATAATGAAATGAAAATTCAGGTTGGTGCTAATGATGGTGAAACCATCACTATCAATCTGGCAAAAATTGATGCGAAAACTCTCGGCCTGGACGGTTTTAATATCGATGGCGCGCAGAAAGCAACTGGCAGTGACCTGATTTCTAAATTTAAAGCGACAGGTACTGATAACTATGATGTTGGCGGTGATGCTTATACTGTTAACGTAGATAGCGGAGCTGTTAAAGATACTACAGGGAATGATATTTTTGTTAGTGCAGCAGATGGTTCACTGACAACTAAATCTGACACAAACATAGCTGGTACAGGGATTGATGCTACAGCACTCGCAGCAGCGGCTAAGAATAAAGCACAGAATGATAAATTCACGTTTAATGGAGTTGAATTCACAACAACAACTGCAGCGGATGGCAATGGGAATGGTGTATATTCTGCAGAAATTGATGGTAAGTCAGTGACATTTACTGTGACAGATGCTGACAAAAAAGCTTCTTTGATTACGAGTGAGACAGTTTACAAAAATAGCGCTGGCCTTTATACGACAACCAAAGTTGATAACAAGGCTGCCACACTTTCCGATCTTGATCTCAATGCAGCTAAGAAAACAGGAAGCACGTTAGTTGTTAACGGTGCAACTTACGATGTTAGTGCAGATGGTAAAACGATAACGGAGACTGCTTCTGGTAACAATAAAGTCATGTATCTGAGCAAATCAGAAGGTGGTAGCCCGATTCTGGTAAACGAAGATGCAGCAAAATCGTTGCAATCTACCACCAACCCGCTCGAAACTATCGACAAAGCATTGGCTAAAGTTGACAATCTGCGTTCTGACCTCGGTGCAGTACAAAACCGTTTCGACTCTGCTATCACCAACCTTGGCAACACCGTAAACAACCTGTCTTCTGCCCGTAGCCGTATCGAAGATGCTGACTACGCGACCGAAGTGTCTAACATGTCTCGTGCGCAGATCCTGCAACAAGCGGGTACCTCTGTTCTGGCGCAGGCTAACCAGACCACGCAGAACGTACTGTCTCTGCTGCAGGGTTAG
>H11__fliC__33590236
ATGGCACAAGTCATTAATACCAACAGCCTGTCGCTGTTGACCCAGAATAACCTGAACAAATCTCAGTCTTCTCTGAGCTCCGCCATTGAACGTCTCTCTTCTGGCCTGCGTATTAACAGTGCTAAAGATGACGCAGCAGGTCAGGCGATTGCTAACCGTTTTACAGCAAATATTAAAGGTCTGACTCAGGCTTCCCGTAACGCGAATGATGGTAATTCTGTTGCGCAGACCACTGAAGGCGCGCTGAATGAAATTAACAACAACCTGCAGCGTGTACGTGAACTGACTGTTCAGGCAACTAACGGTACTAACTCTGACAGCGATCTTTCTTCTATCCAGGCTGAAATTACTCAACGTCTGGAAGAAATTGACCGTGTATCTGAGCAAACTCAGTTTAACGGCGTGAAAGTCCTTGCTGAAAATAATGAAATGAAAATTCAGGTTGGTGCTAATGATGGTGAAACCATCACTATCAATCTGGCAAAAATTGATGCGAAAACTCTCGGCCTGGACGGTTTTAATATCGATGGCGCGCAGAAAGCAACTGGCAGTGACCTGATTTCTAAATTTAAAGCGACAGGTACTGATAACTATGATGTTGGCGGTGATGCTTATACTGTTAACGTAGATAGCGGAGCTGTTAAAGATACTACAGGGAATGATATTTTTGTTAGTGCAGCAGATGGTTCACTGACAACTAAATCTGACACAAACATAGCTGGTACAGGGATTGATGCTACAGCACTCGCAGCAGCGGCTAAGAATAAAGCACAGAATGATAAATTCACGTTTAATGGAGTTGAATTCACAACAACAACTGCAGCGGATGGCAATGGGAATGGTGTATATTCTGCAGAAATTGATGGTAAGTCAGTGACATTTACTGTGACAGATGCTGACAAAAAAGCTTCTTTGATTACGAGTGAGACAGTTTACAAAAATAGCGCTGGCCTTTATACGACAACCAAAGTTGATAACAAGGCTGCCACACTTTCCGATCTTGATCTCAATGCAGCTAAGAAAACAGGAAGCACGTTAGTTGTTAACGGTGCAACTTACGATGTTAGTGCAGATGGTAAAACGATAACGGAGACTGCTTCTGGTAACAATAAAGTCATGTATCTGAGCAAATCAGAAGGTGGTAGCCCGATTCTGGTAAACGAAGATGCAGCAAAATCGTTGCAATCTACCACCAACCCGCTCGAAACTATCGACAAAGCATTGGCTAAAGTTGACAATCTGCGTTCTGACCTCGGTGCAGTACAAAACCGTTTCGACTCTGCTATCACCAACCTTGGCAACACCGTAAACAACCTGTCTTCTGCCCGTAGCCGTATCGAAGATGCTGACTACGCGACCGAAGTGTCTAACATGTCTCGTGCGCAGATCCTGCAACAAGCGGGTACCTCTGTTCTGGCGCAGGCTAACCAGACCACGCAGAACGTACTGTCTCTGCTGCAGGGTTAA
>H12__fliC__33590234
ATGGCACAAGTCATTAATACCAACAGCCTCTCGCTGATCACTCAAAATAATATCAACAAGAACCAGTCTGCGCTGTCGAGTTCTATCGAGCGTCTGTCTTCTGGCTTGCGTATTAACAGCGCGAAGGATGACGCCGCAGGTCAGGCGATTGCTAACCGTTTTACTTCTAACATTAAAGGCCTGACTCAGGCTGCACGTAACGCCAACGACGGTATTTCCGTTGCGCAGACCACCGAAGGCGCGCTGTCCGAAATCAACAACAACTTACAGCGTATCCGTGAACTGACGGTTCAGGCTTCTACCGGGACTAACTCCGATTCGGATCTGGACTCCATTCAGGACGAAATCAAATCCCGTCTGGACGAAATTGACCGCGTATCTGGCCAGACCCAGTTCAACGGCGTGAACGTACTGGCGAAAGACGGTTCAATGAAAATTCAGGTTGGTGCGAATGACGGCCAGACTATCACGATTGATCTGAAGAAAATTGACTCAGATACGCTGGGGCTGAATGGTTTTAACGTGAATGGTTCCGGTACGATAGCCAATAAAGCGGCGACCATTAGCGACCTGACAGCAGCGAAAATGGATGCTGCAACTAATACTATAACTACAACAAATAATGCGCTGACTGCATCAAAGGCGCTTGATCAACTGAAAGATGGTGACACTGTTACTATCAAAGCAGATGCTGCTCAAACTGCCACGGTTTATACATACAATGCATCAGCTGGTAACTTCTCATTCAGTAATGTATCGAATAATACTTCAGAAAAAGCAGGTGATGTAGCAGCTAGCCTTCTCCCGCCGGCTGGGCAAACTGCTAGTGGTGTTTATAAAGCAGCAAGCGGTGAAGTGAACTTTGATGTTGATGCGAATGGTAAAATCACAATCGGAGGACAGAAAGCATATTTAACTAGTGATGGTAACTTAACTACAAACGATGCTGGTGGTGCGACTGCGGCTACGCTTGATGGTTTATTCAAGAAAGCTGGTGATGGTCAATCAATCGGGTTTAAGAAGACTGCATCAGTCACGATGGGGGGAACAACTTATAACTTTAAAACGGGTGCTGATGCTGATGCTGCAACTGCTAACGCAGGGGTATCGTTCACTGATACAGCTAGCAAAGAAACCGTTTTAAATAAAGTGGCTACAGCTAAACAAGGCAAAGCAGCTGCAGCTGACGGTGATACATCCGCAACAATTACCTATAAATCTGGCGTTCAGACGTATCAGGCGGTATTTGCCGCAGGTGACGGTACTGCTAGCGCAAAATATGCCGATAAAGCTGACGTTTCTAATGCAACAGCAACATACACTGATGCTGATGGTGAAATGACTACAATTGGTTCATACACCACGAAGTATTCAATCGATGCTAACAACGGCAAGGTAACTGTTGATTCTGGAACTGGTACGGGTAAATATGCGCCGAAAGTAGGGGCTGAAGTATATGTTAGTGCTAATGGTACTTTAACAACAGATGCAACTAGCGAAGGCACAGTAACAAAAGATCCACTGAAAGCTCTGGATGAAGCTATCAGCTCCATCGACAAATTCCGTTCTTCCCTGGGTGCTATCCAGAACCGTCTGGATTCCGCAGTCACCAACCTGAACAACACCACTACCAACCTGTCCGAAGCGCAGTCCCGTATTCAGGACGCCGACTATGCGACCGAAGTGTCCAACATGTCGAAAGCGCAGATCATTCAGCAGGCCGGTAACTCCGTGCTGGCAAAAGCCAACCAGGTACCGCAGCAGGTTCTGTCTCTACTGCAGGGTTAA
>H12__fliC__33590240
ATGGCACAAGTCATTAATACCAACAGCCTCTCGCTGATCACTCAAAATAATATCAACAAGAACCAGTCTGCGCTGTCGAGTTCTATCGAGCGTCTGTCTTCTGGCTTGCGTATTAACAGCGCGAAGGATGACGCCGCAGGTCAGGCGATTGCTAACCGTTTTACTTCTAACATTAAAGGCCTGACTCAGGCTGCACGTAACGCCAACGACGGTATTTCCGTTGCGCAGACCACCGAAGGCGCGCTGTCCGAAATCAACAACAACTTACAGCGTATCCGTGAACTGACGGTTCAGGCTTCTACCGGGACTAACTCCGATTCAGATCTGGACTCCATTCAGGACGAAATCAAATCCCGTCTGGACGAAATTGACCGCGTATCTGGCCAGACCCAGTTCAACGGCGTGAACGTACTGGCGAAAGACGGTTCAATGAAAATTCAGGTTGGTGCGAATGACGGCCAGACTATCACGATTGATCTGAAGAAAATTGACTCAGATACGCTGGGGCTGAATGGTTTTAACGTGAATGGTTCCGGTACGATAGCCAATAAAGCGGCGACCATTAGCGACCTGACAGCAGCGAAAATGGATGCTGCAACTAATACTATAACTACAACAAATAATGCGCTGACTGCATCAAAGGCGCTTGATCAACTGAAAGATGGTGACACTGTTACTATCAAAGCAGATGCTGCTCAAACTGCCACGGTTTATACATACAATGCATCAGCTGGTAACTTCTCACTCAGTAATGTATCGAATAATACTTCAGAAAAAGCAGGTGATGTAGCAGCTAGCCTTCTCCCGCCGGCTGGGCAAACTGCTAGTGGTGTTTATAAAGCAGCAAGCGGTGAAGTGAACTTTGATGTTGATGCGAATGGTAAAATCACAATCGGAGGACAGAAAGCATATTTAACTAGTGATGGTAACTTAACTACAAACGATGCTGGTGGTGCGACTGCGGCTACGCTTGATGGTTTATTCAAGAAAGCTGGTGATGGTCAATCAATCGGGTTTAAGAAGACTGCATCAGTCACGATGGGGGGAACAACTTATAACTTTAAAACGGGTGCTGATGCTGATGCTGCAACTGCTAACGCAGGGGTATCGTTCACTGATACAGCTAGCAAAGAAACCGTTTTAAATAAAGTGGCTACAGCTAAACAAGGCAAAGCAGCTGCAGCTGACGGTGATACATCCGCAACAATTACCTATAAATCTGGCGTTCAGACGTATCAGGCTGTATTTGCCGCAGGTGACGGTACTGCTAGCGCAAAATATGCCGATAAAGCTGACGTTTCTAATGCAACAGCAACATACACTGATGCTGATGGTGAAATGACTACAATTGGTTCATACACCACGAAGTATTCAATCGATGCTAACAACGGCAAGGTAACTGTTGATTCTGGAACTGGTACGGGTAAATATGCGCCGAAAGTAGGGGCTGAAGTATATGTTAGTGCTAATGGTACTTTAACAACAGATGCAACTAGCGAAGGCACAGTAACAAAAGATCCACTGAAAGCTCTGGATGAAGCTATCAGCTCCATCGACAAATTCCGTTCTTCCCTGGGTGCTATCCAGAACCGTCTGGATTCCGCAGTCACCAACCTGAACAACACCACTACCAACCTGTCCGAAGCGCAGTCCCGTATTCAGGACGCCGACTATGCGACCGAAGTGTCCAACATGTCGAAAGCGCAGATCATTCAGCAGGCCGGTAACTCCGTGCTGGCAAAAGCCAACCAGGTACCGCAGCAGGTTCTGTCTCTGCTGCAGGGTTAG
>H12__fliC__377998123
ATGGCACAAGTCATTAATACCAACAGCCTCTCGCTGATCACTCAAAATAATATCAACAAGAACCAGTCTGCGCTGTCGAGTTCTATCGAGCGTCTGTCTTCTGGCTTGCGTATTAACAGCGCGAAGGATGACGCCGCAGGTCAGGCGATTGCTAACCGTTTTACTTCTAACATTAAAGGCCTGACTCAGGCTGCACGTAACGCCAACGACGGTATTTCCGTTGCGCAGACCACCGAAGGCGCGCTGTCCGAAATCAACAACAACTTACAGCGTATCCGTGAACTGACGGTTCAGGCTTCTACCGGGACTAACTCCGATTCGGATCTGGACTCCATTCAGGACGAAATCAAATCCCGTCTGGACGAAATTGACCGCGTATCTGGCCAGACCCAGTTCAACGGCGTGAACGTACTGGCGAAAGACGGTTCAATGAAAATTCAGGTTGGTGCGAATGACGGCCAGACTATCACGATTGATCTGAAGAAAATTGACTCAGATACGCTGGGGCTGAATGGTTTTAACGTGAATGGTTCCGGTACGATAGCCAATAAAGCGGCGACCATTAGCGACCTGACAGCAGCGAAAATGGATGCTGCAACTAATACTATAACTACAACAAATAATGCGCTGACTGCATCAAAGGCGCTTGATCAACTGAAAGATGGTGACACTGTTACTATCAAAGCAGATGCTGCTCAAACTGCCACGGTTTATACATACAATGCATCAGCTGGTAACTTCTCATTCAGTAATGTATCGAATAATACTTCAGAAAAAGCAGGTGATGTAGCAGCTAGCCTTCTCCCGCCGGCTGGGCAAACTGCTAGTGGTGTTTATAAAGCAGCAAGCGGTGAAGTGAACTTTGATGTTGATGCGAATGGTAAAATCACAATCGGAGGACAGAAAGCATATTTAACTAGTGATGGTAACTTAACTACAAACGATGCTGGTGGTGCGACTGCGGCTACGCTTGATGGTTTATTCAAGAAAGCTGGTGATGGTCAATCAATCGGGTTTAAGAAGACTGCATCAGTCACGATGGGGGGAACAACTTATAACTTTAAAACGGGTGCTGATGCTGATGCTGCAACTGCTAACGCAGGGGTATCGTTCACTGATACAGCTAGCAAAGAAACCGTTTTAAATAAAGTGGCTACAGCTAAACAAGGCAAAGCAGCTGCAGCTGACGGTGATACATCCGCAACAATTACCTATAAATCTGGCGTTCAGACGTATCAGGCTGTATTTGCCGCAGGTGACGGTACTGCTAGCGCAAAATATGCCGATAAAGCTGACGTTTCTAATGCAACAGCAACATACACTGATGCTGATGGTGAAATGACTACAATTGGTTCATACACCACGAAGTATTCAATCGATGCTAACAACGGCAAGGTAACTGTTGATTCTGGAACTGGTACGGGTAAATATGCGCCGAAAGTAGGGGCTGAAGTATATGTTAGTGCTAATGGTACTTTAACAACAGATGCAACTAGCGAAGGCACAGTAACAAAAGATCCACTGAAAGCTCTGGATGAAGCTATCAGCTCCATCGACAAATTCCGTTCTTCCCTGGGTGCTATCCAGAACCGTCTGGATTCCGCAGTCACCAACCTGAACAACACCACTACCAACCTGTCCGAAGCGCAGTCCCGTATTCAGGACGCCGACTATGCGACCGAAGTGTCCAACATGTCGAAAGCGCAGATCATTCAGCAGGCCGGTAACTCCGTGCTGGCAAAAGCCAACCAGGTACCGCAGCAGGTTCTGTCTCTGCTGCAGGGTTAA
>H12__fliC__6009838
ATGGCACAAGTCATTAATACCAACAGCCTCTCGCTGATCACTCAAAATAATATCAACAAGAACCAGTCTGCGCTGTCGAGTTCTATCGAGCGTCTGTCTTCTGGCTTGCGTATTAACAGCGCGAAGGATGACGCAGCGGGTCAGGCGATTGCTAACCGTTTCACCTCTAACATTAAAGGCCTGACTCAGGCGGCCCGTAACGCCAACGACGGTATCTCCGTTGCGCAGACCACCGAAGGCGCGCTGTCCGAAATCAACAACAACTTACAGCGTATCCGTGAACTGACGGTTCAGGCTTCTACCGGGACTAACTCCGATTCGGATCTGGACTCCATTCAGGACGAAATCAAATCCCGTCTGGACGAAATTGACCGCGTATCTGGCCAGACCCAGTTCAACGGCGTGAACGTACTGGCGAAAGACGGTTCAATGAAAATTCAGGTTGGTGCGAATGACGGCCAGACTATCACGATTGATCTGAAGAAAATTGACTCAGATACGCTGGGGCTGAATGGTTTTAACGTGAATGGTTCCGGTACGATAGCCAATAAAGCGGCGACCATTAGCGACCTGACAGCAGCGAAAATGGATGCTGCAACTAATACTATAACTACAACAAATAATGCGCTGACTGCATCAAAGGCGCTTGATCAACTGAAAGATGGTGACACTGTTACTATCAAAGCAGATGCTGCTCAAACTGCCACGGTTTATACATACAATGCATCAGCTGGTAACTTCTCATTCAGTAATGTATCGAATAATACTTCAGCAAAAGCAGGTGATGTAGCAGCTAGCCTTCTCCCGCCGGCTGGGCAAACTGCTAGTGGTGTTTATAAAGCAGCAAGCGGTGAAGTGAACTTTGATGTTGATGCGAATGGTAAAATCACAATCGGAGGACAGAAAGCATATTTAACTAGTGATGGTAACTTAACTACAAACGATGCTGGTGGTGCGACTGCGGCTACGCTTGATGGTTTATTCAAGAAAGCTGGTGATGGTCAATCAATCGGGTTTAAGAAGACTGCATCAGTCACGATGGGGGGAACAACTTATAACTTTAAAACGGGTGCTGATGCTGATGCTGCAACTGCTAACGCAGGGGTATCGTTCACTGATACAGCTAGCAAAGAAACCGTTTTAAATAAAGTGGCTACAGCTAAACAAGGCAAAGCAGTTGCAGCTGACGGTGATACATCCGCAACAATTACCTATAAATCTGGCGTTCAGACGTATCAGGCTGTATTTGCCGCAGGTGACGGTACTGCTAGCGCAAAATATGCCGATAAAGCTGACGTTTCTAATGCAACAGCAACATACACTGATGCTGATGGTGAAATGACTACAATTGGTTCATACACCACGAAGTATTCAATCGATGCTAACAACGGCAAGGTAACTGTTGATTCTGGAACTGGTACGGGTAAATATGCGCCGAAAGTAGGGGCTGAAGTATATGTTAGTGCTAATGGTACTTTAACAACAGATGCAACTAGCGAAGGCACAGTAACAAAAGATCCACTGAAAGCTCTGGATGAAGCTATCAGCTCCATCGACAAATTCCGTTCTTCCCTGGGTGCTATCCAGAACCGTCTGGATTCCGCAGTCACCAACCTGAACAACACCACTACCAACCTGTCCGAAGCGCAGTCCCGTATTCAGGACGCCGACTATGCGACCGAAGTGTCCAACATGTCGAAAGCGCAGATCATTCAGCAGGCCGGTAACTCCGTGCTGGCAAAAGCCAACCAGGTACCGCAGCAGGTTCTGTCTCTGCTGCAGGGTTAA
>H14__FliC__30059867
ATGGCACAAGTCATTAATACCAACAGCCTCTCGCTGATCACTCAAAATAATATCAACAAGAACCAGTCTGCGCTGTCGAGTTCTATCGAGCGTCTGTCTTCTGGCTTGCGTATTAACAGCGCGAAGGATGACGCCGCAGGTCAGGCGATTGCTAACCGTTTTACTTCTAACATTAAAGGCCTGACTCAGGCTGCACGTAACGCCAACGACGGTATTTCCGTTGCGCAGACCACTGAAGGTGCGCTGTCCGAAATCAACAACAACTTACAGCGTATTCGTGAGCTGACGGTTCAGGCTTCTACCGGGACTAACTCCGATTCTGACCTGGACTCCATCCAGGACGAAATCAAGTCTCGTCTGGACGAAATTGACCGCGTATCCGGTCAGACCCAGTTCAACGGCGTGAACGTGCTGGCGAAAGACGGTTCGATGAAAATTCAGGTTGGTGCGAATGACGGCCAGACTATCACGATTGATCTGAAGAAAATTGACTCAGATACGCTGGGGCTGAGTGGGTTTAATGTGAATGGTGGCGGGGCTGTTGCTAACACTGCTGCATCTAAAGCTGACTTGGTAGCTGCTAATGCAACTGTGGTAGGCAACAAATATACTGTGAGTGCGGGTTACGATGCTGCTAAAGCGTCTGATTTGCTGGCTGGAGTTAGTGATGGTGATACTGTTCAGGCAACCATTAATAACGGCTTCGGAACGGCGGCTAGTGCAACGAATTACAAGTATGACAGTGCAAGTAAGTCTTACTCTTTTGATACCACAACGGCTTCAGCTGCCGATGTTCAGAAATATTTGACCCCGGGCGTTGGTGATACCGCTAAGGGCACTATTACTATCGATGGTTCTGCACAGGATGTTCAGATCAGCAGTGATGGTAAAATTACGTCAAGCAATGGAGATAAACTTTACATTGATACAACTGGGCGCTTAACGAAAAACGGCTTTAGTGCTTCTTTGACTGAGGCTAGTCTGTCCACACTTGCAGCCAATAATACCAAAGCGACAACCATTGACATTGGCGGTACCTCTATCTCCTTTACCGGTAATAGTACTACGCCGAACACTATTACTTATTCAGTAACAGGTGCAAAAGTTGATCAGGCAGCTTTCGATAAAGCTGTATCAACCTCTGGAAACGATGTTGATTTCACTACCGCAGGTTATAGCGTCGACGGCGCAACTGGCGCTGTAACAAAAGGTGTTGCTCCGGTTTATATTGATAACAACGGGGCGTTGACCACATCTGATACTGTAGATTTTTATCTACAGGATGATGGTTCAGTGACTAACGGCAGCGGTAAGGCAGTTTATAAAGATGCTGACGGTAAATTGACGACAGATGCTGAAACTAAAGCTGCAACCACCGCCGATCCCCTGAAAGCTCTGGACGAAGCCATCAGCTCCATCGACAAATTCCGCTCCTCCCTCGGTGCGGTGCAGAACCGTCTGGATTCCGCGGTCACCAACCTGAACAACACCACTACCAACCTGTCTGAAGCGCAGTCCCGTATTCAGGACGCTGACTATGCGACCGAAGTATCCAACATGTCGAAAGCGCAGATCATCCAGCAGGCCGGTAACTCCGTGCTGGCAAAAGCTAACCAGGTACCACAGCAGGTTCTGTCTCTGCTGCAGGGTTAA
>H15__FliC__30059869
ATGGCACAAGTCATTAATACCAACAGCCTCTCGCTGATCACTCAAAATAATATCAACAAGAACCAGTCTGCGCTGTCGAGTTCTATCGAGCGTCTGTCTTCTGGCTTGCGTATTAACAGCGCGAAGGATGACGCCGCAGGTCAGGCGATTGCTAACCGTTTTACTTCTAACATTAAAGGCCTGACTCAGGCTGCACGTAACGCCAACGACGGTATTTCTGTTGCACAGACCACTGAAGGCGCGCTGTCCGAAATCAACAACAACTTACAGCGTGTGCGTGAACTGACCGTTCAGGCAACCACCGGTACCAACTCCCAGTCTGACCTGGACTCTATCCAGGACGAAATTAAATCCCGTCTGGACGAAATTGATCGCGTATCCGGTCAGACCCAGTTCAACGGCGTGAACGTGCTGGCAAAAGACGGTTCCATGAAAATTCAGGTTGGCGCGAACGATGGCCAGACCATCACTATCGACCTGAAGAAGATTGACTCTTCTACCTTGAACCTGACAGGTTTTAACGTTAACGGTTCTGGTTCTGTGGCGAATACTGCAGCAACTAAAGCTGATTTAACCGCTGCTCAACTCTCTGCACCGGGTGCAGCAGACGCAAATGGTACAGTTACTTATACTGTCAGTGCTGGTTATAAAGAATCCACTGCTGCAGATGTTATTGCTAGCATCAAAGACGGCAGTGCTCCGACTTCTGCAATTACTGCAACCATTAATAATGGCTTCGGTGATTCCAGTGCGCTGACTTCCAATGACTATACTTATGACCCAGCAAAAGGCGACTTCACTTACGACGTAGCTTCAAGCGCCAATAATACTGCTGCCCAGGTTCAGTCCTTCCTGACGCCGAAAGCAGGTGATACCGCAAATCTGAAAGTAACCGTTGGTACGACATCGGTTGATGTCGTTCTGGCCAGTGATGGTAAGATTACAGCAAAAGATGGTTCTGCATTATATATCGACAGTACAGGTAACCTGACTCAGAACAGTGCTGGCTTGACCTCTGCTAAACTGGCTACTCTGACTGGCCTTCAGGGCTCTGGTGTTGCTTCAACCATCACTACTGAAGATGGCACTAATATTGATATTGCTGCTAACGGTAATATTGGTCTGACCGGTGTTCGTATCAGTGCTGATTCTCTGCAGTCAGCGACTAAATCTACGGGCTTTACTGTTGGTACTGGCGCTACAGGTCTGACCGTAGGTACTGATGGTAAAGTGACTATCGGCGGGACTACTGCTCAGTCCTACACCAGCAAAGATGGTTCCCTGACTACTGATAACACCACTAAACTGTATCTGCAGAAAGATGGCTCTGTAACCAACGGTTCAGGTAAAGCGGTCTATGTAGAAGCGGATGGTGATTTCACTACCGACGCTGCAACCAAAGCCGCAACCACCACCGATCCGCTGAAAGCCCTGGATGAGGCAATCAGCCAGATCGATAAGTTCCGTTCATCCCTGGGTGCTATCCAGAACCGTCTGGATTCCGCGGTCACCAACCTGAACAACACCACTACCAACCTGTCTGAAGCGCAGTCCCGTATTCAGGACGCCGACTATGCGACCGAAGTGTCCAACATGTCGAAAGCGCAGATCATTCAGCAGGCCGGTAACTCCGTGCTGGCAAAAGCCAACCAGGTACCGCAACAGGTTCTGTCTCTGCTGCAGGGCTAA
>H16__fliC__33590242
ATGGCACAAGTCATTAATACCAACAGCCTGTCGCTGTTGACCCAGAATAACCTGAACAAATCTCAGTCTTCTCTGAGCTCCGCCATTGAACGTCTCTCTTCTGGCCTGCGTATTAACAGTGCTAAAGATGACGCAGCAGGTCAGGCGATTGCTAACCGTTTTACAGCAAATATTAAAGGTCTGACTCAGGCTTCCCGTAACGCGAATGATGGTATTTCTGTTGCGCAGACCACTGAAGGTGCGCTTTCTGAAATCAACAATAACTTACAGCGTATTCGTGAATTGTCAGTACAGGCCACTAATGGTACAAACTCTGACTCCGACCTGAATTCAATTCAGGATGAAATTACACAACGCCTTAGTGAAATTGATCGTGTTTCTAACCAGACACAATTTAATGGTGTAAAAGTTCTGGCTTCTGATCAGACTATGAAAATTCAAGTAGGTGCGAACGATGGTGAAACCATTGAGATTGCCCTTGATAAAATTGATGCTAAAACCTTGGGGCTTGATAACTTTAGCGTAGCACCAGGAAAAGTTCCAATGTCCTCTGCGGTTGCACTTAAGAGCGAAGCCGCTCCTGACTTAACTAAGGTAAATGCAACTGATGGTAGTGTGGGAGGTGCTAAAGCATTCGGTAGCAATTATAAAAATGCTGATGTTGAAACTTATTTTGGTACCGGTAATGTACAAGATACAAAGGATACAACTGATGCGACCGGTACTGCAGGAACAAAAGTTTATCAAGTACAGGTGGAAGGGCAGACTTATTTTGTTGGTCAAGATAATAATACCAACACGAACGGTTTTACATTATTGAAACAAAACTCTACAGGTTATGAAAAAGTTCAGGTGGGTGGTAAGGATGTTCAGTTAGCAAACTTTGGTGGTCGTGTAACTGCATTTGTTGAAGATAATGGTTCTGCCACATCAGTTGATTTAGCTGCGGGTAAAATGGGTAAAGCATTAGCTTATAATGATGCACCAATGTCTGTTTATTTTGGGGGAAAAAACCTAGATGTCCACCAAGTACAAGATACCCAAGGGAATCCTGTACCTAATTCATTTGCTGCTAAAACATCAGACGGCACCTACATTGCAGTAAATGTAGATGCCGCTACAGGTAACACGTCTGTTATTACTGATCCTAATGGTAAGGCAGTTGAATGGGCAGTAAAAAATGATGGTTCTGCACAGGCAATTATGCGTGAAGATGATAAGGTTTATACAGCCAATATCACGAATAAGACGGCAACCAAAGGTGCTGAACTCAGTGCCTCAGATTTGAAAGCCTTAGCAACCACAAATCCATTATCCAAATTAGACGAAGCTTTGGCAAAAGTTGATAAGTTGCGCAGTTCTTTGGGTGCAGTACAAAACCGTTTCGACTCTGCCATCACCAACCTTGGCAACACCGTAAACAACCTGTCTTCTGCCCGTAGCCGTATAGAAGATGCTGACTACGCAACCGAAGTGTCTAACATGTCTCGTGCGCAGATCCTGCAACAAGCGGGTACCTCTGTTCTGGCACAGGCTAACCAGACCACGCAGAACGTACTGTCTCTGCTGCAGGGTTAG
>H16__fliC__33590244
ATGGCACAAGTCATTAATACCAACAGCCTGTCGCTGTTGACCCAGAATAACCTGAACAAATCTCAGTCTTCTCTGAGCTCCGCCATTGAACGTCTCTCTTCTGGCCTGCGTATTAACAGTGCTAAAGATGACGCAGCAGGTCAGGCGATTGCTAACCGTTTTACAGCAAATATTAAAGGTCTGACTCAGGCTTCCCGTAACGCGAATGATGGTATTTCTGTTGCGCAGACCACTGAAGGTGCGCTTTCTGAAATCAACAATAACTTACAGCGTATTCGTGAATTGTCAGTACAGGCCACTAATGGTACAAACTCTGACTCCGACCTGAATTCAATTCAGGATGAAATTACACAACGCCTTAGTGAAATTGATCGTGTTTCTAACCAGACACAATTTAATGGTGTAAAAGTTCTGGCTTCTGATCAGACTATGAAAATTCAAGTAGGTGCGAACGATGGTGAAACCATTGAGATTGCCCTTGATAAAATTGATGCTAAAACCTTGGGGCTTGATAACTTTAGCGTAGCACCAGGAAAAGTTCCAATGTCCTCTGCGGTTGCACTTAAGAGCGAAGCCGCTCCTGACTTAACTAAGGTAAATGCAACTGATGGTAGTGTGGGAGGTGCTAAAGCATTCGGTAGCAATTATAAAAATGCTGATGTTGAAACTTATTTTGGTACCGGTAATGTACAAGATACAAAGGATACAACTGATGCGACCGGTACTGCAGGAACAAAAGTTTATCAAGTACAGGTGGAAGGGCAGACTTATTTTGTTGGTCAAGATAATAATTCCAACACGAACGGTTTTACATTATTGAAACAAAACTCTACAGGTTATGAAAAAGTTCAGGTGGGTGGTAAGGATGTTCAGTTAGCAAACTTTGGTGGTCGTGTAACTGCATTTGTTGAAGATAATGGTTCTGCCACATCAGTTGATTTAGCTGCGGGTAAAATGGGTAAAGCATTAGCTTATAATGATGCACCAATGTCTGTTTATTTTGGGGGAAAAAACCTAGATGTCCACCAAGTACAAGATACCCAAGGGAATCCTGTACCTAATTCATTTGCTGCTAAAACATCAGACGGCACCTACATTGCAGTAAATGTAGATGCCGCTACAGGTAACACGTCTGTTATTACTGATCCTAATGGTAAGGCAGTTGAATGGGCAGTAAAAAATGATGGTTCTGCACAGGCAATTATGCGTGAAGATGATAAGGTTTATACAGCCAATATCACGAATAAGACGGCAACCAAAGGTGCTGAACTCAGTGCCTCAGATTTGAAAGCCTTAGCAACCACAAATCCATTATCCAAATTAGACGAAGCTTTGGCAAAAGTTGATAAGTTGCGCAGTTCTTTGGGTGCAGTACAAAACCGTTTCGACTCTGCCATCACCAACCTTGGCAACACCGTAAACAACCTGTCTTCTGCCCGTAGCCGTATAGAAGATGCTGACTACGCAACCGAAGTGTCTAACATGTCTCGTGCGCAGATCCTGCAACAAGCGGGTACCTCTGTTCTGGCACAGGCTAACCAGACCACGCAGAACGTACTGTCTCTGCTGCAGGGTTAG
>H16__fliC__33590246
ATGGCACAAGTCATTAATACCAACAGCCTGTCGCTGTTGACCCAGAATAACCTGAACAAATCTCAGTCTTCTCTGAGCTCCGCCATTGAACGTCTCTCTTCTGGCCTGCGTATTAACAGTGCTAAAGATGACGCAGCAGGTCAGGCGATTGCTAACCGTTTTACAGCAAATATTAAAGGTCTGACTCAGGCTTCCCGTAACGCGAATGATGGTATTTCTGTTGCGCAGACCACTGAAGGTGCGCTTTCTGAAATCAACAATAACTTACAGCGTATTCGTGAATTGTCAGTACAGGCCACTAATGGTACAAACTCTGACTCCGACCTGAATTCAATTCAGGATGAAATTACACAACGCCTTAGTGAAATTGATCGTGTTTCTAACCAGACACAATTTAATGGTGTAAAAGTTCTGGCTTCTGATCAGACTATGAAAATTCAAGTAGGTGCGAACGATGGTGAAACCACTGAGATTGCCCTTGATAAAATTGATGCTAAAACCTTGGGGCTTGATAACTTTAGCGTAGCACCAGGAAAAGTTCCAATGTCCTCTGCGGTTGCACTTAAGAGCGAAGCCGCTCCTGACTTAACTAAGGTAAATGCAACTGATGGTAGTGTGGGAGGTGCTAAAGCATTCGGTAGCAATTATAAAAATGCTGATGTTGAAACTTATTTTGGTACCGGTAATGTACAAGATACAAAGGATACAACTGATGCGACCGGTACTGCAGGAACAAAAGTTTATCAAGTACAGGTGGAAGGGCAGACTTATTTTGTTGGTCAAGATAATAATACCAACACGAACGGTTTTACATTATTGAAACAAAACTCTACAGGTTATGAAAAAGTTCAGGTGGGTGGTAAGGATGTTCAGTTAGCAAACTTTGGTGGTCGTGTAACTGCATTTGTTGAAGATAATGGTTCTGCCACATCAGTTGATTTAGCTGCGGGTAAAATGGGTAAAGCATTAGCTTATAATGATGCACCAATGTCTGTTTATTTTGGGGGAAAAAACCTAGATGTCCACCAAGTACAAGATACCCAAGGGAATCCTGTACCTAATTCATTTGCTGCTAAAACATCAGACGGCACCTACATTGCAGTAAATGTAGATGCCGCTACAGGTAACACGTCTGTTATTACTGATCCTAATGGTAAGGCAGTTGAATGGGCAGTAAAAAATGATGGTTCTGCACAGGCAATTATGCGTGAAGATGATAAGGTTTATACAGCCAATATCACGAATAAGACGGCAACCAAAGGTGCTGAACTCAGTGCCTCAGATTTGAAAGCCTTAGCAACCACAAATCCATTATCCAAATTAGACGAAGCTTTGGCAAAAGTTGATAAGTTGCGCAGTTCTTTGGGTGCAGTACAAAACCGTTTCGACTCTGCCATCACCAACCTTGGCAACACCGTAAACAACCTGTCTTCTGCCCGTAGCCGTATAGAAGATGCTGACTACGCAACCGAAGTGTCTAACATGTCTCGTGCGCAGATCCTGCAACAAGCGGGTACCTCTGTTCTGGCACAGGCTAACCAGACCACGCAGAACGTACTGTCTCTGCTGCAGGGTTAG
>H16__fliC__408805451
ATGGCACAAGTCATTAATACAAACAGCCTGTCGCTGTTGACCCAGAATAACCTGAACAAATCTCAGTCTTCTCTGAGCTCCGCCATTGAACGTCTCTCTTCTGGCCTGCGTATTAACAGTGCTAAAGATGACGCAGCAGGTCAGGCGATTGCTAACCGTTTTACAGCAAATATTAAAGGTCTGACTCAGGCTTCCCGTAACGCAAATGATGGTATTTCTGTTGCGCAGACCACTGAAGGTGCGCTTTCTGAAATCAACAATAACTTACAGCGTATTCGTGAATTGTCAGTACAGGCCACTAATGGTACAAACTCTGACTCCGACCTGAATTCAATTCAGGATGAAATTACACAACGCCTTAGTGAAATTGATCGTGTTTCTAACCAGACACAATTTAATGGTGTAAAAGTTCTGGCTTCTGATCAGACTATGAAAATTCAAGTAGGTGCGAACGATGGTGAAACCATTGAGATTGCCCTTGATAAAATTGATGCTAAAACCTTGGGGCTTGATAACTTTAGCGTAGCACCAGGAAAAGTTCCAATGTCCTCTGCGGTTGCACTTAAGAGCGAAGCCGCTCCTGACTTAACTAAGGTAAATGCAACTGATGGTAGTGTGGGAGGTGCTAAAGCATTCGGTAGCAATTATAAAAATGCTGATGTTGAAACTTATTTTGGTACCGGTAATGTACAAGATACAAAGGATACAACTGATGCGACCGGTACTGCAGGAACAAAAGTTTATCAAGTACAGGTGGAAGGGCAGACTTATTTTGTTGGTCAAGATAATAATACCAACACGAACGGTTTTACATTATTGAAACAAAACTCTACAGGTTATGAAAAAGTTCAGGTGGGTGGTAAGGATGTTCAGTTAGCAAACTTTGGTGGTCGTGTAACTGCATTTGTTGAAGATAATGGTTCTGCCACATCAGTTGATTTAGCTGCGGGTAAAATGGGTAAAGCATTAGCTTATAATGATGCACCAATGTCTGTTTATTTTGGGGGAAAAAACCTAGATGTCCACCAAGTACAAGATACCCAAGGGAATCCTGTACCTAATTCATTTGCTGCTAAAACATCAGACGGCACCTACATTGCAGTAAATGTAGATGCCGCTACAGGTAACACGTCTGTTATTACTGATCCTAATGGTAAGGCAGTTGAATGGGCAGTAAAAAATGATGGTTCTGCACAGGCAATTATGCGTGAAGATGATAAGGTTTATACAGCCAATATCACGAATAAGACGGCAACCAAAGGTGCTGAACTCAGTGCCTCAGATTTGAAAGCCTTAGCAACCACAAATCCATTATCCAAATTAGACGAAGCTTTGGCAAAAGTTGATAAGTTGCGCAGTTCTTTGGGTGCAGTACAAAACCGTTTCGACTCTGCCATCACCAACCTTGGCAACACCGTAAACAACCTGTCTTCTGCCCGTAGCCGTATAGAAGATGCTGACTACGCAACCGAAGTGTCTAACATGTCTCGTGCGCAGATCCTGCAACAAGCGGGTACCTCTGTTCTGGCACAGGCTAACCAGACCACGCAGAACGTACTGTCTCTGTTGCGTTAA
>H16__fliC__408806186
ATGGCACAAGTCATTAATACAAACAGCCTGTCGCTGTTGACCCAGAATAACCTGAACAAATCTCAGTCTTCTCTGAGCTCCGCCATTGAACGTCTCTCTTCTGGCCTGCGTATTAACAGTGCTAAAGATGACGCAGCAGGTCAGGCGATTGCTAACCGTTTTACAGCAAATATTAAAGGTCTGACTCAGGCTTCCCGTAACGCGAATGATGGTATTTCTGTTGCGCAGACCACTGAAGGTGCGCTTTCTGAAATCAACAATAACTTACAGCGTATTCGTGAATTGTCAGTACAGGCCACTAATGGTACAAACTCTGACTCCGACCTGAATTCAATTCAGGATGAAATTACACAACGCCTTAGTGAAATTGATCGTGTTTCTAACCAGACACAATTTAATGGTGTAAAAGTTCTGGCTTCTGATCAGACTATGAAAATTCAAGTAGGTGCGAACGATGGTGAAACCATTGAGATTGCCCTTGATAAAATTGATGCTAAAACCTTGGGGCTTGATAACTTTAGCGTAGCACCAGGAAAAGTTCCAATGTCCTCTGCGGTTGCACTTAAGAGCGAAGCCGCTCCTGACTTAACTAAGGTAAATGCAACTGATGGTAGTGTGGGAGGTGCTAAAGCATTCGGTAGCAATTATAAAAATGCTGATGTTGAAACTTATTTTGGTACCGGTAATGTACAAGATACAAAGGATACAACTGATGCGACCGGTACTGCAGGAACAAAAGTTTATCAAGTACAGGTGGAAGGGCAGACTTATTTTGTTGGTCAAGATAATAATACCAACACGAACGGTTTTACATTATTGAAACAAAACTCTACAGGTTATGAAAAAGTTCAGGTGGGTGGTAAGGATGTTCAGTTAGCAAACTTTGGTGGTCGTGTAACAGCATTTGTTGAAGATAATGGTTCTGCCACATCAGTTGATTTAGCTGCGGGTAAAATGGGTAAAGCATTAGCTTATAATGATGCACCAATGTCTGTTTATTTTGGGGGAAAAAACCTAGATGTCCACCAAGTACAAGATACCCAAGGGAATCCTGTACCTAATTCATTTGCTGCTAAAACATCAGACGGCACCTACATTGCAGTAAATGTAGATGCCGCTACAGGTAACACGTCTGTTATTACTGATCCTAATGGTAAGGCAGTTGAATGGGCAGTAAAAAATGATGGTTCTGCACAGGCAATTATGCGTGAAGATGATAAGGTTTATACAGCCAATATCACGAATAAGACGGCAACCAAAGGTGCTGAACTCAGTGCCTCAGATTTGAAAGCCTTAGCAACCACAAATCCATTATCCAAATTAGACGAAGCTTTGGCAAAAGTTGATAAGTTGCGCAGTTCTTTGGGTGCAGTACAAAACCGTTTCGACTCTGCCATCACCAACCTTGGCAACACCGTAAACAACCTGTCTTCTGCCCGTAGCCGTATAGAAGATGCTGACTACGCAACCGAAGTGTCTAACATGTCTCGTGCGCAGATCCTGCAACAAGCGGGTACCTCTGTTCTGGCACAGGCTAACCAGACCACGCAGAACGTACTGTCTCTGCTGCGTTAA
>H16__fliC__46093565
ATGGCACAAGTCATTAATACAAACAGCCTGTCGCTGTTGACCCAGAATAACCTGAACAAATCTCAGTCTTCTCTGAGCTCCGCCATTGAACGTCTCTCTTCTGGCCTGCGTATTAACAGTGCTAAAGATGACGCAGCAGGTCAGGCGATTGCTAACCGTTTTACAGCAAATATTAAAGGTCTGACTCAGGCTTCCCGTAACGCGAATGATGGTATTTCTGTTGCGCAGACCACTGAAGGTGCGCTTTCTGAAATCAACAATAACTTACAGCGTATTCGTGAATTGTCAGTACAGGCCACTAATGGTACAAACTCTGACTCCGACCTGAATTCAATTCAGGATGAAATTACACAACGCCTTAGTGAAATTGATCGTGTTTCTAACCAGACACAATTTAATGGTGTAAAAGTTCTGGCTTCTGATCAGACTATGAAAATTCAAGTAGGTGCGAACGATGGTGAAACCATTGAGATTGCCCTTGATAAAATTGATGCTAAAACCTTGGGGCTTGATAACTTTAGCGTAGCACCAGGAAAAGTTCCAATGTCCTCTGCGGTTGCACTTAAGAGCGAAGCCGCTCCTGACTTAACTAAGGTAAATGCAACTGATGGTAGTGTGGGAGGTGCTAAAGCATTCGGTAGCAATTATAAAAATGCTGATGTTGAAACTTATTTTGGTACCGGTAATGTACAAGATACAAAGGATACAACTGATGCGACCGGTACTGCAGGAACAAAAGTTTATCAAGTACAGGTGGAAGGGCAGACTTATTTTGTTGGTCAAGATAATAATACCAACACGAACGGTTTTACATTATTGAAACAAAACTCTACAGGTTATGAAAAAGTTCAGGTGGGTGGTAAGGATGTTCAGTTAGCAAACTTTGGTGGTCGTGTAACTGCATTTGTTGAAGATAATGGTTCTGCCACATCAGTTGATTTAGCTGCGGGTAAAATGGGTAAAGCATTAGCTTATAATGATGCACCAATGTCTGTTTATTTTGGGGGAAAAAACCTAGATGTCCACCAAGTACAAGATACCCAAGGGAATCCTGTACCTAATTCATTTGCTGCTAAAACATCAGACGGCACCTACATTGCAGTAAATGTAGATGCCGCTACAGGTAACACGTCTGTTATTACTGATCCTAATGGTAAGGCAGTTGAATGGGCAGTAAAAAATGATGGTTCTGCACAGGCAATTATGCGTGAAGATGATAAGGTTTATACAGCCAATATCACGAATAAGACGGCAACCAAAGGTGCTGAACTCAGTGCCTCAGATTTGAAAGCCTTAGCAACCACAAATCCATTATCCGCATTAGACGAAGCTTTGGCAAAAGTTGATAAGTTGCGCAGTTCTTTGGGTGCAGTACAAAACCGTTTCGACTCTGCCATCACCAACCTTGGCAACACCGTAAACAACCTGTCTTCTGCCCGTAGCCGTATAGAAGATGCTGACTACGCAACCGAAGTGTCTAACATGTCTCGTGCGCAGATCCTGCAACAAGCGGGTACCTCTGTTCTGGCACAGGCTAACCAGACCACGCAGAACGTACTGTCTCTGCTGCGTTAA
>H17__fliC__30577586
ATGGCACAAGTCATTAATACCAACAGCCTCTCGCTGAACACTCAGAACAACATCAACAAAAACCAGTCTGCGCTGTCGACTTCTATCGAGCGCCTCTCTTCTGGTCTGCGTATTAACAGCGCTAAAGATGACGCTGCGGGCCAGGCGATTGCTAACCGCTTCACTTCTAACATCAAAGGTCTGACTCAGGCCGCACGTAACGCCAACGACGGTATTTCTCTGGCGCAGACGGCTGAAGGCGCGCTGTCAGAGATTAACAACAACTTGCAGCGTATTCGTGAACTGACCGTTCAGGCCTCTACCGGCACGAACTCTGATTCCGACCTGTCTTCTATTCAGGACGAAATCAAATCCCGTCTTGATGAAATTGACCGTGTATCTGGTCAGACCCAGTTCAACGGTGTGAACGTGCTGTCGAAAAACGATTCGATGAAGATTCAGATTGGTGCCAATGATAACCAGACGATCAGCATTGGCTTGCAACAAATCGACAGTACCACTTTGAATCTGAAAGGATTTACCGTGTCCGGCATGGCGGATTTCAGCGCGGCGAAACTGACGGCTGCTGATGGTACAGCAATTGCTGCTGCGGATGTCAAGGATGCTGGGGGTAAACAAGTCAATTTACTGTCTTACACTGACACCGCGTCTAACAGTACTAAATATGCGGTCGTTGATTCTGCAACCGGTAAATACATGGCAGCCACTGTAGTCATTACCAGTACGGCGGCGGCGGTAACTGTTGGTGCAACGGAAGTGGCGGGAGCCGCTACAGCCGAACCGTTAAAAGCACTGGATGCCGCAATCGCTAAAGTCGACAAATTCCGCTCCTCCCTCGGTGCCGTTCAAAACCGTCTGGATTCTGCGGTCACCAACCTGAACAACACCACCACCAACCTGTCTGAAGCGCAGTCCCGTATTCAGGACGCCGACTATGCGACCGAAGTGTCCAACATGTCGAAAGCGCAGATTATCCAGCAGGCGGGCAACTCCGTGCTGTCTAAAGCCAACCAGGTACCGCAGCAAGTTCTGTCTCTGTTACAAGGCTAA
>H17__fliC__56383042
ATGGCACAAGTCATTAATACCAACAGCCTCTCGCTGATCACTCAGAACAACATCAACAAAAACCAGTCTGCGCTGTCGACTTCTATCGAGCGCCTCTCTTCTGGTCTGCGTATTAACAGCGCTAAAGATGACGCCGCGGGCCAGGCGATTGCTAACCGCTTTACTTCTAACATCAAAGGTCTGACTCAGGCCGCACGTAACGCCAACGACGGTATTTCTCTGGCGCAGACGGCTGAAGGCGCGCTGTCAGAGATTAACAACAACTTGCAGCGTATTCGTGAACTGACCGTTCAGGCCTCTACCGGCACGAACTCTGATTCCGACCTGTCTTCTATTCAGGACGAAATCAAATCCCGTCTTGATGAAATTGACCGTGTATCTGGTCAGACCCAGTTCAACGGTGTGAACGTGCTGTCGAAAAACGATTCGATGAAGATTCAGATTGGTGCCAATGATAACCAGACGATCAGCATTGGCTTGCAACAAATCGACAGTACCACTTTGAATCTGAAAGGATTTACCGTGTCCGGCATGGCGGATTTCAGCGCGGCGAAACTGACGGCTGCTGATGATACAGCAATTGCTGCTGCGGATGTCAAGGATGCTGGGGGTAAACAAGTCAATTTACTGTCTTACACTGACACCGCGTCTAACAGTACTAAATATGCGGTCGTTGATTCTGCAACCGGTAAATACATGGAAGCCACTGTAGTCATTACCGGTACGGCGGCGGCGGTAACTGTTGGTGCAGCGGAAGTGGCGGGAGCCGCTACAGCCGATCCGTTAAAAGCACTGGATGCCGCAATCGCTAAAGTCGACAAATTCCGCTCCTCCCTCGGTGCCGTTCAAAACCGTCTGGATTCTGCGGTCACCAACCTGAACAACACCACCACCAACCTGTCTGAAGCGCAGTCCCGTATTCAGGACGCCGACTATGCGACCGAAGTGTCCAACATGTCGAAAGCGCAGATTATCCAGCAGGCGGGCAACTCCGTGCTGTCTAAAGCCAACCAGGTACCGCAGCAAGTTCTGTCTCTGTTACAAGGCTAA
>H17__flnA__383101383
ATGGCACAAGTCATTAATACCAACAGCCTCTCGCTGATCACTCAGAACAACATCAACAAAAACCAGTCTTCAATGTCTACTGCCATTGAGCGTTTGTCTTCCGGTCTGCGTATCAACAGCGCAAAAGATGACGCTGCTGGCCAGGCGATTGCTAACCGTTTCACCTCTAACATTAAAGGTCTGACTCAGGCAGCTCGTAACGCTAATGATGGTATCTCCGTTGCGCAGACCACTGAAGGCGCACTGTCTGAAATCAACAACAACTTACAGCGTGTTCGTGAGCTGACGGTTCAGGCCTCTACCGGTACCAACTCTGCTTCTGACCTGTCTTCCATCCAGGACGAAATCAAATCCCGACTGTCTGAAATTGACCGTGTTTCTAGTCAGACTCAGTTCAACGGCGTGAACGTACTGGCTAAAGACGGCAAGATGAACATCCAGGTTGGCGCGAATGATGGTCAGACCATCACCATTGACCTGAAGAAAATTGACTCTGCGACGCTGGGTCTGACGGGTTTTGATGTGCAGAAAAAGAGTACTATAAGCAAAGCTGCCGTAGAAATTACTACGACTACCACTCCATATACTGAAGGCAATAATACCATCGCGTTAAAATCATCTGATACGGCTAATATGAAAGATGGCACAACGAATGCAAAAGTTTCGTTCTCATTCGATAAAGCAACCAACTCCTACTTTGCAATCGTTGCTGATGGTTCAGCAGATAATACTTTAAAAAATGGTACATATATTGCAACTCTTGACTCCAGTGGTGAAGTGACTCTGGGTAGTTCAACCACTGCGCCAAATACAGCAACAGCAGTAACTAAGAACCAAGTTGCTGGAACGCCTGTTACAACGTCCACTCCAGTCGCTGTAACCGCTGCAGCTAACACCGCCCTGAGCAATGCTGGTGTTACTGGTTCTGTTGAGTTGGTTAAACTCACTTCAACTGATTCTGCAGGCAATGCTACTGATGCAGGTTATGGTCTGCAAGCAGCCGATGGCAAAATTTACGCTACAGATTATGACGGCACCAACGCAACTGCATTCACTGCTAAAACTGCTACTTATACTGATGCTTCTGGTAATACTCAGACTTCAGCAATCACTCTGGGCGGCACAGATGGCAAAACTGAGCTGGTAACTCTTGGAAGTGGTGCTAACGCGAAGACTTATACTGCCTCTGATTTGGACGGTGCAGATCTCCATGACCCGGCGAATACTGTCAAGCCTATTGCTGATAACTCAAAACCGCTGGCGGCTCTGGATGCAGCTATCGCTTCTGTCGATAAATTCCGTTCTTCTCTGGGTGCGGTACAGAACCAGTTGAATTCTGCTATCACCAACCTGAACAACACCACCACCAACCTGTCTGAAGCGCAGTCCCGTATTCAGGACGCCGACTATGCGACCGAAGTGTCAAATATGTCTAAAGCGCAGATCATCCAGCAGGCCGGTAACTCCGTGTTGGCTAAAGCTAACCAGGTTCCTCAGCAGGTTCTGTCTCTGCTGCAGGGCTAA
>H18__FliC__30059873
ATGGCACAAGTCATTAATACCAACAGCCTCTCGCTGATCACTCAAAATAATATCAACAAGAACCAGTCTGCGCTGTCGAGTTCTATCGAGCGTCTGTCTTCTGGCTTGCGTATTAACAGCGCGAAGGATGACGCCGCAGGTCAGGCGATTGCTAACCGTTTTACTTCTAATATTAAAGGCCTGACTCAGGCTGCACGTAACGCCAATGACGGTATTTCTGTTGCACAGACCACTGAAGGCGCGCTGTCCGAAATCAACAACAACTTACAGCGTATTCGTGAACTGACGGTTCAGGCCACTACAGGGACTAACTCCGATTCTGACCTGGACTCCATCCAGGACGAAATCAAATCTCGTCTGGACGAAATTGACCGCGTATCCGGTCAGACCCAGTTCAACGGCGTGAACGTGCTGTCCAAAGATGGTTCAATGAAAATTCAGGTCGGCGCAAATGATGGTGAAACCATCACGATTGATCTGAAGAAAATTGACTCTGATACGCTGAATCTGGCTGGTTTTAACGTGAATGGCGAAGGTGAAACAGCCAATACTGCTGCAACACTTAAAGATATGGTTGGTTTAAAACTCGATAATACGGGGGTCACTACAGCTGGAGTTAATAGATATATTGCTGACAAAGCCGTCGCAAGTAGCACGGATATTTTGAATGCGGTAGCTGGTGTTGATGGCAGTAAAGTTTCCACGGAGGCAGATGTTGGTTTTGGTGCAGCTGCCCCTGGTACGCCAGTGGAATATACTTATCATAAAGATACTAACACATATACGGCTTCTGCTTCAGTTGATGCGACTCAACTGGCGGCATTCCTGAATCCTGAAGCGGGTGGTACCACTGCTGCAACAGTAAGTATTGGCAACGGTACAACAGCTCAAGAGCAAAAAGTCATTATTGCTAAAGATGGTTCTTTAACTGCTGCTGATGACGGTGCCGCTCTCTATCTTGATGATACTGGTAACTTAAGTAAAACTAACGCAGGCACTGATACTCAAGCTAAACTGTCTGACTTAATGGCAAACAATGCTAATGCCAAAACAGTCATTACAACAGATAAAGGTACATTTACTGCTAATACGACAAAGTTTGATGGGGTAGATATTTCTGTTGATGCTTCAACGTTTGCTAACGCCGTTAAAAATGAGACTTACACTGCAACTGTTGGTGTAACTTTACCTGCGACATATACAGTCAATAATGGCACTGCTGCATCAGCGTATTTAGTCGATGGAAAAGTGAGCAAAACTCCTGCCGAGTATTTTGCTCAAGCTGATGGCACTATTACTAGTGGTGAAAATGCGGCTACCAGTAAAGCTATCTATGTAAGTGCCAATGGTAACTTAACGACTAATACAACTAGTGAATCTGAAGCTACTACCAACCCGCTGGCAGCATTGGATGACGCTATCGCGTCTATCGACAAATTCCGTTCTTCCCTGGGTGCTATCCAGAACCGTCTGGATTCCGCAGTCACCAACCTGAACAACACCACTACCAACCTGTCTGAAGCGCAGTCCCGTATTCAGGACGCCGACTATGCGACCGAAGTGTCCAACATGTCGAAAGCGCAGATCATTCAGCAGGCCGGTAACTCCGTGCTGGCAAAAGCCAACCAGGTACCGCAGCAGGTTCTGTCTCTGCTGCAGGGTTAA
>H19__FliC__30059875
ATGGCACAAGTCATTAATACCAACAGCCTCTCGCTGATCACTCAAAATAATATCAACAAGAACCAGTCTGCGCTGTCGAGTTCTATCGAGCGTCTGTCTTCTGGCTTGCGTATTAACAGCGCGAAGGATGACGCCGCAGGTCAGGCGATTGCTAACCGTTTTACTTCTAACATTAAAGGCCTGACTCAGGCTGCACGTAACGCCAACGACGGTATTTCTGTTGCGCAGACCACTGAAGGCGCGCTGTCCGAAATTAACAACAACTTACAGCGTATTCGTGAACTGACGGTTCAGGCGACGACCGGAACTAACTCCACCTCTGACCTGGACTCCATCCAGGACGAAATCAAATCCCGTCTTGACGAAATTGACCGCGTATCTGGTCAGACCCAGTTCAACGGCGTGAACGTGCTGTCTAAAGATGGCTCGATGAAAATTCAGGTCGGCGCGAACGATGGCGAAACGATTACTATTGATCTGAAGAAAATTGACTCTGATACGCTGAATCTGGCTGGTTTTAACGTTAACGGTAAAGGTTCTGTAGCGAATACCGCTGCGACTACAGATAATCTGACATTGGCTGGTTTTACAGCGGGTACTAAAGCTGCTGATGGCACCGTAACTTATAGCAAAAATGTCCAGTTTGCCGCCGCGACTGCAAGCAATGTACTGGCTGCTGCTAAAGATGGCGACGAAATTACGTTCGCTGGTAATAACGGCACAGGTATAGCTGCAACTGGGGGGACTTATACTTATCATAAGGACTCTAACTCATACAGCTTTAGCGCAACGGCTGCATCTAAAGATTCTCTGTTGAGCACACTGGCACCAAACGCTGGCGATACATTTACCGCTAAAGTGACTATTGGTTCTAAATCGCAAGAAGTTAACGTTAGCAAAGATGGTACGATTACATCCAGCGATGGTAAGGCGCTGTATTTAGATGAGAAGGGCAACCTGACCCAAACAGGTAGTGGCACAACCAAAGCTGCAACCTGGGATAACCTGATGGCCAATACAGATACTACAGGCAAAGATGCCTATGGTAACTCTGCGGCAGCAGCTGTTGGGACAGTAATCGAAGCAAAAGGAATGACCATCACTTCTGCTGGTGGTAATGCTCAGGTGTTAAAAGACGCGGCTTATAATGCCGCATATGCGACCTCAATTACTACTGGTACTCCGGGTGATGCGGGAGCCGCGGGAGCCGCTGCAACTGCGGGTAATGCCGCGGTGGGAGCGCTGGGCGCAACGGCAGTTGATAATACCACGGCAGATGTTGCCGATATCTCTATCTCAGCTTCGCAAATGGCGAGCATCCTTCAGGATAAAGATTTCACCTTAAGTGATGGTAGTGATACTTACAACGTGACCAGCAATGCTGTCACTATCAATGGCAAAGCAGCAAACATTGATGACAGCGGCGCAATCACAGACCAAACCAGTAAAGTTGTCAATTATTTCGCTCATACTAACGGTAGCGTGACTAACGATACAGGCTCCACTATTTATGCGACAGAAGATGGTAGCCTGACCACCGATGCAGCAACCAAAGCCGAAACCACCGCCGATCCCCTGAAAGCTCTGGACGAAGCCATCAGCTCCATCGACAAATTCCGCTCCTCCCTCGGTGCGGTGCAAAACCGTCTGGATTCCGCGGTCACCAACCTGAACAACACCACCACCAACCTGTCTGAAGCGCAGTCCCGTATTCAGGACGCCGACTATGCGACCGAAGTGTCCAACATGTCGAAAGCGCAGATTATCCAGCAGGCCGGTAACTCCGTGCTGGCAAAAGCTAACCAGGTACCACAGCAGGTTCTGTCTCTGCTGCAGGGTTAA
>H19__fliC__33590249
ATGGCACAAGTCATTAATACCAACAGCCTCTCGCTGATCACTCAAAATAATATCAACAAGAACCAGTCTGCGCTGTCGAGTTCTATCGAGCGTCTGTCTTCTGGCTTGCGTATTAACAGCGCGAAGGATGACGCCGCAGGTCAGGCGATTGCTAACCGTTTTACTTCTAACATTAAAGGCCTGACTCAGGCTGCACGTAACGCCAACGACGGTATTTCTGTTGCGCAGACCACTGAAGGCGCGCTGTCCGAAATTAACAACAACTTACAGCGTATTCGTGAACTGACGGTTCAGGCGACGACCGGAACTAACTCCACCTCTGACCTGGACTCCATCCAGGACGAAATCAAATCCCGTCTTGACGAAATTGACCGCGTATCTGGTCAGACCCAGTTCAACGGCGTGAACGTGCTGTCTAAAGATGGCTCGATGAAAATTCAGGTCGGCGCGAACGATGGCGAAACGATTACTATTGATCTGAAGAAAATTGACTCTGATACGCTGAATCTGGCTGGTTTTAACGTTAACGGTAAAGGTTCTGTAGCGAATACCGCTGCGACTACAGATAATCTGACATTGGCTGGTTTTACAACGGGTACTAAAGCTGCTGATGGCACCGTAACTTATAGCAAAAATGTCCAGTTTGCCGCCGCGACTGCAAGCAATGTACTGGCTGCTGCTAAAGATGGCGACGAAATTACGTTCGCTGGTAATAACGGCACAGGTATAGCTGCAACTGGGGGGACTTATACTTATCATAAGGACTCTAACTCATACAGCTTTAGCGCAACGGCTGCATCTAAAGATTCTCTGTTGAGCACACTGGCACCAAACGCTGGCGATACATTTACCGCTAAAGTGACTATTGGTTCTAAATCGCAAGAAGTTAACGTTAGCAAAGATGGTACGATTACATCCAGCGATGGTAAGGCGCTGTATTTAGATGAGAAGGGCAACCTGACCCAAACAGGTAGTGGCACAACCAAAGCTGCAACCTGGGATAACCTGATGGCCAATACAGATACTACAGGCAAAGATGCCTATGGTAACTCTGCGGCAGCAGCTGTTGGGACAGTAATCGAAGCAAAAGGAATGACCATCACTTCTGCTGGTGGTAATGCTCAGGTGTTAAAAGACGCGGCTTATAATGCCGCATATGCGACCTCAATTACTACTGGTACTCCGGGTGATGCGGGAGCCGCTGCAACTGCGGGTAATGCCGCGGTGGGAGCGCTGGGCGCAACGGCAGTTGATAATACCACGGCAGATGTTGCCGATATCTCTATCTCAGCTTCGCAAATGGCGAGCATCCTTCAGGATAAAGATTTCACCTTAAGTGATGGTAGTGATACTTACAACGTGACCAGCAATGCTGTCACTATCAATGGCAAAGCAGCAAACATTGATGACAGCGGCGCAATCACAGACCAAACCAGTAAAGTTGTCAATTATTTCGCTCATACTAACGGTAGCGTGACTAACGATACAGGCTCCACTATTTATGCGACAGAAGATGGTAGCCTGACCACCGATGCAGCAACCAAAGCCGAAACCACCGCCGATCCCCTGAAAGCTCTGGACGAAGCCATCAGCTCCATCGACAAATTCCGCTCCTCCCTCGGTGCGGTGCAAAACCGTCTGGATTCCGCGGTCACCAACCTGAACAACACCACTACCAACCTGTCCGAAGCGCAGTCCCGTATTCAGGACGCCGACTATGCGACCGAAGTGTCCAACATGTCGAAAGCGCAGATCATCCAGCAGGCCGGTAACTCCGTGCTGGCAAAAGCTAACCAGGTACCGCAGCAGGTTCTGTCTCTGCTGCAGGGTTAG
>H1__fliC__290436
ATGGCACAAGTCATTAATACCAACAGCCTCTCGCTGATCACTCAAAATAATATCAACAAGAACCAGTCTGCGCTGTCGAGTTCTATCGAGCGTCTGTCTTCTGGCTTGCGTATTAACAGCGCGAAGGATGACGCCGCGGGTCAGGCGATTGCTAACCGTTTTACTTCTAACATTAAAGGCCTGACTCAGGCTGCACGTAACGCCAACGACGGTATTTCTGTTGCACAGACCACTGAAGGCGCGCTGTCCGAAATCAACAACAACTTACAGCGTATCCGTGAGCTGACGGTTCAGGCTTCTACCGGGACTAACTCTGATTCGGATCTGGACTCCATTCAGGACGAAATCAAATCCCGTCTCGACGAAATTGACCGCGTATCCGGTCAGACCCAGTTCAACGGCGTGAACGTACTGGCAAAAGACGGTTCGATGAAAATTCAGGTAGGTGCGAACGACGGCCAGACTATCACTATTGATCTGAAGAAAATTGACTCTGATACGCTGGGGCTGAATGGTTTTAACGTGAATGGTTCCGGTACGATAGCCAATAAAGCGGCGACCATTAGCGACCTGACAGCAGCGAAAATGGATGCTGCAACTAATACTATAACTACAACAAATAATGCGCTGACTGCATCAAAGGCCCTTGATCAACTGAAAGATGGTGACACTGTTACTATCAAAGCAGATGCAGCTCAAACTGCCACGGTCTATACATACAATGCATCTGCTGGTAACTTCTCATTCAGTAATGTATCGAATAATACTTCAGCAAAAGCAGGTGATGTAGCAGCTAGCCTTCTCCCGCCGGCTGGGCAAACTGCTAGTGGTGTTTACAAAGCAGCAAGCGGTGAAGTGAACTTTGATGTTGATGCGAATGGTAAAATTACAATCGGAGGACAGGAAGCCTATTTAACTAGTGATGGTAACTTAACTACAAACGATGCTGGTGGTGCGACTGCGGCTACGCTTGATGGTTTATTCAAGAAAGCTGGTGATGGTCAATCAATCGGGTTTAATAAGACTGCATCAGTCACGATGGGGGGAACAACTTATAACTTTAAAACGGGTGCTGATGCTGGTGCTGCAACTGCTAACGCAGGGGTATCGTTCACTGATACAGCTAGCAAAGAAACCGTTTTAAATAAAGTGGCTACAGCTAAACAAGGCACAGCAGTTGCAGCTAACGGTGATACATCCGCAACAATTACCTATAAATCTGGCGTTCAGACGTATCAGGCGGTATTTGCCGCAGGTGACGGTACTGCTAGCGCAAAATATGCCGATAATACTGACGTTTCTAATGCAACAGCAACATACACAGATGCTGATGGTGAAATGACTACAATTGGTTCATACACCACGAAGTATTCAATCGATGCTAACAACGGCAAGGTAACTGTTGATTCTGGAACTGGTTCGGGTAAATATGCGCCGAAAGTCGGGGCTGAAGTATATGTTAGTGCTAATGGTACTTTAACAACAGATGCAACTAGCGAAGGCACAGTAACAAAAGATCCACTGAAAGCTCTGGATGAAGCTATCAGCTCCATCGACAAATTCCGTTCATCCCTGGGGGCTATCCAAAACCGTTTGGATTCCGCCGTCACCAACCTGAACAACACCACTACCAACCTGTCTGAAGCGCAGTCCCGTATTCAGGACGCCGACTATGCGACCGAAGTGTCCAACATGTCGAAAGCGCAGATTATCCAGCAGGCCGGTAACTCCGTGCTGGCAAAAGCCAACCAGGTACCGCAGCAGGTTCTGTCTCTACTGCAGGGTTAA
>H1__fliC__6009830
ATGGCACAAGTCATTAATACCAACAGCCTCTCGCTGATCACTCAAAATAATATCAACAAGAACCAGTCTGCGCTGTCGAGTTCTATCGAGCGTCTGTCTTCTGGCTTGCGTATTAACAGCGCGAAGGATGACGCCGCGGGTCAGGCGATTGCTAACCGTTTTACTTCTAACATTAAAGGCCTGACTCAGGCTGCACGTAACGCCAACGACGGTATTTCTGTTGCACAGACCACTGAAGGCGCGCTGTCCGAAATCAACAACAACTTACAGCGTATCCGTGAGCTGACGGTTCAGGCTTCTACCGGGACTAACTCTGATTCGGATCTGGACTCCATTCAGGACGAAATCAAATCCCGTCTCGACGAAATTGACCGCGTATCCGGTCAGACCCAGTTCAACGGCGTGAACGTACTGGCAAAAGACGGTTCGATGAAAATTCAGGTTGGTGCGAACGACGGCCAGACTATCACTATTGATCTGAAGAAAATTGACTCTGATACGCTGGGGCTGAATGGTTTTAACGTGAATGGTTCCGGTACGATAGCCAATAAAGCGGCGACCATTAGCGACCTGACAGCAGCGAAAATGGATGCTGCAACTAATACTATAACTACAACAAATAATGCGCTGACTGCATCAAAGGCCCTTGATCAACTGAAAGATGGTGACACTGTTACTATCAAAGCAGATGCAGCTCAAACTGCCACGGTCTATACATACAATGCATCTGCTGGTAACTTCTCATTCAGTAATGTATCGAATAATACTTCAGCAAAAGCAGGTGATGTAGCAGCTAGCCTTCTCCCGCCGGCTGGGCAAACTGCTAGTGGTGTTTACAAAGCAGCAAGCGGTGAAGTGAACTTTGATGTTGATGCGAATGGTAAAATTACAATCGGAGGACAGGAAGCCTATTTAACTAGTGATGGTAACTTAACTACAAACGATGCTGGTGGTGCGACTGCGGCTACGCTTGATGGTTTATTCAAGAAAGCTGGTGATGGTCAATCAATCGGGTTTAATAAGACTGCATCAGTCACGATGGGGGGAACAACTTATAACTTTAAAACGGGTGCTGATGCTGGTGCTGCAACTGCTAACGCAGGGGTATCGTTCACTGATACAGCTAGCAAAGAAACCGTTTTAAATAAAGTGGCTACAGCTAAACAAGGCACAGCAGTTGCAGCTAACGGTGATACATCCGCAACAATTACCTATAAATCTGGCGTTCAGACGTATCAGGCGGTATTTGCCGCAGGTGACGGTACTGCTAGCGCAAAATATGCCGATAATACTGACGTTTCTAATGCAACAGCAACATACACAGATGCTGATGGTGAAATGACTACAATTGGTTCATACACCACGAAGTATTCAATCGATGCTAACAACGGCAAGGTAACTGTTGATTCTGGAACTGGTACGGGTAAATATGCGCCGAAAGTCGGGGCTGAAGTATATGTTAGTGCTAATGGTACTTTAACAACAGATGCAACTAGCGAAGGCACAGTAACAAAAGATCCACTGAAAGCTCTGGATGAAGCTATCAGCTCCATCGACAAATTCCGTTCATCCCTGGGGGCTATCCAAAACCGTTTGGATTCCGCCGTCACCAACCTGAACAACACCACTACCAACCTGTCTGAAGCGCAGTCCCGTATTCAGGACGCCGACTATGCGACCGAAGTGTCCAACATGTCGAAAGCGCAGATTATCCAGCAGGCCGGTAACTCCGTGCTGGCAAAAGCCAACCAGGTACCGCAGCAGGTTCTGTCTCTGCTGCAGGGTTAA
>H20__FliC__30059877
ATGGCACAAGTCATTAATACCAACAGCCTCTCGCTGATCACTCAAAATAATATCAACAAGAACCAGTCTGCGCTGTCGAGTTCTATCGAGCGTCTGTCTTCTGGCTTGCGTATTAACAGCGCGAAGGATGACGCCGCAGGTCAGGCGATTGCTAACCGTTTTACTTCTAACATTAAAGGCCTGACTCAGGCGGCCCGTAACGCCAACGACGGTATTTCTGTTGCGCAGACCACCGAAGGCGCGCTGTCCGAAATTAACAACAACTTACAGCGTGTGCGTGAGCTGACTGTTCAGGCGACCACCGGTACCAACTCCCAGTCTGATCTGGACTCTATCCAGGACGAAATCAAATCCCGTCTGGACGAAATTGACCGCGTATCCGGTCAGACCCAGTTCAACGGCGTGAACGTGCTGGCAAAAGACGGTTCCATGAAAATTCAGGTTGGCGCGAATGATGGCCAGACCATCACTATCGACCTGAAGAAGATTGACTCTTCTACGTTGAAACTGACTGGTTTTAACGTGAATGGTTCTGGTTCTGTGGCGAATACTGCGGCGACTAAAGCGGATTTGGCTGCTGCTGCAATTGGTACCCCTGGGGCAGCAGATTCTACAGGTGCCATTGCTTACACAGTAAGTGCTGGGCTGACTAAAACTACAGCCGCAGATGTACTGTCTAGCCTCGCTGATGGTACGACTATTACAGCCACAGGCGTGAAAAATGGCTTTGCTGCAGGAGCCACTTCCAATGCCTATAAACTTAACAAAGATAATAATACATTTACTTATGACACGACTGCTACGACAGCTGAGCTGCAGTCTTACCTGACTCCGAAAGCGGGCGACACTGCAACATTCAGTGTTGAAATTGGTGGTACTACACAAGACGTCGTGCTGTCCAGTGATGGCAAACTCACTGCTAAGGATGGCTCTAAGCTTTACATTGATACAACTGGTAATTTAACTCAGAATGGTGGTAATAACGGTGTTGGAACACTCGCGGAAGCGACTCTGAGTGGTTTAGCTCTGAACAAAAATGGTTTAACGGCTGTTAAATCCACAATTACTACAGCTGATAACACTTCGATTGTACTGAATGGTTCAAGCGATGGTACTGGTAATGCTGGTACTGAAGGTACGATTGCTGTTACAGGCGCTGTAATTAGTTCAGCTGCTCTGCAATCTGCAAGCAAAACGACTGGTTTCACTGTTGGTACAGTAGACACAGCTGGTTATATCTCTGTAGGTACTGATGGGAGTGTTCAGGCATATGATGCTGCGACTTCTGGCAACAAAGCTTCTTACACCAACACTGACGGTACACTGACTACTGATAACACCACTAAACTGTATCTGCAGAAAGATGGCTCTGTAACCAACGGTTCAGGTAAAGCGGTCTATGTAGAAGCGGATGGTGATTTCACTACCGACGCTGCAACCAAAGCCGCAACCACCACCGATCCGCTGGCCGCTCTGGATGACGCAATCAGCCAGATCGACAAGTTCCGTTCATCCTTGGGTGCTATCCAGAACCGTCTGGATTCTGCAGTCACCAACCTGAACAACACCACCACCAACCTGTCTGAAGCGCAGTCCCGTATTCAGGACGCCGACTATGCGACCGAAGTGTCCAATATGTCGAAAGCGCAGATCATCCAGCAGGCCGGTAACTCCGTGCTGGCAAAAGCCAACCAGGTACCGCAGCAGGTTCTGTCTCTGCTGCAGGGTTAA
>H21__fliC__378220590
ATGGCACAAGTCATTAATACAAACAGCCTGTCGCTGTTGACCCAGAATAACCTGAACAAATCTCAGTCTTCTCTTAGCTCTGCTATTGAGCGTCTGTCTTCTGGTCTGCGTATTAACAGCGCAAAAGACGATGCAGCAGGTCAGGCGATTGCTAACCGTTTTACGGCAAATATTAAAGGTCTGACCCAGGCTTCCCGTAACGCGAATGATGGTATTTCTGTTGCGCAGACCACTGAAGGTGCGCTGAATGAAATTAACAACAACCTGCAGCGTATTCGTGAACTTTCTGTTCAGGCAACTAACGGTACTAACTCTGACAGCGATCTTTCTTCTATCCAGGCTGAAATTACTCAACGTCTGGAAGAAATTGACCGTGTATCTGAGCAAACTCAGTTTAACGGCGTGAAAGTCCTTGCTGAAAATAATGAAATGAAAATTCAGGTTGGTGCTAATGATGGTGAAACCATCACTATCAATCTGGCAAAAATTGATGCGAAAACTCTCGGCCTGGACGGTTTTAATATCGATGGCGCGCAGAAAGCAACCGGCAGTGACCTGATTTCTAAATTTAAAGCGACAGGTACTGATAATTATCAAATTAACGGTACTGATAACTATACTGTTAATGTAGATAGTGGAGTAGTACAGGATAAAGATGGCAAACAAGTTTATGTGAGTGCTGCGGATGGTTCACTTACGACCAGCAGTGATACTCAATTCAAGATTGATGCAACTAAGCTTGCAGTGGCTGCTAAAGATTTAGCTCAAGGTAATAAGATTGTCTACGAAGGTATCGAATTTACAAATACCGGCACTGGCGCTATACCTGCCACAGGTAATGGTAAATTAACCGCCAATGTTGATGGTAAGGCTGTTGAATTCACTATTTCGGGGAGTGCTGATACATCAGGTACTAGTGCAACCGTTGCCCCTACGACAGCCCTATACAAAAATAGTGCAGGGCAATTGACTGCAACAAAAGTTGAAAATAAAGCAGCGACACTATCTGATCTTGATCTGAACGCTGCCAAGAAAACAGGAAGCACGTTAGTTGTTAACGGTGCAACTTACGATGTTAGTGCAGATGGTAAAACGATAACGGAGACTGCTTCTGGTAACAATAAAGTCATGTATCTGAGCAAATCAGAAGGTGGTAGCCCGATTCTGGTAAACGAAGATGCAGCAAAATCGTTGCAATCTACCACCAACCCGCTCGAAACTATCGACAAAGCATTGGCTAAAGTTGACAATCTGCGTTCTGACCTCGGTGCAGTACAAAACCGTTTCGACTCTGCCATCACCAACCTTGGCAACACCGTAAACAACCTGTCTTCTGCCCGTAGCCGTATCGAAGATGCTGACTACGCGACCGAAGTGTCTAACATGTCTCGTGCGCAGATCCTGCAACAAGCGGGTACCTCTGTTCTGGCACAGGCTAACCAGACCACGCAGAACGTACTGTCTCTGCTGCGTTAA
>H23__fliC__6009840
ATGGCACAAGTCATTAATACCAACAGCCTCTCGCTGATCACTCAAAATAATATCAACAAGAACCAGTCTGCGCTGTCGAGTTCTATCGAGCGTCTGTCTTCTGGCTTGCGTATTAACAGCGCGAAGGATGACGCAGCGGGTCAGGCGATTGCTAACCGTTTTACTTCTAACATTAAAGGCCTGACTCAGGCGGCACGTAACGCCAACGACGGTATCTCTCTGGCGCAGACCACCGAAGGTGCGCTGTCTGAAATCAACAACAACTTACAGCGTGTACGTGAACTGACCGTTCAGGCAACCACCGGTACTAACTCCGACTCCGACCTGGCTTCTATTCAGGACGAAATCAAATCCCGTCTGGATGAAATTGACCGCGTATCTGGTCAGACTCAGTTCAACGGCGTGAACGTGCTGGCAAAAGACGGTTCCATGAAAATTCAGGTAGGTGCTAACGACGGCCAGACTATCACTATTGACCTGAAAAAAATCGACTCTGATACTCTGGGCCTGAATGGTTTTAACGTGAATGGTTCTGGGACGATTACCAACAAAGCAGCAACTGTCAGTGATGTTACTCGCGCAGGCGGTACATTGGTGAATGGTGCCTATGATATAAAAACCACTAACACAGCGCTGACTACAACTGATGCCTTCGCGAAATTGAATGATGGTGATGTTGTTACTATCAATAATGGTAAGGATACTGCCTATAAATATAATGCTGCTACAGGTGGGTTTACGACGGATGTCTCCATCTCCGGGGATCCTACCGCTGCTGACGCTACTGCTAATAAAACTGCCCGTGATGCACTTGCGGCGTCTTTACATGCTGAGCCGGGTAAAACTGTTAATGGTTCTTGGACTACGAATGATGGTACGGTAAAATTTGATACCGATGCCGATGGTAAGATTTCTATTGGTGGTGTTGCTGCTTATGTAGATGCAGCAGGCAACCTGACCACTAACGCAGCAGGTATGACGACTCAAGCAACAACTACCGATTTGGTTACTGCTGCTGCATCTGCTACTGGTAAGGGTGGATCCCTGACCTTTGGTGACACGACGTATAAAATTGGTCAGGGTACGGCTGGGGTTGATCCTGATGACGCTTCAGATGATGTACTGGGCACCATTTCTTACTCTAAATCAGTAAGCAAGGATGTTGTTCTTGCTGATACTAAAGCAACTGGTAACACGACAACAGTTGATTTCAACTCCGGTATCATGACTTCAAAGGTTAGTTTCGATGCAGGTACATCAACTGATACATTCAAAGATGCAGATGGTGCTATCACCAAAACTAAAGAATACACCACTTCTTATGCTGTAAATAAAGATACTGGTGAAGTTACCGTTGCTGATTATGCTGCGGTAGATAGCGCCGATAAGGCTGTTGATGATACTAAATATAAACCGACTATCGGCGCGACAGTTAACCTGAATTCTGCAGGTAAATTGACCACTGATACCACCAGTGCAGGCACAGCAACCAAAGATCCTCTGGCTGCCCTGGACGCTGCTATCAGCTCCATCGACAAATTCCGTTCATCCCTGGGTGCTATCCAGAACCGTCTGGATTCCGCAGTCACCAACCTGAACAACACCACTACCAACCTGTCCGAAGCGCAGTCCCGTATTCAGGACGCCGACTATGCGACCGAAGTGTCCAACATGTCGAAAGCGCAGATTATCCAGCAGGCCGGTAACTCCGTGCTGGCAAAAGCCAACCAGGTACCGCAGCAGGTTCTGTCTCTGCTACAGGGTTAA
>H25__fliC__356482270
ATGGCACAAGTCATTAATACCAACAGCCTCTCGCTGATCACTCAGAACAACATCAACAAAAACCAGTCTGCGCTGTCGACTTCTATCGAGCGCCTCTCTTCTGGTCTGCGCATTAACAGCGCTAAAGATGACGCTGCGGGCCAGGCGATTGCTAACCGCTTCACTTCTAACATCAAAGGTCTGACTCAGGCCGCACGTAACGCCAACGACGGTATCTCTCTGGCGCAGACCACTGAAGGCGCACTGTCTGAAATCAACAACAACCTGCAGCGTGTTCGTGAATTGACCGTTCAGGCCACTACCGGTACTAACTCTGATTCTGACCTGTCTTCAATACAGGACGAAATCAAATCCCGTCTCGATGAAATTGACCGCGTATCCGGTCAGACTCAGTTCAACGGCGTTAATGTTCTTTCCAAAGATGGTTCAATGAAAATTCAGGTTGGTGCGAATGATGGTCAAACTATCTCCATCGATCTGAAGAAAATTGATTCTTCAACTTTGGGGCTGAATGGCTTCTCAGTTTCTAAAAACTCTCTTAATGTCAGCAATGCTATCACATCTATCCCGCAAGCCGCTGGCAATGAACCTGTTGATGTTAACTTCGGTGATACTGATGAGTCTGCAGCAATCGCAGCCAAATTGGGGGTTTCCGATACGTCAAGCCTGTCGCTGCACAACATCCTTGATAAAGATGGTAAGGCAACAGCTGATTATGTTGTTCAGTCAGGTAAAGACTTCTATGCTGCTTCTGTTAATGCCGCTTCAGGTAAAGTAACCTTAAACACCATTGATGTTACTTATGATGATTATGCGAACGGTGTTGACGATGCCAAGCAAACAGGTCAGCTGATCAAAGTTTCAGCAGATAAAGACGGCACAGCTCAAGGTTTCGTCACACTTCAAGGCAAAAACTATTCTGCTGGTGATGCGGCAGACATTCTTAAGAATGGAGCAACAGCTCTTGAGTTAACTGATCTGAATTTAAGTGATGTTACTGATACTAATGGTAAGGTAACCACAACTGCGACTGAGCAATTTGAAGGTGCTTCAACTGAGGATCCGCTGGCGCTTCTGGATAAAGCTATTGCATCAGTCGACAAATTCCGGTCTTCTCTAGGTGCCGTGCAGAACCGTCTCGATTCCGCTATCACCAACCTGAACAACACCACCACCAACCTGTCTGAAGCGCAGTCCCGCATTCAGGACGCCGACTATGCGACCGAAGTGTCCAACATGTCGAAAGCGCAGATCATCCAGCAGGCAGGTAACTCCGTGCTGTCCAAAGCTAACCAGGTACCGCAGCAGGTTCTGTCTCTGCTGCAGGGTTAA
>H26__FliC__30059887
ATGGCACAAGTCATTAATACCAACAGCCTCTCGCTGATCACTCAAAATAATATCAACAAGAACCAGTCTGCGCTGTCGAGTTCTATCGAGCGTCTGTCTTCTGGCTTGCGTATTAACAGCGCGAAGGATGACGCCGCAGGTCAGGCGATTGCTAACCGTTTTACTTCTAACATTAAAGGCCTGACTCAGGCTGCACGTAACGCCAACGACGGTATTTCTGTTGCACAGACCACTGAAGGCGCGCTGTCCGAAATCAACAACAACTTACAGCGTATTCGTGAACTGACGGTTCAGGCCACTACAGGGACTAACTCCGATTCTGACCTGGACTCCATCCAGGACGAAATCAAATCTCGTCTGGACGAAATTGACCGCGTATCTGGTCAGACCCAGTTCAACGGCGTGAACGTGCTGTCTAAAGATGGCTCGATGAAAATTCAGGTCGGCGCGAACGATGGCGAAACGATTACTATTGATCTGAAGAAAATTGACTCTGATACGCTAAATCTGGCTGGTTTTAACGTGAATGGTGCTGGCTCTGTTGATAATGCCAAGGCGACTGGCAAAGATCTTACTGATGCTGGTTTTACGGCAAGCGCAGCTGATGCTAATGGCAAAATCACTTATACCAAAGACACCGTTACTAAATTCGACAAAGCGACAGCGGCTGATGTATTGGGCAAAGCGGCTGCTGGCGATAGCATTACCTATGCGGGCACTGATACTGGCTTAGGAGTCGCTGCTGATGCCTCGACTTACACCTACAATGCAGCCAATAAGTCTTACACTTTTGATGCTACTGGTGTTGCCAAGGCGGATGCTGGAACGGCACTGAAAGGGTACTTAGGCGCATCTAACACCGGTAAAATTAATATCGGTGGTACCGAGCAAGAAGTTAACATTGCCAAAGATGGCTCCATCACCGATACCAATGGCGATGCGCTGTATCTCGATAGTACCGGCAACTTAACCAAAAATACCGCGAATTTGGGGGCTGCTGATAAAGCAACTGTAGATAAACTGTTTGCTGGTGCTCAGGATGCAACGATCACCTTCGATAGCGGCATGACAGCTAAATTCGATCAAACTGCTGGTACCGTTGATTTCAAAGGCGCGTCTATTTCTGCTGATGCAATGGCATCAACCTTAAATAATGGTTCCTATACAGCCAACGTAGGTGGTAAGGCTTATGCCGTAACCGCTGGCGCAGTTCAGACAGGTGGCGCAGATGTGTATAAAGATACCACTGGCGCACTGACGACTGAAGATGACGAAACCGTTACCGCGACCTACTACGGTTTTGCTGATGGTAAAGTTTCTGACGGTGAAGGTTCTACTGTCTATAAAGCTGCTGATGGTTCCATCACTAAAGATGCGACTACCAAGTCTGAAGCAACCACTGACCCTCTGAAAGCCCTTGACGACGCAATCAGCCAGATCGACAAATTCCGCTCCTCCCTCGGTGCCGTTCAAAACCGTCTGGATTCCGCCGTCACCAACCTGAACAACACCACTACCAACCTGTCTGAAGCGCAGTCCCGTATTCAGGACGCCGACTATGCGACCGAAGTGTCCAACATGTCGAAAGCGCAGATCATTCAGCAGGCCGGTAACTCCGTGCTGGCAAAAGCCAACCAGGTACCGCAGCAGGTTCTGTCTCTGCTGCAGGGTTAA
>H26__fliC__33590256
ATGGCACAAGTCATTAATACCAACAGCCTCTCGCTGATCACTCAAAATAATATCAACAAGAACCAGTCTGCGCTGTCGAGTTCTATCGAGCGTCTGTCTTCTGGCTTGCGTATTAACAGCGCGAAGGATGACGCCGCAGGTCAGGCGATTGCTAACCGTTTTACTTCTAACATTAAAGGCCTGACTCAGGCTGCACGTAACGCCAACGACGGTATTTCTGTTGCACAGACCACTGAAGGTGCGCTGTCCGAAATCAACAACAACTTACAGCGTATTCGTGAACTGACGGTTCAGGCCACTACAGGGACTAACTCCGATTCTGACCTGGACTCCATCCAGGACGAAATCAAATCTCGTCTGGACGAAATTGACCGCGTATCTGGTCAGACCCAGTTCAACGGCGTGAACGTGCTGTCTAAAGATGGCTCGATGAAAATTCAGGTCGGCGCGAACGATGGCGAAACGATTACTATTGATCTGAAGAAAATTGACTCTGATACGCTAAATCTGGCTGGTTTTAACGTGAATGGTGCTGGCTCTGTTGATAATGCCAAGGCGACTGGCAAAGATCTTACTGATGCTGGTTTTACGGCAAGCGCAGCTGATGCTAATGGCAAAATCACTTATACCAAAGACACCGTTACTAAATTCGACAAAGCGACAGCGGCTGATGTATTGGGCAAAGCGGCTGCTGGCGATAGCATTACCTATGCGGGCACTGATACTGGCTTAGGAGTCGCTGCTGATGCCTCGACTTACACCTACAATGCAGCCAATAAGTCTTACACTTTTGATGCTACTGGTGTTGCCAAGGCGGATGCTGGAACGGCACTGAAAGGGTACTTAGGCGCATCTAACACCGGTAAAATTAATATCGGTGGTACCGAGCAAGAAGTTAACATTGCCAAAGATGGCTCCATCACCGATACCAATGGCGATGCGCTGTATCTCGATAGTACCGGCAACTTAACCAAAAATACCGCGAATTTGGGGGCTGCTGATAAAGCAACTGTAGATAAACTGTTTGCTGGTGCTCAGGATGCAACGATCACCTTCGATAGCGGCATGACAGCTAAATTCGATCAAACTGCTGGTACCGTTGATTTCAAAGGCGCGTCTATTTCTGCTGATGCAATGGCATCAACCTTAAATAATGGTTCCTATACAGCCAACGTAGGTGGTAAGGCTTATGCCGTAACCGCTGGCGCAGTTCAGACAGGTGGCGCAGATGTGTATAAAGATACCACTGGCGCACTGACGACTGAAGATGACGAAACCGTTACCGCGACCTACTACGGTTTTACTGATGGTAAAGTTTCTGACGGTGAAGGTTCTACTGTCTATATAGCTGCTGATGGTTCCATCACTAAAGATGCGACTACCAAGTCTGAAGCAACCACTGACCCTCTGAAAGCCCTTGACGACGCAATCAGCCAGATCGACAAATTCCGCTCCTCCCTCGGTGCCGTTCAAAACCGTCTGGATTCCGCCGTCACCAACCTGAACAACACCACTACCAACCTGTCTGAAGCGCAGTCCCGTATTCAGGACGCCGACTATGCGACCGAAGTGTCCAACATGTCGAAAGCGCAGATCATTCAGCAGGCCGGTAACTCCGTGCTGGCAAAAGCCAACCAGGTACCGCAGCAGGTTCTGTCTCTGCTGCAGGGTTAG
>H27__fliC__99645038
ATGGCACAAGTCATTAATACCAACAGCCTCTCGCTGATCACTCAAAATAATATCAACAAGAACCAGTCTGCGCTGTCGAGTTCTATCGAGCGTCTGTCTTCTGGCTTGCGTATTAACAGCGCGAAGGATGACGCAGCGGGTCAGGCGATTGCTAACCGTTTTACGGCAAATATTAAAGGTCTGACTCAGGCTTCCCGTAACGCGAATGATGGTATTTCTGTTGCGCAGACTACTGAAGGTGCGCTGAATGAAATTAACAACAACCTGCAGCGTGTACGTGAACTGACTGTTCAGGCAACTAACGGTACTAACTCTGACAGCGATCTTTCTTCTATTCAGGCAGAAATTACTCAACGTCTGGAAGAAATTGACCGTGTATCTGAGCAAACTCAGTTTAACGGCGTGAAAGTCCTTGCCGAAAATAATGAAATGAAAATTCAGGTTGGTGCTAATGATGGGGAAACCATCACTATCAATCTGGCAAAAATTGATGCGAAAACTCTCGGCCTGGACGGCTTTAATATCGATGGCGCGCAGAAAGCAACTGGCAGTGACCTGATTTCTAAATTTAAAGCGACAGGTACTGATAATTATCAAATTAACGGTACTGATAACTATACTGTTAATGTAGATAGTGGAGCAGTTCAAAATGAGGATGGTGACGCAATTTTTGTTAGCGCTACCGATGGTTCTCTGACTACTAAGAGTGATACAAAAGTCGGTGGTACAGGTATTGATGCGACTGGGCTTGCAAAAGCCGCAGTTTCTTTAGCTAAAGATGCCTCAATTAAATACCAAGGTATTACTTTCACCAACAAAGGCACTGGTGCATTTGATGGCAGTAGTAACGGCACTCTAATCGCTAATATTGATGGCAAAGATGTAACCTTTACTATTGATGCGACAGGGAAGGACGCAACATTAAAAACGTCTGATCCTGTTTACAAAAATAGTGCAGGTCAGTTCACTACAACTAAGGTTGAAAACAAAGCCGCTACAGCATCGGATCTGGACTTAAATAACGCTAAAAAAGTGGGTAGTTCTTTAGTTGTAAATGGCGCTGATTATGAAGTTAGCGCTGATGGTAAGACAGTAACTGGGCTTGGCAAAACTATGTATCTGAGCAAATCAGAAGGTGGTAGCCCGATTCTGGTAAAAGAAGATGCAGCAAAATCGTTGCAATCTACTACCAACCCGCTCGAAACCATCGACAAGGCATTGGCTAAAGTTGACAATCTGCGTTCTGACCTCGGTGCAGTACAAAACCGTTTCGACTCTGCTATCACCAACCTTGGCAACACCGTAAACAACCTGTCTTCTGCCCGTAGCCGTATCGAAGATGCTGACTACGCGACCGAAGTGTCTAACATGTCTCGTGCGCAGATCCTGCAACAAGCGGGTACCTCTGTTCTGGCGCAGGCTAACCAGACCACGCAGAACGTACTGTCTCTGCTGCGGTAA
>H28__fliC__190901645
ATGGCACAAGTCATTAATACCAACAGCCTCTCGCTGATCACTCAAAATAATATCAACAAGAACCAGTCTGCGCTGTCGAGTTCTATCGAGCGTCTGTCTTCTGGCTTGCGTATTAACAGCGCGAAGGATGACGCCGCAGGTCAGGCGATTGCTAACCGTTTTACTTCTAACATTAAAGGCCTGACTCAGGCTGCACGTAACGCCAACGACGGTATTTCCGTTGCACAGACCACTGAAGGCGCGCTGTCCGAAATTAACAACAACTTACAGCGTATTCGTGAACTGACGGTTCAGGCTTCTACCGGGACTAACTCCGATTCGGATCTGGACTCCATTCAGGACGAAATCAAATCCCGTCTGGACGAAATTGACCGCGTATCTGGCCAGACCCAGTTCAACGGCGTGAACGTACTGGCGAAAGACGGTTCCATGAAAATTCAGGTTGGTGCGAATGACGGCCAGACTATCACGATTGATCTGAAGAAAATTGACTCAGATACGCTGGGGCTGAGTGGGTTTAATGTGAATGGTGGCGGGGCTGTGGCTAATACTGCAGCGACTAAATCTGATTTGGCAGCAGCTCAACTCTTGGCTCCAGGTACTGCTGATGCTAATGGTACAGTTACCTATACTGTTAGCGCAGGCCTGAAAACATCTACAGCTGCAGATGTAATTGCGAGTTTGGCTAATAACGCAAAAGTTAATGCCACAATTGCAAATGGTTTTGGATCGCCAACAGCTACAGATTATACATACAACAGCGCTACAGGTGATTTTACATATAGTGCAACTATTGCAGCTGGTACAAATTCTGGTGATAGTAACAGTGCTCAGTTACAATCCTTCCTGACACCAAAAGCGGGCGATACTGCTAACTTAAACGTTAAAATTGGTTCTACGTCAATTGACGTTGTATTGGCTAGCGACGGTAAAATTACCGCGAAAGATGGTTCAGAACTATTTATTGACGTAGATGGTAACCTCACTCAAAACAATGCTGGGACTGTCAAAGCAGCCACTCTTGATGCACTGACTAAAAACTGGCATACAACAGGCACACCGGGTGCCGTATCTACGGTAATTACAACTGAAGATGAAACAACCTTCACTCTGGCTGGCGGTACTGATGCTACTACTTCTGGTGCAATCACTGTAGCAAATGCAAGAATGAGTGCTGAGTCTCTTCAATCGGCAACTAAGTCCACAGGATTCACAGTTGATGTTGGAGCTACTGGTAACAGCGCAGGCGATATTAAAGTTGATAGTAAAGGTATAGTACAACAATACACAGGTACAGTTTTTGAAGACGCTTACACCAAAGCTGATGGTTCACTGACTACCGATAATACAACCAATCTGTTTTTGCAAAAAGACGGAACTGTGACCAATGGTTCAGGTAAAGCAGTCTATGTTTCAGCGGATGGTAATTTTACTACTGACGCTGAAACTAAAGCTGCAACCACCGCCGATCCACTGAAAGCTCTGGACGAAGCGATCAGCTCCATCGACAAATTCCGCTCCTCCCTCGGTGCGGTGCAGAACCGTCTGGATTCCGCGGTCACCAACCTGAACAACACCACTACCAACCTGTCTGAAGCGCAGTCCCGTATTCAGGACGCTGACTATGCGACCGAAGTATCCAACATGTCGAAAGCGCAGATCATCCAGCAGGCCGGTAACTCCGTGCTGGCAAAAGCTAACCAGGTACCACAGCAGGTTCTGTCTCTGCTGCAGGGTTAA
>H28__FliC__30059891
ATGGCACAAGTCATTAATACCAACAGCCTCTCGCTGATCACTCAAAATAATATCAACAAGAACCAGTCTGCGCTGTCGAGTTCTATCGAGCGTCTGTCTTCTGGCTTGCGTATTAACAGCGCGAAGGATGACGCCGCAGGTCAGGCGATTGCTAACCGTTTTACTTCTAACATTAAAGGCCTGACTCAGGCTGCACGTAACGCCAACGATGGTATTTCTGTTGCACAGACCACTGAAGGCGCGCTGTCCGAAATCAACAACAACTTACAGCGTATCCGTGAACTGACGGTTCAGGCTTCTACCGGGACTAACTCCGATTCGGATCTGGACTCCATTCAGGACGAAATCAAATCCCGTCTGGACGAAATTGACCGCGTATCTGGCCAGACCCAGTTCAACGGCGTGAACGTACTGGCGAAAGACGGTTCAATGAAAATTCAGGTTGGTGCGAATGACGGCCAGACTATCACGATTGATCTGAAGAAAATTGACTCTGATACGCTGGGGCTGAGTGGGTTTAATGTGAATGGTAGCGGGGCTGTGGCTAATACTGCAGCGACTAAATCTGATTTGGCAGCAGCTCAACTCTTGGCTCCAGGTACTGCTGATGCTAATGGTACAGTTACCTATACTGTTGGCGCAGGCCTGAAAACATCTACAGCTGCAGATGTAATTGCGAGTTTGGCTAATAACGCAAAAGTTAATGCCACAATTGCAAATGGTTTTGGATCGCCAACAGCTACAGATTATACATACAACAGCGCTACAGGCGATTTTACATATAGTGCAACTATTGCAGCTGGTACAAATTCTGGTGATAGTAACAGTGCTCAGTTACAATCCTTCCTGACACCAAAAGCGGGCGATACTGCTAACTTAAACGTTAAAATTGGTTCTACGTCAATTGACGTTGTATTGGCTAGCGACGGTAAAATTACCGCGAAAGATGGTTCAGAACTATTTATTGACGTAGATGGTAACCTCACTCAAAACAATGCTGGGACTGTCAAAGCAGCCACTCTTGATGCACTGACTAAAAACTGGCATACAACAGGCACACCGAGTGCCGTATCTACGGTAATTACAACTGAAGATGAAACAACCTTCACTCTGGCTGGCGGTACTGATGCTACTACTTCTGGTGCAATCACTGTAGCAAATGCAAGAATGAGTGCTGAGTCTCTTCAATCGGCAACTAAGTCCACAGGATTCACAGTTGATGTTGGAGCTACTGGTACCAGCGCAGGCGATATTAAAGTTGATAGTAAAGGTATAGTACAACAACACACAGGTACAGGTTTTGAAGACGCTTACACCAAAGCTGATGGTTCACTGACTACCGATAATACAACCAATCTGTTTTTGCAAAAAGACGGAACTGTGACCAATGGTTCAGGTAAAGCAGTCTATGTTTCAGCGGATGGTAATTTTACTACTGACGCTGAAACTAAAGCTGCAACCACCGCCGATCCACTGAAAGCTCTGGACGAAGCGATCAGCTCCATCGACAAATTCCGTTCTTCCCTCGGTGCGGTGCAAAACCGTCTGGATTCCGCAGTCACCAACCTGAACAACACCACTACTAACCTGTCTGAAGCGCAGTCCCGTATTCAGGACGCTGACTATGCGACCGAAGTGTCCAATATGTCGAAAGCGCAGATCATCCAGCAGGCCGGTAACTCCGTGCTGGCAAAAGCTAACCAGGTACCGCAGCAGGTTCTGTCTCTGCTGCAGGGTTAA
>H29__FliC__30059895
ATGGCACAAGTCATTAATACCAACAGCCTCTCGCTGATCACTCAGAACAACATCAACAAAAACCAGTCTGCGCTGTCGACTTCTATCGAGCGCCTCTCTTCTGGTCTGCGCATTAACAGCGCTAAAGATGACGCTGCGGGCCAGGCGATTGCTAACCGCTTCACTTCTAACATCAAAGGTCTGACTCAGGCCGCACGTAACGCCAACGACGGTATCTCTCTGGCGCAGACCACTGAAGGCGCACTGTCTGAAATCAACAACAACTTGCAGCGTGTTCGTGAGCTGACCGTTCAGGCCACTACCGGTACTAACTCTGATTCTGACCTGTCTTCAATCCAGGACGAAATCAAATCCCGTCTCGATGAAATTGACCGCGTATCCGGTCAGACTCAGTTCAACGGCGTGAACGTACTGGCAAAAGATAACACCATGAAGATTCAGGTTGGTGCGAACGATGGTCAGACTATATCCATCGACCTGCAAAAAATCGACTCTTCTACTCTTGGTTTGAACGGTTTCTCCGTTTCTAAAAATGCTCTCGAAACTAGCGAAGCGATCACTCAGTTGCCGAACGGTGCGAATGCACCAATCGCTGTGAAGATGGATGCGTCTGTTCTGACCGATCTTAACATTACTGATGCTTCCGCTGTTTCGCTGCACAACGTAACTAAAGGTGGTGTCGCAACGTCTACTTATGTTGTTCAGTATGGCGATAAGAGCTATGCAGCATCTGTTGATGCGGGAGGTACAGTAAAACTGAATAAAGCCGACGTAACATATAACGACGCAGCAAATGGTGTTACGAATGCCACCCAGATTGGTAGTCTGGTTCAGGTTGGTGCTGATGCAAACAATGATGCAGTTGGTTTTGTTACCGTGCAGGGGAAAAACTATGTTGCTAATGACTCATTAGTCAATGCTAATGGCGCTGCTGGCGCTGCAGCAACTAGAGTTACAATTGATGGTGATGGTAGCCTTGGAGCTAACCAGGCTAAAATTGAACTTAGCCAAAATGGTGCTACTGCTGCAACATCAGAGTTCGCTGGTGCTTCAACCAACGATCCACTGACTCTGCTGGACAAAGCTATCGCATCTGTTGATAAATTCCGTTCTTCTTTGGGGGCGGTACAGAACCGTCTGAGCTCCGCTGTAACCAACCTGAACAACACCACTACCAACCTGTCTGAAGCGCAGTCCCGTATTCAGGACGCCGACTATGCGACCGAAGTGTCCAACATGTCGAAAGCGCAGATCATCCAGCAGGCAGGTAACTCCGTGCTGTCCAAAGCTAACCAGGTACCGCAGCAGGTTCTGTCTCTGCTGCAGGGTTAA
>H29__fliC__33590259
ATGGCACAAGTCATTAATACCAACAGCCTCTCGCTGATCACTCAGAACAACATCAACAAAAACCAGTCTGCGCTGTCGACTTCTATCGAGCGCCTCTCTTCTGGTCTGCGCATTAACAGCGCTAAAGATGACGCTGCGGGCCAGGCGATTGCTAACCGCTTCACTTCTAACATCAAAGGTCTGACTCAGGCCGCACGTAACGCCAACGACGGTATCTCTCTGGCGCAGACCACTGAAGGCGCACTGTCTGAAATCAACAACAACTTGCAGCGTGTTCGTGAACTGACCGTTCAGGCCACTACCGGTACTAACTCTGATTCTGACCTGTCTTCAATCCAGGACGAAATCAAATCCCGTCTCGATGAAATTGACCGCGTATCCGGTCAGACTCAGTTCAACGGCGTGAACGTACTGGCAAAAGATAACACCATGAAGATTCAGGTTGGTGCGAACGATGGTCAGACTATATCCATCGACCTGCAAAAAATCGACTCTTCTACTCTTGGTTTGAACGGTTTCTCCGTTTCTAAAAATGCTCTCGAAACTAGCGAAGCGATCACTCAGTTGCCGAACGGTGAGAATGCCCCAATCGCTGTGAAGATGGATGCGTCTGTTCTGACCGATCTTAACATTACTGATGCTTCTGCTGTTTCGCTGCACAACGTAACTAAAGGTGGTGTCGCAACGTCTACTTATGTTGTTCAGTATGGCGATAAGAGCTATGCAGCATCTGTTGATGCGGGAGGTACAGTAAAACTGAATAAAGCCGACGTAACATATAACGACGCAGCAAATGGTGTTAAGAATGCCACCCAGATTGGTAGTCTGGTTCAGGTTGGTGCTGATGCAAACAATGATGCAGTTGGTTTTGTTACCGTGCAGGGGAAAAACTATGTTGCTAATGACTCATTAGTCAATGCTAATGGCGCTGCTGGCGCTGAAGCAACTAGAGTTACAATTGATGGTGATGGTACTAACCAGGCTAAAATTGAACTTAGCCAAAATGGTGATACTGCTGCAACATCAGAGTTCGCTGGTGCTTCAACCAACGATCCACTGACTCTGCTGGACAAAGCTATCGCATCTGTTGATAAATTCCGTTCTTCTTTGGGGGCGGTACAGAACCGTCTGAGCTCCGCTGTAACCAACCTGAACAACACCACCACCAACCTGTCTGAAGCGCAGTCCCGTATTCAGGACGCCGACTATGCGACCGAAGTGTCCAACATGTCGAAAGCGCAGATTATCCAGCAGGCAGGTAACTCCGTGCTGTCCAAAGCTAACCAGGTACCGCAGCAGGTTCTGTCTCTGCTGCAGGGTTAG
>H29__fliC__408807300
ATGGCACAAGTCATTAATACCAACAGCCTCTCGCTGATCACTCAGAACAACATCAACAAAAACCAGTCTGCGCTGTCGACTTCTATCGAGCGCCTCTCTTCTGGTCTGCGCATTAACAGCGCTAAAGATGACGCTGCGGGCCAGGCGATTGCTAACCGCTTCACTTCTAACATCAAAGGTCTGACTCAGGCCGCACGTAACGCCAACGACGGTATCTCTCTGGCGCAGACCACTGAAGGCGCACTGTCTGAAATCAACAACAACTTGCAGCGTGTTCGTGAACTGACCGTTCAGGCCACTACCGGTACTAACTCTGATTCTGACCTGTCTTCAATCCAGGACGAAATCAAATCCCGTCTCGATGAAATTGACCGCGTATCCGGTCAGACTCAGTTCAACGGCGTGAACGTACTGGCAAAAGATAACACCATGAAGATTCAGGTTGGTGCGAACGATGGTCAGACTATATCCATCGACCTGCAAAAAATCGACTCTTCTACTCTTGGTTTGAACGGTTTCTCCGTTTCTAAAAATGCTCTCGAAACTAGCGAAGCGATCACTCAGTTGCCGAACGGTGAGAATGCCCCAATCGCTGTGAAGATGGATGCGTCTGTTCTGACCGATCTTAACATTACTGATGCTTCTGCTGTTTCGCTGCACAACGTAACTAAAGGTGGTGTCGCAACGTCTACTTATGTTGTTCAGTATGGCGATAAGAGCTATGCAGCATCTGTTGATGCGGGAGGTACAGTAAAACTGAATAAAGCCGACGTAACATATAACGACGCAGCAAATGGTGTTAAGAATGCCACCCAGATTGGTAGTCTGGTTCAGGTTGGTGCTGATGCAAACAATGATGCAGTTGGTTTTGTTACCGTGCAGGGGAAAAACTATGTTGCTAATGACTCATTAGTCAATGCTAATGGCGCTGCTGGCGCTGAAGCAACTAGAGTTACAATTGATGGTGATGGTACTAACCAGGCTAAAATTGAACTTAGCCAAAATGGTGATACTGCTGCAACATCAGAGTTCGCTGGTGCTTCAACCAACGATCCACTGACTCTGCTGGACAAAGCTATCGCATCTGTTGATAAATTCCGTTCTTCTTTGGGGGCGGTACAGAACCGTCTGAGCTCCGCTGTAACCAACCTGAACAACACCACCACCAACCTGTCTGAAGCGCAGTCCCGTATTCAGGACGCCGACTATGCGACCGAAGTGTCCAACATGTCGAAAGCGCAGATTATCCAGCAGGCAGGTAACTCCGTGCTGTCCAAAGCTAACCAGGTACCGCAGCAGGTTCTGTCTCTGCTGCAGGGTTAA
>H2__fliC__23477611
ATGGCACAAGTCATTAATACCAACAGCCTGTCGCTGTTGACCCAGAATAACCTGAACAAGTCTCAGTCTTCTCTGAACTCCGCCATTGAACGTCTCTCTTCTGGCCTGCGTATTAACAGTGCTAAAGATGACGCAGCAGGTCAGGCGATTGCTAACCGTTTTACAGCAAATATTAAAGGTCTGACTCAGGCTTCCCGTAACGCGAATGATGGTATTTCTGTTGCGCAGACCACTGAAGGTGCGCTGAATGAAATTAACAACAACCTGCAGCGTATTCGTGAACTTTCTGCTCAGGCAACTAACGGTACTAACTCTGACAGTGACCTGACCTCCATCCAGTCCGAAATCCAGCAGCGTCTGAGTGAAATTGACCGTGTTTCTGGTCAGACTCAGTTTAACGGCGTTAAAGTGCTGGCTTCTGATCAGGATATGACTATTCAGGTTGGTGCAAACGACGGCGAAACAATTACTATTAAACTGCAGGAAATTAATTCCGACACACTGGGATTATCTGGTTTTGGTATTAAAGATCCTACTAAATTAAAAGCCGCAACGGCTGAAACAACCTATTTTGGATCGACAGTTAAGCTTGCTGACGCTAATACACTTGATGCAGATATTACAGCTACAGTTAAAGGCACTACGACTCCGGGCCAACGTGACGGTAATATTATGTCTGATGCTAACGGTAAGTTGTACGTTAAAGTTGCCGGTTCAGATAAACCCGCTGAAAATGGTTATTATGAAGTTACTGTGGAGGATGATCCGACATCTCCTGATGCAGGTAAGCTGAAGCTGGGGGCTCTAGCGGGTACCCAGCCTCAAGCTGGTAATTTAAAGGAAGTCACAACGGTGAAAGGGAAGGGGGCTATTGATGTTCAGTTGGGTACTGATACCGCAACCGCTTCTATCACAGGTGCAAAACTCTTTAAGTTAGTAGACGCCAATGGCAAAGATACTGGTTCATTTGCGTTGATTGGTGATGACGGTAAACAGTATGCAGCGAATGTTGATCAGAAAACAGGAGCAGTTTCCGCTAAAACAATGTCTTACACTGATGCTGACGGTGTCAAACACGACAATGTTAAAGTTGAACTGGGTGGAAGCGATGGCAAAACCGAAGTTGTAACTGCAACCGATGGCAAAACTTACAGTGTTAGTGATTTACAAGGTAAGAGCCTGAAAACTGATTCTATTGCAGCAATTTCTACGCAGAAAACAGAAGATCCTTTGGCTGCTATCGATAAAGCACTGTCTCAGGTTGACTCGTTGCGTTCTAACCTAGGTGCAATTCAAAATCGTTTCGACTCTGCCATCACCAACCTTGGCAACACCGTAAACAACCTGTCTTCTGCCCGTAGCCGTATCGAAGATGCTGACTACGCGACCGAAGTGTCTAACATGTCTCGTGCGCAGATCCTGCAACAAGCAGGTACTTCTGTTCTGGCACAGGCTAACCAGACCACGCAGAACGTACTGTCTCTGCTGCAGGGTTAG
>H2__fliC__378170614
ATGGCACAAGTCATTAATACAAACAGCCTGTCGCTGTTGACCCAGAATAACCTGAACAAATCTCAGTCTTCTCTGAGCTCCGCCATTGAACGTCTCTCTTCTGGCCTGCGTATTAACAGTGCTAAAGATGACGCAGCAGGTCAGGCGATTGCTAACCGTTTTACAGCAAATATTAAAGGTCTGACTCAGGCTTCCCGTAACGCGAATGATGGTATTTCTGTTGCGCAGACCACTGAAGGTGCGCTGAATGAAATTAACAACAACCTGCAGCGTATTCGTGAACTTTCTGTTCAGGCAACTAACGGTACTAACTCTGACAGTGACCTGACCTCCATCCAGTCCGAAATCCAGCAGCGTCTGAGTGAAATTGACCGTGTTTCTGGTCAGACTCAGTTTAACGGCGTTAAAGTGCTGGCTTCTGATCAGGATATGACTATTCAGGTTGGTGCAAACGACGGCGAAACAATTACTATTAAACTGCAGGAAATTAATTCCGACACACTGGGATTATCTGGTTTTGGTATTAAAGATCCTACTAAATTAAAAGCCGCAACGGCTGAAACAACCTATTTTGGATCGACAGTTAAGCTTGCTGACGCTAATACACTTGATGCAGATATTACAGCTACAGTTAAAGGCACTACGACTCCGGGCCAACGTGACGGTAATATTATGTCTGATGCTAACGGTAAGTTGTACGTTAAAGTTGCCGGTTCAGATAAACCCGCTGAAAATGGTTATTATGAAGTTACTGTGGAGGATGATCCGACATCTCCTGATGCAGGTAAGCTGAAGCTGGGGGCTCTAGCGGGTACCCAGCCTCAAGCTGGTAATTTAAAGGAAGTCACAACGGTGAAAGGGAAGGGGGCTATTGATGTTCAGTTGGGTACTGATACCGCAACCGCTTCTATCACAGGTGCAAAACTCTTTAAGTTAGAAGACGCCAATGGCAAAGATACTGGTTCATTTGCGTTGATTGGTGATGACGGTAAACAGTATGCAGCGAATGTTGATCAGAAAACAGGAGCAGTTTCCGTTAAAACAATGTCTTACACTGATGCTGACGGTGTCAAACACGACAATGTTAAAGTTGAACTGGGTGGAAGCGATGGCAAAACCGAAGTTGTAACTGCAACCGATGGCAAAACTTACAGTGTTAGTGATTTACAAGGTAAGAGCCTGAAAACTGATTCTATTGCAGCAATTTCTACGCAGAAAACAGAAGATCCTTTGGCTGCTATCGATAAAGCACTGTCTCAGGTTGACTCGTTGCGTTCTAACCTAGGTGCAATTCAAAATCGTTTCGACTCTGCCATCACCAACCTTGGCAACACCGTAAACAACCTGTCTTCTGCCCGTAGCCGTATCGAAGATGCTGACTACGCGACCGAAGTGTCTAACATGTCTCGTGCGCAGATCCTGCAACAAGCAGGTACTTCTGTTCTGGCACAGGCTAACCAGACCACGCAGAACGTACTGTCTCTGCTGCGTTAA
>H30__FliC__30059893
ATGGCACAAGTCATTAATACCAACAGCCTCTCGCTGATCACTCAAAATAATATCAACAAGAACCAGTCTGCGCTGTCGAGTTCTATCGAGCGTCTGTCTTCTGGCTTGCGTATTAACAGCGCGAAGGATGACGCCGCAGGTCAGGCGATTGCTAACCGTTTTACTTCTAACATTAAAGGCCTGACTCAGGCTGCACGTAACGCCAACGACGGTATTTCTGTTGCACAGACCACTGAAGGCGCGCTGTCCGAAATCAACAACAACTTACAGCGTATTCGTGAACTGACGGTTCAGGCGACGACCGGAACTAACTCCACCTCTGACCTGGACTCCATTCAGGACGAAATCAAATCCCGTCTTGATGAAATTGACCGCGTATCCGGCCAAACCCAGTTCAACGGCGTGAACGTACTGTCAAAAGATGGCTCGATGAAAATTCAGGTCGGCGCAAATGATGGTGAAACCATCACGATTGATCTGAAAAAGATCGACTCTTCTACATTGAAGCTGACCAGCTTCAATGTTAACGGTAAAGGCGCTGTTGATAATGCTAAAGCCACTGAAGCAGATCTGACCGCTGCGGGCTTCTCCCAAGGTGCAGTCGTCAGTGGCAACAGCACCTGGACTAAATCTACTGTTACTACCTTTAATGCAGCAACAGCTACCGACGTGCTGGCAAGCGTTAGCGGCGGCAGCACTATTAGCGGTTATACCGGTACAAACAATGGATTAGGCGTAGCGGCTTCTACTGCATATACCTACAACGCAACCAGCAAGTCTTATTCATTTGACGCAACCGCACTTACCAATGGCGATGGTACTGGGGCCACCACTAAAGTTGCTGATGTGCTGAAAGCCTATGCAGCAAACGGTGATAATACGGCTCAGATCTCCATCGGCGGAAGCGCTCAGGACGTTAAAATTGCCAGCGATGGCACCCTGACTGACGTCAATGGTGATGCTTTATATATTGGTTCTGACGGCAACCTGACTAAAAACCAGGCCGGCGGTCCAGATGCGGCAACGTTGGACGGTATTTTCAACGGTGCGAATGGTAATGCAGCAGTTGATGCGAAGATTACATTCGGCAGCGGCATGACCGTTGATTTCACCCAGGCTAGCAAAAAAGTGGATATTAAGGGCGCAACGGTATCCGCCGAAGATATGGACACTGCGTTAACTGGGCAGGCTTATACCGTAGCTAACGGCGCACAGTCTTTTGACGTTGCCGCTGGTGGGGCAGTAACCGCTACTACAGGTGGCGCTACCGTAAATATTGGTGCTGATGGTGAACTGACGACTGCGACCAACAAGACTGTCACAGAAACTTATCACGAATTTGCTAACGGCAATATTCTGGATGATGACGGCGCGGCTCTGTACAAAGCGGCTGACGGTTCTCTGACCACTGAAGCTACTGGTAAATCCGAAGTGACCACGGATCCGCTGAAAGCGCTGGACGATGCTATCGCATCCGTAGACAAATTCCGCTCCTCCCTCGGTGCGGTGCAGAACCGTCTGGATTCCGCAGTCACCAACCTGAACAACACCACTACCAACCTGTCTGAAGCGCAGTCCCGCATTCAGGACGCCGACTATGCGACCGAAGTGTCCAATATGTCGAAAGCGCAGATCATCCAGCAGGCCGGTAACTCCGTGCTGGCAAAAGCCAACCAGGTACCGCAGCAGGTTCTGTCTCTGCTGCAGGGTTAA
>H31__fliC__110341805
ATGGCACAAGTCATTAATACCAACAGCCTCTCGCTGATCACTCAAAATAATATCAACAAGAACCAGTCTGCGCTGTCGAGTTCTATCGAGCGTCTGTCTTCTGGCTTGCGTATTAACAGCGCGAAGGATGACGCCGCGGGTCAGGCGATTGCTAACCGTTTTACTTCTAACATTAAAGGCCTGACTCAGGCTGCACGTAACGCCAACGATGGTATTTCTGTTGCGCAGACCACCGAAGGCGCGCTGTCCGAAATTAACAACAACTTACAGCGTATTCGTGAACTGACGGTTCAGGCTTCTACCGGCACTAACTCTGATTCGGATCTGGACTCCATTCAGGACGAAATCAAATCCCGTCTCGACGAAATTGACCGCGTATCCGGTCAGACCCAGTTCAACGGCGTGAACGTACTGGCAAAAGACGGTTCGATGAAAATTCAGGTTGGTGCGAATGACGGCCAGACTATCACTATTGATCTGAAGAAAATTGACTCTGATACGCTGGGGCTGAGTGGGTTTAATGTGAATGGCAAAGGGGCTGTGGCTAATACTGCAGCGACTAAAGATGATTTGGTCGCTGCATCAGTTTCAGCTGCGGTAGGTAATGAATACACTGTCTCTGCTGGCCTGTCGAAATCAACTGCTGCTGATGTTATTGCTAGTCTCACGGATGGGGCGACAGTAACTGCGGCTGGTGTAAGCAATGGTTTTGCTGCGGGGGCAACTGGAAATGCTTATAAATTTAATCAAGCAAACAACACTTTTACTTACAATACCACCTCAACAGCGGCAGAACTCCAATCTTACCTGACGCCTAAGGCGGGGGATACCGCAACTTTCTCAGTTGAAATTGGTAGCACAAAGCAGGATGTTGTTCTGGCTAGTGATGGCAAAATCACAGCAAAAGACGGGTCTAAACTTTATATTGACACCACTGGGAATTTAACCCAAAACGGTGGTGGTACTTTAGAAGAAGCTACCCTCAATGGTTTAGCTTTCAACCACTCTGGTCCAGCCGCTGCTGTACAATCTACTATTACTACTGCGGATGGAACTTCAATAGTTCTGGCAGGTTCTGGCGACTTTGGAACAACAAAAACTGCTGGGGCTATAAATGTCACAGGAGCAGTGATCAGTGCTGATGCACTTCTTTCCGCTAGTAAAGCGACTGGGTTTACTTCTGGCGCTTATACCGTAGGTACAGATGGAGTTGTTAAATCTGGCGGCAATGACGTTTATAACAAAGCTGACGGGACGGGATTAACTACTGACAATACCACAAAATATTATTTACAAGATGACGGGTCTGTAACTAATGGTTCTGGTAAAGCTGTGTATGTTGATGCAACAGGAAAACTAACTACTGACGCTGAAACTAAAGCTGCAACCACCGCCGATCCCCTGAAAGCTCTGGACGAAGCCATCAGCTCCATCGACAAATTTCGCTCCTCCTTGGGTGCGGTGCAAAACCGTCTGGATTCTGCGGTGACCAACCTGAACAACACCACTACCAACCTGTCTGAAGCGCAGTCCCGTATTCAGGACGCCGACTATGCGACCGAAGTGTCCAACATGTCGAAAGCGCAGATCATCCAGCAGGCCGGTAACTCCGTGCTGGCAAAAGCTAACCAGGTACCGCAGCAGGTTCTGTCTCTGCTGCAGGGTTAA
>H31__FliC__30059897
ATGGCACAAGTCATTAATACCAACAGCCTCTCGCTGATCACTCAAAATAATATCAACAAGAACCAGTCTGCGCTGTCGAGTTCTATCGAGCGTCTGTCTTCTGGCTTGCGTATTAACAGCGCTAAGGATGACGCCGCGGGTCAGGCGATTGCTAACCGTTTTACTTCTAACATTAAAGGCCTGACTCAGGCTGCACGTAACGCCAACGACGGTATTTCTGTTGCGCAGACCACTGAAGGCGCGCTGTCCGAAATCAACAACAACTTACAGCGTATCCGTGAACTGACGGTTCAGGCTTCTACCGGGACTAACTCCGATTCGGATCTGGACTCCATTCAGGACGAAATCAAATCCCGTCTGGACGAAATTGACCGCGTATCTGGCCAGACCCAGTTCAACGGCGTGAACGTACTGGCGAAAGACGGTTCAATGAAAATTCAGGTTGGTGCGAATGACGGCCAGACTATCACTATTGATCTGAAGAAAATTGACTCAGATACGCTGGGGCTGAGTGGGTTTAATGTGAATGGTGGCGGGGCTGTTGCTAATACTGCAGCGACTAAAGATGATTTGGTCGCTGCATCAGTTTCAGCTGCGGTAGGTAATGAATACACTGTCTCTGCTGGCCTGTCGAAATCAACTGCTGCTGATGTTATTGCTAGTCTCACAGATGGTGCGACAGTAACTGCGGCTGGTGTAAGCAATGGTTTTGCTGCAGGGGCAACTGGAGATGCTTATAAATTCAATCAAGCAAACAACACTTTTACTTACAATACCACCTCAACAGCGGCAGAACTCCAATCTTACCTCACGCCTAAGGCGGGGGATACCGCAACTTTCTCCGTTGAAATTGGTGGCACCAAGCAGGATGTTGTTCTGGCTAGTGATGGCAAAATCACAGCAAAAGACGGGTCTAAACTTTATATTGACACCACAGGGAATTTAACCCAAAACGGTGGAGGTACTTTAGAAGAAGCTACCCTCAATGGCTTAGCTTTCAACCACTCTGGTCCAGCCGCTGCTGTACAATCTACTATTACTACTGCGGATGGAACTTCAATAGTTCTAGCAGGTTCTGGCGACTTTGGAACAACAAAAACTGCTGGGGCTATTAATGTCACAGGAGCAGTGATCAGTGCTGATGCACTTCTTTCCGCCAGTAAAGCGACTGGGTTTACTTCTGGCACTTATACCGTAGGTACAGATGGAGTTGTTAAATCTGGTGGCAATGACGTTTATAACAAAGCTGACGGGACGGGATTAACTACTGACAATACCACAAAATATTATTTACAAGATGACGGGTCTGTAACTAATGGTTCTGGTAAAGCTGTGTATGCTGATGCAACAGGAAAACTAACTACTGACGCTGAAACTAAAGCCGAAACCACCGCCGATCCCCTGAAAGCTCTGGACGAAGCGATCAGCTCCATCGACAAATTCCGTTCTTCCCTCGGTGCGGTGCAAAACCGTCTGGATTCCGCGGTCACCAACCTGAACAACACCACTACCAACCTGTCCGAAGCGCAGTCCCGTATTCAGGACGCCGACTATGCGACCGAAGTGTCCAACATGTCGAAAGCGCAGATCATCCAGCAGGCCGGTAACTCCGTGCTGGCAAAAGCTAACCAGGTACCGCAGCAGGTTCTGTCTCTGCTGCAGGGTTAA
>H32__FliC__30059899
ATGGCACAAGTCATTAATACCAACAGCCTCTCGCTGATCACTCAAAATAATATCAACAAGAACCAGTCTGCGCTGTCGAGTTCTATCGAGCGTCTGTCTTCTGGCTTGCGTATTAACAGCGCGAAGGATGACGCCGCGGGTCAGGCGATTGCTAACCGTTTTACTTCTAACATTAAAGGCCTGACTCAGGCTGCACGTAACGCCAACGACGGTATTTCCGTTGCGCAGACCACCGAAGGCGCGCTGTCCGAAATCAACAACAACTTACAGCGTATCCGTGAACTGACGGTTCAGGCCACTACCGGTACTAACTCCGATTCTGACCTGGACTCCATCCAGGACGAAATCAAATCTCGTCTTGATGAAATTGACCGCGTATCTGGTCAGACCCAGTTCAATGGCGTGAATGTGTTGTCCAAAGACGGTTCAATGAAAATTCAGGTGGGCGCAAATGATGGTGAAACCATCACGATTGACCTGAAAAAAATCGACTCTTCTACACTGAAGCTGACCAGCTTCAACGTCAACGGTAAAGGCGCTGTTGATAATGCAAAAGCCACTGAAGCAGATCTGACCGCTGCGGGCTTCTCCCAAAGTGCAGTTGTCAGTGGCAATAGCACCTGGACTAAATCTACTGTTACTACCTTTAATGCAGCAACAGCTACCGATGTGCTGGCTAGCGTTAGTGGCGGCAGCACTATTAGCGGTTATGCTGGCACAAACAATGGGTTAGGCGTAGCGGCTTCTACTGCATATACCTACAACGCAACCAGCAAGTCTTATTCATTTGACGCAACCGCACTTACTAATGGTGATGGTACTGCGGGCTCAACTAAAGTTGCTGATGTTCTGAAAGCCTATGCAGCAAACGGCGATAACACGGCTCAGATCTCCATCGGTGGTAGCGCTCAGGAAGTTAAAATTGCCAGCGATGGTACCCTGACGGATACTAATGGCGATGCTTTATACATTGGTGCTGACGGTAACCTGACGAAAAACCAGGCCGGCGGCCCAGCCGCGGCAACGTTGGACGGTATTTTCAACGGTGCGAATGGTCATGATGCAGTTGATGCGAAGATTACCTTCGGCAGCGGCATGACCGTTGACTTCACCCAGGTTAGCAACAATGTGGATATTAAGGGCGCGACGGTATCCGCCGAAGATATGAACACTGCGTTAACCGGTCAGGCTTATACCGTAGCTAACGGCGCACAGTCTTATGACGTTGCCGCTGATGGTGCAGTAACTGCTACTACAGGTGGAGCGACCGTAAATATTGGTGCTGAGGGTGAACTGACGACTGCGGCCAACAAGACTGTCACAGAAACTTATCACGAATTTGCTAACGGCAATATTCTGGATGATGACGGCGCGGCTCTGTATAAAGCGGCTGACGGCTCTCTGACCACTGAAGCTACAGGTAAATCTGAAGCGACCACGGATCCGCTGAAAGCGCTGGACGATGCTATCGCATCCGTAGACAAATTCCGTTCTTCCCTGGGTGCCGTGCAGAACCGTCTGGATTCCGCAGTCACCAACCTGAACAACACCACTACCAACCTGTCCGAAGCGCAGTCCCGTATTCAGGACGCCGACTATGCGACCGAAGTGTCCAACATGTCGAAAGCGCAGATTATTCAGCAGGCAGGTAACTCCGTGCTGGCAAAAGCTAACCAGGTACCGCAGCAGGTTCTGTCTCTGCTGCAGGGTTAA
>H33__FliC__30059901
ATGGCACAAGTCATTAATACCAACAGCCTCTCGCTGATCACTCAGAACAACATCAACAAAAACCAGTCTGCGCTGTCGACTTCTATCGAGCGCCTCTCTTCTGGTCTGCGCATTAACAGCGCTAAAGATGACGCTGCGGGCCAGGCGATTGCTAACCGCTTCACTTCTAACATCAAAGGTCTGACTCAGGCCGCACGTAACGCCAACGACGGTATCTCTCTGGCGCAGACCACTGAAGGCGCACTGTCTGAAATCAACAACAACTTGCAGCGTGTGCGTGAGTTGACTGTTCAGGCGACGACCGGGACTAACTCTGATTCTGACCTGTCTTCTATTCAGGACGAAATCAAATCCCGTCTGGATGAAATTGACCGTGTTTCCGGTCAGACCCAGTTCAACGGCGTGAACGTGCTGGCTAAAAACGGTTCTATGGCGATTCAGGTTGGCGCGAATGATGGGCAGACCATCAACATCGACCTGCAGAAAATCGACTCTTCTACTCTGGGCCTGGGCGGCTTCTCCGTATCTAACAATGCACTGAAACTGAGCGATTCTATCACTCAGGTTGGTGCGAGTGGTTCACTGGCAGATGTGAAACTGAGCTCTGTTGCCTCGGCTCTGGGTGTAGACGCAAGCACTCTGACTCTGCACAACGTACAGACCCCAGCTGGCGCAGCAACAGCTAACTATGTTGTCTCTTCTGGTTCTGACAACTACTCAGTATCTGTTGAAGATAGCTCCGGTACAGTTACGCTGAACACCACTGATATAGGTTATACCGATACCGCTAATGGCGTTACTACCGGTTCCATGACTGGTAAGTACGTTAAAGTTGGAGCTGATGCATTGGGTGCTGCTGTAGGTTATGTCACCGTACAGGGACAAAACTTCAAAGCTGATGCTGGCGCGCTGGTTAACTCCAAGAATGCTGCTGGTAGTCAGAATGTTACTTCTGCAATTGGCGATATTGCTAATAAAGCGAATGCTAACATTTACACTGGAACCTCTTCTGCAGATCCACTGGCTCTGCTGGACAAAGCTATCGCATCTGTTGATAAATTCCGTTCTTCTCTAGGGGCGGTGCAGAACCGTCTGAGCTCTGCTGTAACCAACCTGAACAACACCACTACCAACCTGTCCGAAGCGCAGTCCCGTATTCAGGACGCCGACTATGCGACCGAAGTGTCCAACATGTCGAAAGCGCAGATCATCCAGCAGGCGGGTAACTCCGTGCTGTCTAAAGCTAACCAGGTGCCGCAGCAGGTTCTGTCTCTGCTGCAGGGTTAA
>H34__fliC__16901497
ATGGCACAAGTCATTAATACCAACAGCCTCTCGCTGATCACTCAAAATAATATCAACAAGAACCAGTCTGCGCTGTCGAGTTCTATCGAGCGTCTGTCTTCTGGCTTGCGTATTAACAGCGCGAAGGATGACGCCGCCGGTCAGGCGATTGCTAACCGTTTTACTTCTAACATTAAAGGCCTGACTCAGGCTGCACGTAACGCCAATGACGGTATTTCTGTTGCACAGACCACTGAAGGCGCGCTGTCCGAAATCAACAACAACTTACAGCGTATTCGTGAACTGACGGTTCAGGCTTCTACCGGGACTAACTCTGATTCGGATCTGGACTCCATTCAGGACGAAATCAAATCCCGTCTCGACGAAATTGACCGCGTATCCGGTCAGACCCAGTTCAACGGCGTGAACGTACTGGCAAAAGACGGTTCGATGAAAATTCAGGTTGGTGCGAACGACGGCCAGACTATCACTATTGATCTGAAGAAAATTGACTCTGATACGCTGGGGCTGAGTGGGTTTAACGTAAATGGTAGCGCAGATAAGGCAAGTGTCGCGGCGAAAGCTGACGGAATGGTTAAAGACGGATATATCAAAGGGTTAACTTCATCTGACGGCAGCACTGCATATACTAAAACTACAGCAAATACTGCAGCAAAAGGATCTGATATTCTTGCGGCGCTTAAGACTGGCGATAAAATTACCGCAACAGGTGCAAATAGCCTTGCTGATAATGCGACATCGACAACTTATACTTATAATACAACCAGCAATACCTTCTCCTATACGGCTGACGGTGTAAACCAAACGAATGCTGCAGCAAATCTCATACCTGCAGCAGGGAAAACGACAGCTGCATCAGTTACTATTGGTGGGACAGCACAGAATGTAAATATTGATGATTCGGGCAATATTACTTCAAGTGATGGCGATCAACTTTATCTGGATTCAACAGGTAACCTGACTAAAAACCAGGCCGGCAACCCGAAAAAAGCAACCGTTTCTGGGCTTCTCGGAAATACGGATGCGAAAGGTACTGCTGTTAAAACAACCATCAAGACAGAGGCTGGTGTAACAGTTACAGCTGAAGGTAATACAGGTACTGTAAAAATTGAAGGTGCTACTGTTTCAGCATCTGCATTTACGGGCATTGCATATTCCGCCAACACCGGTGGGAATACTTATGCTGTTGCCGCAAATAATACTACAAATGGTTTCCTGGCGGGGGATGACTTAACCCAGGATGCTCAAACTGTTTCAACCTACTACTCGCAAGCCGATGGCACGGTCACGAATAGCGCAGGCAAAGAAATCTATAAAGACGCTGATGGTGTCTACAGCACAGAGAATAAAACATCGAAGACGTCCGATCCATTGGCTGCGCTTGACGACGCAATCAGCTCCATCGACAAATTCCGTTCATCCTTGGGTGCTATCCAGAACCGTCTGGATTCCGCGGTCACCAACCTGAACAACACCACTACCAACCTGTCCGAAGCGCAGTCCCGTATTCAGGACGCCGACTATGCGACCGAAGTGTCCAACATGTCGAAAGCGCAGATCATCCAGCAGGCCGGTAACTCCGTGCTGGCAAAAGCTAACCAGGTACCGCAGCAGGTTCTGTCTCTACTGCAGGGTTAA
>H34__FliC__30059903
ATGGCACAAGTCATTAATACCAACAGCCTCTCGCTGATCACTCAAAATAATATCAACAAGAACCAGTCTGCGCTGTCGAGTTCTATCGAGCGTCTGTCTTCTGGCTTGCGTATTAACAGCGCGAAGGATGACGCCGCCGGTCAGGCGATTGCTAACCGTTTTACTTCTAACATTAAAGGCCTGACTCAGGCTGCACGTAACGCCAATGACGGTATTTCTGTTGCACAGACCACTGAAGGCGCGCTGTCCGAAATCAACAACAACTTACAGCGTATTCGTGAACTGACGGTTCAGGCTTCTACCGGGACTAACTCTGATTCGGATCTGGACTCCATTCAGGACGAAATCAAATCCCGTCTCGACGAAATTGACCGCGTATCCGGTCAGACCCAGTTCAACGGCGTGAACGTACTGGCAAAAGACGGTTCGATGAAAATTCAGGTTGGTGCGAACGACGGCCAGACTATCACTATTGATCTGAAGAAAATTGACTCTGATACGCTGGGGCTGAGTGGGTTTAACGTAAATGGTAGCGCAGATAAGGCAAGTGTCGCGGCGACAGCTGACGGAATGGTTAAAGACGGATATATCAAAGGGTTAACTTCATCTGACGGCAGCACTGCATATACTAAAACTACAGCAAATACTGCAGCAAAAGGATCTGATATTCTTGCGGCGCTTAAGACTGGCGATAAAATTACCGCAACAGGTGCAAATAGCCTTGCTGATAATGCGACATCGACAACTTATACTTATAATGCAACCAGCAATACCTTCTCCTATACGGCTGACGGTGTAAACCAAACGAATGCTGCAGCAAATCTCATACCTGCAGCAGGGAAAACGACAGCTGCATCAGTTACTATTGGTGGGACAGCACAGAATGTAAATATTGATGATTCGGGCAATATTACTTCAAGTGATGGCGATCAACTTTATCTGGATTCAACAGGTAACCTGACTAAAAACCAGGCCGGCAACCCGAAAAAAGCAACCGTTTCTGGGCTTCTCGGAAATACGGATGCGAAAGGTACTGCTGTTAAAACAACCATCAAGACAGAGGCTGGTGTAACAGTTACAGCTGAAGGTAATACAGGTACTGTAAAAATTGAAGGTGCTACTGTTTCAGCATCTGCATTTACGGGCATTGCATATTCCGCCAACACCGGTGGGAATACTTATGCTGTTGCCGCAAATAATACTACAAATGGTTTCCTGGCGGGGGATGACTTAACCCAGGATGCTCAAACTGTTTCAACCTACTACTCGCAAGCCGATGGCACGGTCACGAATAGCGCAGGCAAAGAAATCTATAAAGACGCTGATGGTGTCTACAGCACAGAGAATAAAACATCGAAGACGTCCGATCCATTGGCTGCGCTTGACGACGCAATCAGCTCCATCGACAAATTCCGTTCATCCTTGGGTGCTATCCAGAACCGTCTGGATTCCGCGGTCACCAACCTGAACAACACCACTACCAACCTGTCCGAAGCGCAGTCCCGTATTCAGGACGCCGACTATGCGACCGAAGTGTCCAACATGTCGAAAGCGCAGATCATCCAGCAGGCCGGTAACTCCGTGCTGGCAAAAGCTAACCAGGTACCGCAGCAGGTTCTGTCTCTGCTGCAGGGCTAA
>H35__flkA__154710442
ATGGCACAAGTTATCAATACCAACAGCCTGTCGCTGTTGACTCAAAATAACCTGAATAAATCACAGTCCTCTCTGAGTTCGGCTATTGAACGTCTGTCTTCTGGTTTGCGTATCAACAGCGCTAAAGACGACGCAGCAGGTCAGGCGATTGCTAACCGCTTTACTTCAAACATTAAGGGCCTGACCCAGGCATCTCGTAATGCCAATGATGGGATTTCTGTAGCTCAGACGACCGAAGGTTCATTATCTGAAATCAACAATAACTTACAGCGTATTCGTGAGTTGTCAGTACAAGCAACTAATGGCTCTAACTCTGATTCAGACTTGTCCTCGATTCAGGATGAGATTACTCAACGTTTGCAAGAAATTGATCGTGTCTCCAATCAGACTCAGTTTAACGGCGTAAAAGTATTAGCATCTCAACAGACTATGAAAATTCAGGTTGGTGCTAACGACGGCGAAACAATTACGATTGATTTAAAAGAAATTAATAGCAAAACTTTGGGATTGGATAAATTAGATGTGCGTAACACATTTAGCACATCTGATCTAGCTGCAACTGCAACTACTGAACTAGCTCCGGCTAAAACAGATGTTAAAAATCTGACGTTTACTGATGGCGCAACAGCTCCTACATTTAAGTTGTACGTTGATAATACAGATCCTGACAAATTATTCGTTTCTTCAAATGGTACCAACTATTACGCTGCTAGTTACGATAAAGACACAAACTCTATTAAGTTTAACTCCACAGGTACTGGTACTACAGGTACAGCGGGAACCGATTTTATTGACGCGACCGGTAAAGATGTCCATGTGGGTGGTGGACGTGTAATGGCTGCAAATGATATCAAAGGCCGTACAGATGACAATGTAGCTGCTAAGCCTCAACTTTTCTTAGACCAGAGCGGTAAGTATCATATCAGTAAAGATAATGGTGCAACCTATGCTAATGCAACTGTGAATGCCACTACTGGCGAAGTAACCTACGATTCCGGAACAGCGGCTGCCCTTGGTGCTGGTATTGAAGTTGGTAGCGCACTTAAAGAGATTGCTAAACCAGACGCTGGGGTGGCTGTGGACCTTACTGGTGTTTCTGGTGTTACAGGTGCACAATTATTCGCGAAAAAGGATGGTAGCGGTTATGTAATTAAAGGCACTGCTGATAATAAAGAAGTACTGTTCGAAGCAAAAGTTGCTGCTGATGGCAAAGTGACTAAGGGTGATCAACTTACAGCAGATCCCCTTAAAAGTATTGATGATGCACTTTCCCAAGTGGATCAATTCCGTAGCTCCTTGGGGGCAGTGCAAAACCGCTTCGATTCTGCTATCACTAACTTAGGTAATACTGTAAACAATCTGTCTTCTGCACGTAGCCGTATCGAAGATTCCGACTACGCGACCGAAGTATCTAACATGTCTCGTGCACAGATCCTGCAACAGGCAGGTACTTCTGTTCTGGCGCAGGCTAACCAGACAACTCAGAACGTACTGTCTCTTCTGCGTTGA
>H36__flkA__154710448
ATGGCACAAGTTATCAATACCAACAGCCTATCGCTGTTGACTCAAAATAACCTGAATAAATCACAGTCTTCTCTGAGTTCGGCTATTGAGCGTCTGTCCTCTGGTCTGCGTATCAACAGCGCGAAAGACGATGCTGCAGGTCAGGCGATTGCTAACCGCTTCACATCTAATATCAAAGGTCTTACTCAGGCTTCCCGAAACGCCAACGATGGTATCTCTATCGCTCAGACCACTGAAGGCGCGTTGTCTGAAATCAACAACAACCTGCAGCGTGTTCGTGAGTTGTCTGTACAGGCAACTAACGGCACTAACTCTCCGTCTGACCTAGATTCTATTCAAAATGAAATTACCCAACGTCTGGAGGAAATCAACCGTGTTTCTGGTCAGACTCAGTTCAACGGTGTGAAAGTACTGGCATCTGATAACTCTATGACCATTCAGGTTGGCGCTAATGATGGAGAAGCTATTACTATAGACCTAAAAGAAATTACAGCTGAGACTTTGGGTTTAACCGGATTTAACGTTAATGGTAAGGGTAGCGTAAATAACACTGTTGCAACAGCTAAGGATTTAACAGATAAAGGTTTTATTAGTACTGATAATGGTAAGACCTATACTGGCTCTGCAGGTTTAGCTAATGCAAAAGCTGGTGATGTATTTGGTAAGATGGTTGATACTGGCACAGTTACGACAACTATTGATAATGGTTTCGGTACTGCACAAAGTAATACGTACAAATATGATAAAGCAAGTAATAGTTTTTCTTTCGATATCGATGACGCTGCTGGTACAACTGCACCACAAGTAGCAACTTACTTAAATCCAACTGCTAATGATAAAACTAAAGCTTCTGTTGAAATCAATGGCTCTTCCCAAGCGGTTATTATTGATCATAATGGTAAAATGACTGCTGCAGATGATAATGCAGAACTTTTCATTGATAACTCTGGTAATTTAACTAAGAATAACAAAACTGGCGGCAAAGCAGCAACTTTAGAAAATCTAGCGCTCAATAAGACAGGTACCAACACTGCGGTTAAGTCCTCTATTACTACCGAATCAGGCACCAAAATTGCAATTGCTGGTAGTACTGACGGCACTACCGCAGGCAAGATCAGCGCTACTAATGTGAAGATTAGTGCTGAGGATCTTAAAGCTAAAGCAGATACTGCGGGTTTTACTACGAGTACTGGATTTACAGTGGCTGCTGGTGGTGATCAGAAAGCAACCCTTAACGGTTCTGAGGCATACGTTAAAGGCGATGGATTTACTATCGACAACACTGCAAAATATTACGTGCAAGAAGACGGTGCTATCACCAACGGTTCTGGTAAGGTTGCTTATAAAGACGCAGATGGTAAAATTACTACTGATGCTAAAACTGAAACAGCAAAGACAACCGATCCTATGGCAAAGTTGGATAAAGCTCTAGCTAAAGTTGACGCATTACGTTCTGACTTGGGTGCAATCCAGAACCGTTTCGATTCTACCATCACCAACTTGGGCAACACTGTTAACAACTTGACTTCCGCACGTAGTCGTATCGAAGATGCTGACTATGCGACAGAAGTGTCTAACATGTCTCGTGCACAGATCCTGCAACAGGCGGGTACTTCTGTTCTGGCACAAGCAAACCAGACAACCCAGAACGTACTGTCTCTTCTGCGTTAA
>H37__FliC__30059905
ATGGCACAAGTCATTAATACCAACAGCCTCTCGCTGATCACTCAAAATAATATCAACAAGAACCAGTCTGCGCTGTCGAGTTCTATCGAGCGTCTGTCTTCTGGCTTGCGTATTAACAGCGCGAAGGATGACGCCGCAGGTCAGGCGATTGCTAACCGTTTTACTTCTAACATTAAAGGCCTGACTCAGGCTGCACGTAACGCCAACGACGGTATTTCTGTTGCGCAGACCACCGAAGGCGCGCTGTCCGAAATCAACAACAACTTACAGCGTGTGCGTGAACTGACCGTTCAGGCAACCACCGGTACCAACTCCCAGTCTGACCTGGACTCTATCCAGGACGAAATTAAATCCCGTCTGGACGAAATTGACCGCGTATCCGGTCAGACCCAGTTCAACGGCGTGAACGTACTGGCAAAAGACGGTTCCATGAAAATTCAGGTTGGCGCGAACGATGGCCAGACCATCACTATCGACCTGAAGAAGATTGACTCTTCTACGCTGAAACTGACTGGTTTTAACGTGAATGGCAAAGCAGCGGTTGATAATGCTAAAGCGACGGATGCAAATCTGACTACCGCCGGTTTTACACAAGGCGTTGTGGATTCAAATGGTAATAGTACTTGGACTAAATCAACTACGACTAATTTCGATGCGGCAACTGCAGTAAACGTACTAGCAGCAGTTAAAGATGGCAGCACAATCAATTACACCGGTACTGGTAATGGTTTAGGGATTGCTGCAACAAGTGCTTATACATATCACGATAGCACTAAATCCTATACCTTTGATTCTACGGGGGCTGCAGTAGCTGGTGCCGCGTCCAGCCTGCAAGGTACTTTTGGTACAGATACGAATACTGCAAAAATCACCATCGATGGTTCTGCTCAAGAAGTAAACATCGCTAAAGATGGGAAAATTACTGATACTGATGGTAAAGCTTTATATATCGATTCCACTGGTAATTTGACTAAGAACGGCTCTGATACTTTAACTCAGGCAACATTGAATGATGTCCTTACTGGTGCTAATTCAGTTGATGATACAAGGATTGACTTCGATAGCGGCATGTCTGTCACCCTTGATAAAGTGAACAGCACTGTAGATATCACTGGCGCATCTATTTCAGCCGCTGCAATGACTAATGAGTTGACAGGTAAGGCCTATACCGTAGTAAATGGTGCAGAATCTTACGCTGTAGCTACTAATAACACAGTAAAAACGACTGCTGATGCTAAAAATGTTTATGTTGATGCTAGTGGTAAATTAACTACTGATGACAAAGCCACTGTTACAGAAACTTATCATGAATTTGCGAATGGCAATATCTATGATGATAAAGGCGCTGCTGTTTATGCGGCGGCGGATGGTTCTCTGACTACAGAAACTACAAGTAAATCAGAAGCTACAGCTAACCCGCTGGCCGCTCTGGACGACGCAATCAGCCAGATCGACAAATTCCGTTCATCCCTGGGTGCTATCCAGAACCGTCTGGATTCCGCAGTCACCAACCTGAACAACACCACTACCAATCTGTCTGAAGCGCAGTCCCGTATTCAGGACGCCGACTATGCGACCGAAGTGTCCAATATGTCGAAAGCGCAGATCATCCAGCAGGCAGGCAACTCCGTGCTGGCAAAAGCCAACCAGGTACCGCAGCAGGTTCTGTCTCTGCTGCAGGGTTAA
>H38__FliC__30059907
ATGGCACAAGTCATTAATACCAACAGCCTCTCGCTGATCACTCAGAACAACATCAACAAAAACCAGTCTGCGCTGTCGACTTCTATCGAGCGCCTCTCTTCTGGTCTGCGCATTAACAGCGCTAAAGATGACGCTGCGGGCCAGGCGATTGCTAACCGCTTCACTTCTAACATCAAAGGTCTGACTCAGGCCGCACGTAACGCCAACGACGGTATCTCTCTGGCGCAGACCACTGAAGGCGCACTGTCTGAAATCAACAACAACTTGCAGCGTGTTCGTGAACTGACCGTTCAGGCCACTACCGGTACTAACTCTGATTCTGACCTGTCTTCAATCCAGGACGAAATCAAATCCCGTCTCGATGAAATTGACCGCGTATCCGGTCAGACTCAGTTCAACGGCGTGAACGTACTGGCAAAAGATGGCTCGATGAAAATTCAGGTCGGTGCAAATGATGGTCAGACAATCAGCATTGATTTGCAGAAGATTGATTCTTCTACTTTAGGGTTAAATGGTTTTTCTGTTTCCAAAAATGCAGTATCTGTTGGTGATGCTATTACTCAATTGCCTGGCGAGACGGCAGCCGATGCACCAGTAACCATCAAGTTTGATGATTCAGTAAAAACTGATTTAAAACTGACCGATGCTTCAGGGTTAAGTCTGCATAACCTCAAAGATGAAAATGGTAATTTAACTAACCAGTATGTTGTACAGAATGGCGGAAAATCTTACGCTGCTACAGTCGCTGCCAATGGTAATGTTACGCTGAACAAAGCAAATGTAACCTACAGCGATGTCGCAAACGGTATTGATACCGCAACGCAGTCAGGCCAGTTAGTTCAGGTTGGTGCAGATTCTACCGGTACGCCAAAAGCATTCGTGTCTGTCCAAGGTAAAAGCTTTGGCATTGATGACGCCGCCTTGAAGAATAACACTGGTGATGCTACCGCTACTCAACCGGGAACATCTGGGACAACAGTTGTCGCAGCGTCAATTCATCTGAGTACGGGCAAAAACTCTGTAGACGCTGATGTAACGGCTTCCACTGAATTCACAGGTGCTTCAACCAACGATCCACTGACTCTGCTGGACAAAGCTATCGCATCTGTTGATAAATTCCGTTCTTCTTTGGGGGCGGTACAGAACCGTCTGAGCTCCGCTGTAACCAACCTGAACAACACCACCACCAACCTGTCTGAAGCGCAGTCCCGTATTCAGGACGCCGACTATGCGACCGAAGTGTCCAACATGTCGAAAGCGCAGATTATCCAGCAGGCAGGTAACTCCGTGCTGTCCAAAGCTAACCAGGTACCGCAGCAGGTTCTGTCTCTGCTGCAGGGTTAA
>H38__fliC__33590224
ATGGCACAAGTCATTAATACCAACAGCCTCTCGCTGATCACTCAGAACAACATCAACAAAAACCAGTCTGCGCTGTCGACTTCTATCGAGCGCCTCTCTTCTGGTCTGCGCATTAACAGCGCTAAAGATGACGCTGCGGGCCAGGCGATTGCTAACCGCTTCACTTCTAACATCAAAGGTCTGACTCAGGCCGCACGTAACGCCAACGACGGTATCTCTCTGGCGCAGACCACTGAAGGCGCACTGTCTGAAATCAACAACAACTTGCAGCGTGTTCGTGAACTGACCGTTCAGGCCACTACCGGTACTAACTCTGATTCTGACCTGTCTTCAATCCAGGACGAAATCAAATCCCGTCTCGATGAAATTGACCGCGTATCCGGTCAGACCCAGTTCAACGGCGTGAACGTACTGGCAAAAGATGGCTCGATGAAAATTCAGGTCGGTGCAAATGATGGTCAGACAATCAGCATTGATTTGCAGAAGATTGATTCTTCTACTTTAGGGTTAAATGGTTTTTCTGTTTCCAAAAATGCAGTATCTGTTGGTGATGCTATTACTCAATTGCCTGGCGAGACGGCAGCCGATGCACCAGTAACCATCAAGTTTGATGATTCAGTAAAAACTGATTTAAAACTGACCGATGCTTCAGGGTCAAGTCTGCATAACCTCAAAGATGAAAATGGTAATTTAACTAACCAGTATGTTGTACAGAATGGCGGAAAATCTTACGCTGCTACAGTCGCTGCCAATGGTAATGTTACGCTGAACAAAGCTAATGTAACCTACAGCGATGTCGCAAACGGTATTGATACCGCAACGCAGTCAGGCCAGTTAGTTCAGGTTGGTGCAGATTCTACCGGTACGCCAAAAGCATTCGTGTCTGTCCAAGGTAAAAGCTTTGGCATTGATGACGCCGCCTTGAAGAATAACACTGGTGATGCTACCGCTACTCAACCGGGAACATCTGGGACAACAGTTGTCGCAGCGTCAATTCATCTGAGTACGGGCAAAAACTCTGTAGACGCTGATGTAACGGCTTCCACTGAACTCACAGGTGCTTCAACCAACGATCCACTGACTCTGCTGGACAAAGCTATCGCATCTGTTGATAAATTCCGTTCTTCTTTGGGGGCGGTACAGAACCGTCTGAGCTCCGCTGTAACCAACCTGAACAACACCACCACCAACCTGTCTGAAGCGCAGTCCCGTATTCAGGACGCCGACTATGCGACCGAAGTGTCCAACATGTCGAAAGCGCAGATTATCCAGCAGGCAGGTAACTCCGTGCTGTCCAAAGCTAACCAGGTACCGCAGCAGGTTCTGTCTCTGCTGCAGGGTTAG
>H38__fliC__33590238
ATGGCACAAGTCATTAATACCAACAGCCTCTCGCTGATCACTCAGAACAACATCAACAAAAACCAGTCTGCGCTGTCGACTTCTATCGAGCGCCTCTCTTCTGGTCTGCGCATTAACAGCGCTAAAGATGACGCTGCGGGCCAGGCGATTGCTAACCGCTTCACTTCTAACATCAAAGGTCTGACTCAGGCCGCACGTAACGCCAACGACGGTATCTCTCTGGCGCAGACCACTGAAGGCGCACTGTCTGAAATCAACAACAACTTGCAGCGTGTTCGTGAACTGACCGTTCAGGCCACTACCGGTACTAACTCTGATTCTGACCTGTCTTCAATCCAGGACGAAATCAAATCCCGTCTCGATGAAATTGACCGCGTATCCGGTCAGACTCAGTTCAACGGCGTGAACGTACTGGCAAAAGATGGCTCGATGAAAATTCAGGTCGGTGCAAATGATGGTCAGACAATCAGCATTGATTTGCAGAAGATTGATTCTTCTACTTTAGGGTTAAATGGTTTTTCTGTTTCCAAAAATGCAGTATCTGTTGGTGATGCTATTACTCAATTGCCTGGCGAGACGGCAGCCGATGCACCAGTAACCATCAAGTTTGATGATTCAGTAAAAACTGATTTAAAACTGACCGATGCTTCAGGGTTAAGTCTGCATAACCTCAAAGATGAAAATGGTAATTTAACTAACCAGTATGTTGTACAGAATGGCGGAAAATCTTACGCTGCTACAGTCGCTGCCAATGGTAATGTTACGCTGAACAAAGCAAATGTAACCTACAGCGATGTCGCAAACGGTATTGATACCGCAACGCAGTCAGGCCAGTTAGTTCAGGTTGGTGCAGATTCTACCGGTACGCCAAAAGCATTCGTGTCTATCCAAGGTAAAAGCTTTGGCATTGATGACGCCGCCTTGAAGAATAACACTGGTGATGCTACCGCTACTCAACCGGGAACATCTGGGACAACAGTTGTCGCAGCGTCAATTCATCTGAGTACGGGCAAAAACTCTGTAGACGCTGATGTAACGGCTTCCACTGAATTCACAGGTGCTTCAACCAACGATCCACTGACTCTGCTGGACAAAGCTATCGCATCTGTTGATAAATTCCGTTCTTCTTTGGGGGCGGTACAGAACCGTCTGAGCTCCGCTGTAACCAACCTGAACAACACCACCACCAACCTGTCTGAAGCGCAGTCCCGTATTCAGGACGCCGACTATGCGACCGAAGTGTCCAACATGTCGAAAGCGCAGATTATCCAGCAGGCAGGTAACTCCGTGCTGTCCAAAGCTAACCAGGTACCGCAGCAGGTTCTGTCTCTGCTGCAGGGTTAA
>H39__FliC__30059909
ATGGCACAAGTCATTAATACCAACAGCCTCTCGCTGATCACTCAGAACAACATCAACAAAAACCAGTCTGCGCTGTCGACTTCTATCGAGCGCCTCTCTTCTGGTCTGCGCATTAACAGCGCTAAAGATGACGCTGCGGGCCAGGCGATTGCTAACCGCTTCACTTCTAACATCAAAGGTCTGACTCAGGCTGCACGTAACGCCAATGACGGTATTTCTCTAGCACAGACAGCGGAAGGCGCGCTGTCAGAGATTAACAACAACTTGCAGCGTGTGCGTGAGTTGACCGTGCAGGCAACCACTGGTACCAACTCTGATTCCGATCTCTCTTCTATTCAGGATGAAATTAAATCTCGTCTGGATGAAATTGACCGCGTCTCTGGTCAGACCCAGTTTAACGGCGTGAACGTACTGGCTAAAAACGGTTCTATGGCAATTCAGGTTGGCGCGAACGATGGCCAGACTATCTCTATCGACCTGCAGAAAATAGACTCTTCTACTCTGGGTCTGAGCGGCTTCTCTGTTTCTCAGAACTCCCTGAAACTGAGCGATTCTATCACTACGATCGGCAATACTACTGCTGCATCGAAGAACGTGGACCTGAGCGCAGTAGCAACTAAACTGGGCGTGAATGCAAGCACCCTGAGCCTGCACGAAGTTCAGGACTCTGCTGGTGACGGTACTGGTACCTTCGTTGTTTCTTCTGGCAGCGACAACTATGCTGTGTCTGTAGACGCGGCCTCTGGTGCAGTTAACCTGAACACCACTGACGTCACCTATGATGACGCTACTAATGGTGTTACTGGCGCGACTCAGAACGGTCAGCTGATCAAAGTAACTTCTGACGCCAACGGTGCAGCTGTTGGTTACGTAACCATTCAGGGTAAAAACTATCAGGCTGGTGCGACCGGTGTTGACGTTCTGGCGAACAGCGGTGTTGCAGCTCCAACTACAGCTGTTGATACCGGTACTCTGCAACTGAGCGGTACTGGTGCAACTACTGAGCTGAAAGGTACTGCAACTCAGAACCCACTGGCACTATTGGACAAAGCTATCGCTTCTGTTGATAAATTCCGTTCTTCTCTGGGTGCGGTACAGAATCGTCTGAGCTCTGCTGTAACCAACCTGAATAACACCACCACTAACCTGTCTGAAGCGCAGTCCCGTATTCAGGATGCCGACTATGCGACCGAAGTGTCAAATATGTCTAAAGCGCAGATCGTTCAGCAGGCCGGTAACTCCGTGCTGTCCAAAGCTAACCAGGTTCCTCAGCAGGTTCTGTCTCTGCTGCAGGGCTAA
>H3__flkA__46093543
ATGGCACAAGTTATCAATACCAACAGCCTGTCGCTGTTGACTCAAAATAACCTGAATAAATCACAGTCTTCTCTGAGTTCGGCTATCGAGCGTCTGTCCTCTGGTCTGCGTATCAACAGTGCGAAAGACGATGCAGCAGGCCAGGCGATTGCTAACCGCTTCACATCTAACATCAAGGGGTTAAGCCAGGCATCTCGTAATGCTAATGATGGTATCTCACTGGCACAGACCACTGAAGGTGCACTGTCAGAAATCAACAACAACCTCCAACGAGTACGTGAGCTTGCTGTTCAGGCTACTAACGGCACGAACTCTCAGTCTGATCTAAACTCCATTCAAGACGAAATTACTCAGCGCCTGAGTGAAATTGATCGTGTTTCTCAACAGACTCAATTCAATGGTGTAAAAGTATTGGCAACTAACCAAACGATGAAAATTCAGGTTGGCGCAAATGACGGTCAGACTATAGAAATTGGATTAGATAAAATTGATGCAGACACTCTCGGTCTGAAAGACTTTAGCGTAGCATCTGCAAAAGTGCCTACATCAGGAGCGGTTGCATTAAAAAGTGAAATGTCTCCAACATTAACCTCTGTAAATGCAACTACTGGTAAAAATGGTACTAACTACGCATTTGGAGCTACATTCCGCACTGATGATGTTAATACTTATTTTGGCGGAAAAGCTGTTAATACTGGTGATAAAACAAATGTATTAGGCACAGAGGCGGAAGTATTCCAGATTCAGGTTGAAGGACAAACCTACTTTGTAGCACAAAATGGAGATACTGCCACTAATGCTTATTCCTTACTTAAGCAATCTGGTTCAGGTTATGAAAAAGTAACTGTTGATAGTAAAGCTGTTCAGATTGCGAATTTTGGCGGGCGAGTTACAGCATTTGTTGACGATGGTACCGCTGCTCATAACGCTCTTTCTGTTGATCTACAGAAAGGAACTGTTGGAAAAGCATTATCTTTCAACGATTCTCAGATGTCAGTATATGTTGACGGTAAAAACCTTGAAATTAAGCAGGTTCTGGACGCTGATGGTAAGCCTAAAGCAGGTGCTTTTGCAGCTCAAACCGCTGATGGTAAGTCTTTAGCTGTCAATATTGATGGCAACGGCAATACTTCTGTTGTGAAAGATGCAGACGGCAATAATGTCGAATGGGTTGTTGATAAAGACGGTGCAGCTAAGACTGTTGTACGTAAAGATGACAAAATATACGGCGCTTCAGTAACAGGGTTTGGTGGGACTCCAACTGTTAACGTTGATACAACCGCAATTGATGCTTCTGAGTTAAAAGGCATGACAACTGCTAAGCCACTGGAAAAATTAGATACAGCTTTAGCTAAAGTTGATAAGTTGCGCAGCTCCCTTGGTGCGGTACAGAACCGTTTTGATTCTGCTATTACCAACTTGGGTAATACTGTTAACAACCTGTCTTCTGCACGTAGCCGTATCGAAGATTCCGACTACGCGACTGAAGTATCTAACATGTCTCGTGCACAGATCCTGCAGCAGGCGGGTACTTCTGTTCTGGCACAGGCTAACCAGACCACGCAGAACGTACTGTCTCTTCTGCGTTAA
>H40__fliC__124516980
ATGGCACAAGTCATTAATACAAACAGCCTGTCGCTGTTGACCCAGAATAACCTGAACAAATCTCAGTCTTCTCTTAGCTCTGCTATTGAGCGTCTGTCTTCTGGTCTGCGTATTAACAGCGCAAAAGACGATGCAGCAGGTCAGGCGATTGCTAACCGTTTTACGGCAAATATTAAAGGTCTGACCCAGGCTTCCCGTAACGCGAATGATGGTATTTCTGTTGCGCAGACCACTGAAGGTGCGCTGAATGAAATTAACAACAACCTGCAGCGTATTCGTGAACTTTCTGTTCAGGCAACTAACGGTACTAACTCTGACAGCGATCTTTCTTCTATCCAGGCTGAAATTACTCAACGTCTGGAAGAAATTGACCGTGTATCTGAGCAAACTCAGTTTAACGGCGTGAAAGTCCTTGCTGAAAATAATGAAATGAAAATTCAGGTTGGTGCTAATGATGGTGAAGCCATCACTATCAATCTGGCAAAAATTGATGCGAAAACTCTCGGCCTGGACGGTTTTAATATCGATGGCGCGCAGAAAGCAACCGGCAGTGACCTGATTTCTAAATTTAAAGCGACAGGTACTGATAACTATGATGTTGGCGGTGATGCTTATACCGTTAACGTAGATAGCGGTGCAGTCAAGGATAAAGATAATAAAGATGTTTTTGTTAGCGCTGCCGATGGTTCGCTGACCACCAGTAGTGATACGAAAGTTGATGGTAAAAGTATTGATGCAACAGAGCTTGCGAAACTTGCAATAAACTTGGCTGACCAGAAATCCATTGACTACAAAGGTATTACATTTACTAACAAGAGTGGTACTGCATTTGATGCTAATGGTAAAGGCGTTTTGACTGCAAATATTGATGGTCAAGATGTAAAATTTACTATTAACAGTACAGCCGCCACGGGTGCCGACGCAACAATAACTACAGACATAGATGTTTACAAAAATAGCGCGGGCCAGTTCACTACTACAAAAGTGGAAAATAAAGCCGCAACACTCTCTGATCTGGATCTAAATGCTGCCAAGAAAACAGGTAGTACTTTAGTTGTAAATGGCGCCACCTACAATGTCAGTGCAGATGGTAAAACGGTAACTGATACTACTCCTGGTGCCCCTAAAGTGATGTATCTGAGCAAATCAGAAGGTGGTAGCCCGATTCTGGTAAACGAAGATGCAGCGAAATCGTTGCAATCTACCACCAACCCGCTCGAAACTATCGACAAAGCATTGGCTAAAGTTGACAATCTGCGTTCTGACCTCGGTGCAGTACAAAACCGTTTCGACTCTGCTATCACCAACCTTGGCAACACCGTAAACAACCTGTCTTCTGCCCGTAGCCGTATCGAAGATGCTGACTACGCGACCGAAGTGTCTAACATGTCTCGTGCGCAGATCCTGCAACAAGCGGGTACCTCTGTTCTGGCGCAGGCTAACCAGACCACGCAGAACGTACTGTCTCTGCTGCGTTAA
>H41__FliC__30059911
ATGGCACAAGTCATTAATACCAACAGCCTCTCGCTGATCACTCAAAATAATATCAACAAGAACCAGTCTGCGCTGTCGAGTTCTATCGAGCGTCTGTCTTCTGGCTTGCGTATTAACAGCGCGAAGGATGACGCCGCAGGTCAGGCGATTGCTAACCGTTTCACCTCTAACATTAAAGGCCTGACTCAGGCTGCACGTAACGCCAACGACGGTATTTCTGTTGCACAGACCACCGAAGGCGCGCTGTCCGAAATCAACAACAACTTACAGCGTATCCGTGAACTGACGGTTCAGGCTTCTACCGGGACTAACTCTGATTCGGATCTGGACTCCATTCAGGACGAAATCAAATCCCGTCTGGACGAAATTGACCGCGTATCCGGCCAGACCCAGTTCAACGGCGTGAACGTGCTGGCGAAAGACGGTTCAATGAAAATTCAGGTTGGTGCGAATGACGGCCAGACTATCACTATTGATCTGAAGAAAATTGACTCTGATACTCTGGGTTTGAGTGGATTTAATGTGAATGGCAAAGGGGCTGTGGCTAACGCAAAAGCGACCGAAGCAGATTTAACGGGGGCTGGTTTCTCTCAAGGAGCGGTGGATACAAACGGAAATAGTACTTGGACAAAATCAACCACCACCAATTACTCAGCTGCAACAACTGCTGACTTGTTATCGACCATTAAGGATGGCTCTACTGTTACATATGCAGGGACAGACACCGGATTAGGGGTCGCAGCAGCAGGAAATTATACTTATGATGCGAACAGTAAATCTTATTCCTTCAATGCCAATGGTCTGACGGGCGCAAATACCGCAACTGCACTCAAAGGTTACTTGGGGACAGGTGCTAACACCGCTAAAATTTCTATCGGTGGTACAGAGCAGGAAGTGAATATTGCCAAAGATGGCACTATTACAGATACGAATGGTGATGCGCTCTATCTGGATATTACCGGCAACCTGACTAAGAACTATGCGGGTTCACCACCTGCAGCAACGCTGGATAACGTATTAGCTTCCGCAACTGTAAATGCCACTATCAAGTTTGATAGCGGTATGACGGTTGATTACACTGCAGGTACTGGCGCGAATATTACAGGTGCATCCATTTCTGCAGATGACATGGCCGCAAAACTGAGCGGAAAGGCGTACACTGTTGCCAATGGTGCTGAGTCTTATGACGTTGCTGCAGTTACGGGGGCTGTAACAACTACAGCAGGTAATTCACCTGTGTATGCCGATGCAGACGGTAAATTAACGACGAGTGCCAGTAATACGGTTACTCAGACTTATCACGAGTTTGCTAATGGTAACATTTATGATGACAAAGGCTCGTCACTGTATAAAGCTGCAGATGGCTCTCTGACTTCTGAAGCTAAAGGGAAATCTGAAGCAACCGCCGATCCCCTGAAAGCTCTGGACGAAGCCATCAGCTCCATCGACAAATTCCGCTCCTCCCTCGGTGCCGTTCAAAACCGTCTGGATTCTGCGGTGACCAACCTGAACAACACCACTACCAACCTGTCTGAAGCGCAGTCCCGTATTCAGGACGCCGACTATGCGACCGAAGTGTCCAATATGTCGAAAGCGCAGATCATCCAGCAGGCCGGTAACTCCGTGTTGGCAAAAGCTAACCAGGTACCGCAGCAGGTTCTGTCTCTGCTGCAGGGTTAA
>H42__FliC__30059913
ATGGCACAAGTCATTAATACCAACAGCCTCTCGCTGATCACTCAGAACAACATCAACAAAAACCAGTCTGCGCTGTCGACTTCTATCGAGCGCCTCTCTTCTGGTTTGCGCATTAACAGCGCTAAAGATGACGCTGCGGGCCAGGCGATTGCTAACCGCTTCACTTCTAACATCAAAGGTCTGACTCAGGCCGCACGTAACGCCAACGACGGTATCTCTCTGGCGCAGACCACTGAAGGCGCACTGTCTGAAATCAACAACAACTTGCAGCGTGTTCGTGAACTGACCGTTCAGGCCACTACCGGTACTAACTCTGATTCTGACCTGTCTTCAATCCAGGACGAAATCAAATCCCGCTTGGCTGAAATCGATCGTGTCTCTGGTCAGACCCAGTTCAACGGCGTGAACGTGCTGGCTAAAAACGGTTCTCTGAATATTCAGGTTGGCGCGAATGATGGGCAGACCATCTCTATCGATTTGCAGAAAATAGACTCTTCTGCCCTTGGTTTAAGTGGTTTTAGTGTTGCCGGTGGGGCGCTAAAATTAAGCGATACAGTGACGCAGGTCGGCGATGGTTCAGCCGCGCCAGTTAAAGTGGATCTGGATGCAGCAGCAACAGATATTGGTACTGCTTTGGGGCAAAAGGTTAATGCAAGTTCTTTAACGTTGCACAATATCTTAGACAAAGATGGTGCGGCAACTGAGAACTATGTTGTTAGCTATGGTAGTGATAATTACGCTGCATCTGTTGCAGATGACGGGACTGTAACTCTTAATAAAACGGATATTACTTATTCAGGCGGTGATATTACCGGCGCTACCAAAGATGATACGTTGATTAAAGTTGCTGCTAATTCTGACGGAGAGGCCGTTGGTTTCGCTACCGTTCAGGGTAAGAATTATGAAATTACAGATGGTGTAAAAAACCAGTCCACTGCTGCACCAACCGATATTGCTCAGACCATTGATCTGGATACGGCTGATGAATTTACTGGGGCTTCCACTGCTGATCCACTGGCACTTTTAGACAAAGCTATTGCACAGGTTGATACTTTCCGCTCCTCCCTCGGTGCCGTTCAAAACCGTCTGGATTCCGCAGTCACCAACCTGAACAACACTACTACCAACCTGTCTGAAGCGCAGTCCCGTATTCAGGACGCCGACTATGCGACCGAAGTGTCCAATATGTCGAAAGCGCAGATCATCCAGCAGGCCGGTAACTCCGTGCTGGCAAAAGCCAACCAGGTACCGCAGCAGGTTCTGTCTCTGCTGCAGGGTTAA
>H42__fliC__33590232
ATGGCACAAGTCATTAATACCAACAGCCTCTCGCTGATCACTCAGAACAACATCAACAAAAACCAGTCTGCGCTGTCGACTTCTATCGAGCGCCTCTCTTCTGGTTTGCGCATTAACAGCGCTAAAGATGACGCTGCGGGCCAGGCGATTGCTAACCGCTTCACTTCTAACATCAAAGGTCTGACTCAGGCCGCACGTAACGCCAACGACGGTATCTCTCTGGCGCAGACCACTGAAGGCGCACTGTCTGAAATCAACAACAACTTGCAGCGTGTTCGTGAACTGACCGTTCAGGCCACTACCGGTACTAACTCTGATTCTGACCTGTCTTCAATCCAGGACGAAATCAAATCCCGCTTGGCTGAAATCGATCGTGTCTCTGGTCAGACCCAGTTCAACGGCGTGAACGTGCTGGCTAAAAACGGTTCTCTGAATATTCAGGTTGGCGCGAATGATGGGCAGACCATCTCTATCGATTTGCAGAAAATGGACTCTTCTGCCCTTGGTTTAAGTGGTTTTAGTGTTGCCGGTGGGGCGCTAAAATTAAGCGATACAGTGACGCAGGTCGGCGATGGTTCAGCCGCGCCAGTTAAAGTGGATCTGGATGCAGCAGCAACAGATATTGGTACTGCTTTGGGGCAAAAGGTTAATGCAAGTTCTTTAACGTTGCACAATATCTTAGACAAAGATGGTGCGGCAACTGAGAACTATGTTGTTAGCTATGGTAGTGATAATTACGCTGCATCTGTTGCAGATGACGGGACTGTAACTCTTAATAAAACGGATATTACTTATTCAGGCGGTGATATTACCGGCGCGACCAAAGATGATACGTTGATTAAAGTTGCTGCTAATTCTGACGGAGAGGCCGTTGGTTTCGCTACCGTTCAGGGTAAGAATTATGAAATTACAGATGGTGTAAAAAACCAGTCCACTGCTGCACCAACCGATATTGCTCAGACCATTGATCTGGATACGGCTGATGAATTTACTGGGGCTTCCACTGCTGATCCACTGGCACTTTTAGACAAAGCTATTGCACAGGTTGATACTTTCCGCTCCTCCCTCGGTGCCGTTCAAAACCGTCTGGATTCCGCAGTCACCAACCTGAACAACACTACTACCAACCTGTCTGAAGCGCAGTCCCGTATTCAGGACGCCGACTATGCGACCGAAGTGTCCAATATGTCGAAAGCGCAGATCATCCAGCAGGCCGGTAACTCCGTGCTGGCAAAAGCCAACCAGGTACCGCAGCAGGTTCTGTCTCTGCTGCAGGGTTAG
>H43__fliC__378016507
ATGGCACAAGTCATTAATACCAACAGCCTCTCGCTGATCACTCAAAATAATATCAACAAGAACCAGTCTGCGCTGTCGAGTTCTATCGAGCGTCTGTCTTCTGGCTTGCGTATTAACAGCGCGAAGGATGACGCAGCGGGTCAGGCGATTGCTAACCGTTTTACTTCTAATATTAAAGGCCTGACTCAGGCTGCACGTAACGCCAATGACGGTATTTCTCTGGCGCAGACCACTGAAGGCGCACTGTCTGAAATCAACAACAACTTGCAGCGTGTGCGTGAACTGACCGTACAGGCGACAACCGGAACGAACTCCGAATCTGACCTGTCCTCTATCCAGGACGAAATCAAATCCCGTCTGGAAGAGATTGACCGCGTATCCGGCCAGACTCAGTTCAACGGCGTGAATGTGCTGGCAAAAGACGGCACCATGAAAATTCAGGTAGGCGCGAACGATGGTCAGACTATCTCTATCGATCTGAAAAAAATCGACTCTTCAACCCTGGGCCTGACCGGTTTTGATGTTTCGACGAAAGCGAATATTTCTACGACAGCAGTAACGGGGGCGGCAACGACCACTTATGCTGATAGCGCCGTTGCAATTGATATCGGAACGGATATTAGCGGTATTGCTGCTGATGCTGCGTTAGGAACGATCAATTTCGATAATACAACAGGCAAGTACTACGCACAGATTACCAGTGCGGCCAATCCGGGCCTTGATGGTGCTTATGAAATCCATGTTAATGACGCGGATGGTTCCTTCACTGTAGCAGCGAGTGATAAACAAGCGGGTGCTGCTCCGGGTACTGCTCTGACAAGCGGTAAAGTTCAGACTGCAACCACCACGCCAGGTACGGCTGTTGATGTCACTGCGGCTAAAACTGCTCTGGCTGCAGCAGGTGCTGACACGAGTGGCCTGAAACTGGTTCAACTGTCCAACACGGATTCCGCAGGTAAAGTGACCAACGTGGGTTACGGCCTGCAGAATGACAGCGGCACTATCTTTGCAACCGACTACGATGGCACCACTGTGACCACGCCGGGCGCAGAGACTGTGACTTACAAAGATGCTTCCGGTAACAGCACCACTGCGGCTGTCACACTGGGTGGCTCTGATGGCAAAACCAATCTGGTTACCGCCGCTGACGGCAAAACGTACGGTGCGACTGCACTGAATGGTGCTGATCTGTCCGATCCTAATAACACCGTTAAATCTGTTGCAGACAACGCTAAACCGTTGGCTGCCCTGGATGATGCAATTGCGATGGTCGACAAATTCCGCTCCTCCCTCGGTGCGGTGCAAAACCGTCTGGATTCCGCAGTCACCAACCTGAACAACACCACTACCAACCTGTCTGAAGCGCAGTCCCGTATTCAGGACGCCGACTATGCGACCGAAGTGTCCAACATGTCGAAAGCGCAGATTATCCAGCAGGCAGGTAACTCCGTGCTGTCCAAAGCTAACCAGGTTCCGCAGCAGGTTCTGTCTCTGCTGCAGGGTTAA
>H44__fllA__125659366
ATGGCACAAGTCATCAATACCAACAGCCTCTCGCTGATCACCCAGAACAACATCAACAAAAACCAGTCTTCAATGTCTACTGCCATTGAGCGTCTGTCTTCCGGTCTGCGTATCAACAGCGCAAAAGATGACGCTGCTGGCCAGGCGATTGCTAACCGTTTCACCTCTAACATCAAAGGTCTGACTCAGGCTGCCCGTAACGCCAACGACGGTATCTCCGTTGCACAGACTACTGAAGGCGCACTGTCTGAAATCAACAACAACTTACAGCGTATCCGTGAGCTGACTGTTCAGTCTTCTACTGGCACCAACTCCAAGTCTGACCTGGACTCCATCCAGGACGAAATCAAATCCCGTCTGGACGAAATTGACCGCGTATCCGGTCAGACCCAGTTCAACGGCGTGAACGTGCTGGCAAAAGACGGCTCCATGAAAATTCAGGTTGGCGCGAACGATGGCCAGACCATCACTATCGACCTGAAAAAAATTGACTCGTCTACTCTGAACCTGACTGGCTTTAACGTTAATGGTGAAGGTTCAGTAGCTAATAAGGCAGCAACTAAAGCTGATTTGACAGCTGCTCAGCTCACTACAACAGCTGCTGGCGGTACTATCGCTGCTCCTGCTGCAGATGCTAATGGCGTAACTAAGTATACAGTAAGCGCGGGATTGAACGAATCTACCGTAGCTGACGTGTTTGCTGGCTTAGGTGATACTGCCGTAGTTAATGCTAATATTACCAGTGGTTTCGACGCTGTTACTGGTAATAACTATACGTATCATAAAGATACTAATGATTTTACATTCAATGCTACTATTGCAGCTGGTGACGCAACAACTCCAAGTAATAGCGCCAAGTTACAATCTATCCTGACTCCTAAAGCAGGTGATACCGCTCATCTGAACGTTAAGATTGGTGCAACATCTGTAGATGTTGTTCTGTCAAGCGATGGTAAAATCACTGCGAAAGATGGTTCCAAGCTTTTCATTGGTATTGATGGCAACCTGACTCAGAACAGTGCTGGTGCTGGTATTAAGCCTGCAACTCTTGATGCTCTTACTCAAAACACAACTACTCCTGCGGCGGCAGTTCCAGTCACCATTACGACCGAAGATAAGACTGAAATCAAATTAGCGGGTGCAACTGTTGCTGGTCAGAGTGGTGCAATTGTAGTTACTGGTGCCCGAATCAGCGCTGAAGCTATGCAGTCTGCTACCAAAACGACTGGTTTCACAACTGGCACAACGACAGTAGCAGCTAATACTGGCAAAGTTACAATTGGTGGTAATCAAGCTTACACTCAGACTGACGGTACGTTAGCTGCCAAGAATGAAACTGAGATTTTCCTGCAGAAAGACGGCTCCATTACTAACAATTCCGGTAAGGCTGTATATGTACAGGAAGATGGGAAATTCACCACAGATGCAGCAACTAAAGCAGCAACCACTGCTGACCCACTGAAAGCGCTGGACGATGCAATCAGCTCTATCGACAAATTCCGTTCTTCCCTGGGTGCTGTACAGAACCGTCTGGATTCTGCAGTAACCAACCTGAACAACACCACCACCAACCTGTCTGAAGCGCAGTCCCGTATTCAGGACGCCGACTATGCGACCGAAGTGTCAAATATGTCTAAAGCGCAGATCATCCAGCAGGCCGGTAACTCCGTGTTGGCTAAAGCTAACCAGGTTCCTCAGCAGGTTCTGTCTCTGCTGCAAGGCTAA
>H45__FliC__30059917
ATGGCACAAGTCATTAATACCAACAGCCTCTCGCTGATCACTCAAAATAATATCAACAAGAACCAGTCTGCGCTGTCGAGTTCTATCGAGCGTCTGTCTTCTGGCTTGCGTATTAACAGCGCGAAGGATGACGCAGCGGGTCAGGCGATTGCTAACCGTTTTACCTCTAACATTAAAGGTCTGACTCAGGCTGCACGTAACGCCAACGACGGTATTTCTGTTGCACAGACCACTGAAGGCGCGCTGTCCGAAATCAACAACAACTTACAGCGTATCCGTGAACTGACGGTTCAGGCTTCTACCGGGACTAACTCCGATTCGGATCTGGACTCCATTCAGGACGAAATCAAATCCCGTCTGGACGAAATTGACCGCGTATCCGGTCAAACCCAGTTCAACGGTGTGAACGTACTGGCGAAAGACGGTTCGATGAAAATTCAGGTTGGTGCGAATGACGGCCAGACTATCACGATTGATCTGAAGAAAATTGACTCAGATACGCTGGGGCTGAATGGTTTCAACGTTAATGGCAAAGGCACTATTGCGAACAAAGCTGCTACAGTCAGCGATCTGACCGCTGCTGGTGCAACGGGAACAGGTCCTTATGCTGTGACCACAAACAATACAGCACTCAGCGCTAGCGATGCACTGTCTCGCCTGAAAACCGGAGATACAGTTACTACTACTGGCTCGAGTGCTGCGATCTATACTTATGATGCGGCTAAAGGGAACTTCACCACTCAAGCAACAGTTGCAGATGGCGATGTTGTTAACTTTGCGAATACTCTGAAACCAGCGGCTGGCACTACTGCATCAGGTGTTTATACTCGTAGTACTGGTGATGTGAAGTTTGATGTAGATGCTAATGGCGATGTGACCATCGGTGGTAAAGCCGCGTACCTGGACGCCACTGGTAACCTATCTACAAACAACCCCGGCATTGCATCTTCAGCGAAATTGTCCGATCTGTTTGCTAGCGGTAGTACCTTAGCGACAACTGGTTCTATCCAGCTGTCTGGCACAACTTATAACTTTGGTGCAGCGGCAACTTCTGGCGTAACCTACACCAAAACTGTAAGCGCTGATACTGTACTGAGCACAGTGCAGAGTGCTGCAACGGCTAACACAGCAGTTACTGGTGCGACAATTAAGTATAATACAGGTATTCAGTCTGCAACGGCGTCCTTCGGTGGTGTGAATACTAATGGTGCTGGTAATTCGAATGACACCTATACTGATGCAGACAAAGAGCTCACCACAACCGCATCTTACACTATCAACTACAACGTCGATAAGGATACCGGTACAGTAACTGTAGCTTCAAATGGCGCAGGTGCAACTGGTAAATTTGCAGCTACTGTTGGGGCACAGGCTTATGTTAACTCTACAGGCAAACTGACCACTGAAACCACCAGTGCAGGCACTGCAACCAAAGATCCTCTGGCTGCCCTGGATGAAGCTATCAGCTCCATCGACAAATTCCGTTCATCCCTGGGTGCTATCCAGAACCGTCTGGATTCCGCGGTTACCAACCTGAACAACACCACTACCAACCTGTCCGAAGCGCAGTCCCGTATTCAGGACGCCGACTATGCGACCGAAGTGTCCAACATGTCGAAAGCGCAGATTATCCAGCAGGCCGGTAACTCCGTGCTGGCAAAAGCCAACCAGGTACCGCAGCAGGTTCTGTCTCTGCTGCAGGGTTAA
>H46__FliC__30059919
ATGGCACAAGTCATTAATACCAACAGCCTCTCGCTGATCACTCAAAATAATATCAACAAGAACCAGTCTGCGCTGTCGAGTTCTATCGAGCGTCTGTCTTCTGGCTTGCGTATTAACAGCGCGAAGGATGACGCCGCAGGTCAGGCGATTGCTAACCGTTTTACTTCTAATATTAAAGGCCTGACTCAGGCTGCACGTAACGCCAATGACGGTATTTCTGTTGCACAGACCACTGAAGGCGCGCTGTCCGAAATCAACAACAACTTACAGCGTGTGCGTGAACTGACCGTTCAGGCGACCACCGGTACCAACTCCCAGTCTGATCTGGACTCTATCCAGGACGAAATCAAATCCCGTCTGGACGAAATTGACCGCGTATCCGGTCAGACTCAGTTCAACGGCGTGAACGTACTGGCAAAAGACGGTTCCATGAAAATTCAGGTTGGCGCGAATGATGGCCAGACCATCACTATCGACCTGAAGAAGATTGACTCTTCTACGTTGAAACTGACTGGTTTTAACGTGAATGGTTCTGGTTCTGTGGCGAATACTGCGGCGACTAAAGACGAACTGGCTGCTGCTGCTGCGGCGGCGGGTACAACTCCTGCTGTCGGTACTGACGGCGTGACCAAATATACCGTAGACGCAGGGCTTAACAAAGCCACAGCAGCAAACGTGTTTGCAAACCTTGCAGATGGTGCTGTTGTTGATGCTAGCATTTCCAACGGTTTTGGTGCAGCAGCAGCCACAGACTACACCTACAATAAAGCTACAAATGATTTCACTTTCAATGCCAGCATTGCTGCTGGTGCTGCGGCCGGTGATAGTAACAGCGCAGCTCTGCAATCCTTCCTGACTCCAAAAGCAGGTGATACAGCTAACCTGAGCGTCAAAATCGGTACGACATCTGTTAATGTTGTTCTGGCGAGCGATGGCAAAATTACAGCGAAAGATGGCTCAGCTCTGTATATCGACTCAACGGGTAACCTGACTCAGAACAGCGCAGGCACTGTAACAGCAGCAACCCTGGATGGACTGACCAAAAACCATGATGCGACAGGAGCTGTTGGTGTTGATATCACGACCGCAGATGGCGCAACTATCTCTCTGGCAGGCTCTGCTAACGCGGCAACAGGTACTCAATCAGGTGCAATTACACTGAAAAATGTTCGTATCAGTGCTGATGCTCTGCAGTCTGCTGCGAAAGGTACTGTTATCAATGTTGATAATGGTGCTGATGATATTTCTGTTAGTAAAACCGGTGTCGTTACTACCGGAGGTGCGCCTACTTATACTGATGCTGATGGTAAATTAACGACAACCAACACCGTTGATTATTTCCTGCAAACTGATGGCAGCGTAACCAATGGTTCTGGTAAAGGGGTTTACACCGATGCAGCTGGTAAATTCACTACCGACGCTGCAACCAAAGCCGCAACCACCACCGATCCGCTGAAAGCCCTTGATGACGCAATCAGCCAGATCGATAAGTTCCGTTCATCCCTGGGTGCTATCCAGAACCGTCTGGATTCCGCGGTTACCAACCTGAACAACACCACTACCAACCTGTCCGAAGCGCAGTCCCGTATTCAGGACGCCGACTATGCGACCGAAGTGTCCAATATGTCGAAAGCGCAGATCATCCAGCAGGCCGGTAACTCCGTGTTGGCAAAAGCTAACCAGGTACCGCAGCAGGTTCTGTCTCTGCTGCAGGGTTAA
>H46__fliC__6009844
ATGGCACAAGTCATTAATACCAACAGCCTCTCGCTGATCACTCAAAATAATATCAACAAGAACCAGTCTGCGCTGTCGAGTTCTATCGAGCGTCTGTCTTCTGGCTTGCGTATTAACAGCGCGAAGGATGACGCCGCAGGTCAGGCGATTGCTAACCGTTTTACTTCTAATATTAAAGGCCTGACTCAGGCTGCACGTAACGCCAATGACGGTATTTCTGTTGCACAGACCACTGAAGGCGCGCTGTCCGAAATCAACAACAACTTACAGCGTGTGCGTGAACTGACCGTTCAGGCGACCACCGGTACCAACTCCCAGTCTGATCTGGACTCTATCCAGGACGAAATCAAATCCCGTCTGGACGAAATTGACCGCGTATCCGGTCAGACTCAGTTCAACGGCGTGAACGTACTGGCAAAAGACGGTTCCATGAAAATTCAGGTTGGCGCGAATGATGGCCAGACCATCACTATCGACCTGAAGAAGATTGACTCTTCTACGTTGAAACTGACTGGTTTTAACGTGAATGGTTCTGTGGCGAATACTGCGGCGACTAAAGACGAACTGGCTGCTGCTGCTGCGGCGGCGGGTACAACTCCTGCTGTCGGTACTGACGGCGTGACCAAATATACCGTAGACGCAGGGCTTAACAAAGCCACAGCAGCAAACGTGTTTGCAAACCTTGCAGATGGTGCTGTTGTTGATGCTAGCATTTCCAACGGTTTTGGTGCAGCAGCAGCCACAGACTACACCTACAATAAAGCTACAAATGATTTCACTTTCAATGCCAGCATTGCTGCTGGTGCTGCGGCCGGTGATAGTAACAGCGCAGCTCTGCAATCCTTCCTGACTCCAAAAGCAGGTGATACAGCTAACCTGAGCGTCAAAATCGGTACGACATCTGTTAATGTTGTTCTGGCGAGCGATGGCAAAATTACAGCGAAAGATGGCTCAGCTCTGTATATCGACTCAACGGGTAACCTGACTCAGAACAGCGCAGGCACTGTAACAGCAGCAACCCTGGATGGACTGACCAAAAACCATGATGCGACAGGAGCTGTTGGTGTTGATATCACGACCGCAGATGGCGCAACTATCTCTCTGGCAGGCTCTGCTAACGCGGCAACAGGTACTCAATCAGGTGCAATTACACTGAAAAATGTTCGTATCAGTGCTGATGCTCTGCAGTCTGCTGCGAAAGGTACTGTTATCAATGTTGATAATGGTGCTGATGATATTTCTGTTAGTAAAACCGGTGTCGTTACTACCGGAGGTGCGCCTACTTATACTGATGCTGATGGTAAATTAACGACAACCAACACCGTTGATTATTTCCTGCAAACTGATGGCAGCGTAACCAATGGTTCTGGTAAAGGGGTTTACACCGATGCAGCTGGTAAATTCACTACCGACGCTGCAACCAAAGCCGCAACCACCACCGATCCGCTGAAAGCCCTTGATGACGCAATCAGCCAGATCGATAAGTTCCGTTCATCCCTGGGTGCTATCCAGAACCGTCTGGATTCCGCGGTTACCAACCTGAACAACACCACTACCAACCTGTCCGAAGCGCAGTCCCGTATTCAGGACGCCGACTATGCGACCGAAGTGTCCAATATGTCGAAAGCGCAGATCATCCAGCAGGCCGGTAACTCCGTGTTGGCAAAAGCTAACCAGGTACCGCAGCAGGTTCTGTCTCTGCTGCAGGGTTAA
>H47__flkA__154710455
ATGGCACAAGTTATCAACACTAACAGCCTGTCGCTGTTGACACAAAATAACCTGAACAAATCTCAGTCCTCTCTGAGTTCCGCTATCGAGCGTCTGTCCTCCGGTCTGCGTATCAACAGCGCTAAAGATGACGCAGCAGGTCAAGCGATTGCTAACCGCTTTACCTCCAACATCAAAGGTCTGACCCAGGCATCTCGTAACGCTAATGATGGTATTTCTGTAGCTCAAACTACTGAAGGTGCCCTCGGCGAAATTAACAACAACTTACAACGTATTCGAGAGCTAACGGTTCAAGCTACAAATGGCACTAACTCTCAATCTGACATGGAATCTATCCAGGCTGAAATTACACAGCGACTCGATGAAATTGATCGCGTTTCTCAACAGACCGAGTTCAATGGTGTTAGTGTATTAGGTGAAGATAAGACTCTGAAAATTCAGGTTGGCGCTAATGATAACCAATCAATTGACATTAATCTGAAAAAAATTGACTCAACTGTTCTCAAATTACGTGACTTAGATGTCGTATCTGAAACTCAATATAAAGACGGTGCCACCACGCTTAAAGGAGATATCAAGGACAGTACATCCGTTCAAGGAAAATTTGATACTACATCTGAGGCAGCTATTTCGTTTAAGGATGGGAAATACTACGCTGTTGTATCAAAGTCTACTACCACGGATAATAATGGCATTTATGCCGCTTCAGTTGACTCGGATGGTAACGTTACAATTGATGCTAGTAAGAAAGTAACAGTGGATCTTGCTGATGCAGCAGGCGATTTAACTAAAACCAAAGTTGTAGATGAAGATGCAACAGCAGCAACCAAAACTAGTAACCCTTTATCAAAAATTGATGATGCGATCTCTGATGTTGATTCACTTCGCTCTGATTTAGGTGCTGTACAAAACCGCTTCGATTCTGCTATTACCAACTTAGGTAACACTGTAAATAATCTGTCTTCAGCACGTAGCCGTATTGAAGACTCTGACTACGCAACCGAAGTATCTAACATGTCTCGTGCTCAGATCCTGCAACAGGCGGGTACTTCTGTTCTGGCGCAGGCTAACCAGACAACTCAGAACGTACTGTCTCTTCTGCGTTAA
>H48__FliC__30059921
ATGGCACAAGTCATTAATACCAACAGCCTCTCGCTGATCACTCAAAATAATATCAACAAGAACCAGTCTGCGCTGTCGAGTTCTATCGAGCGTCTGTCTTCTGGCTTGCGTATTAACAGCGCGAAGGATGACGCAGCGGGTCAGGCGATTGCTAACCGTTTCACCTCTAACATTAAAGGCCTGACTCAGGCGGCCCGTAACGCCAACGACGGTATCTCCGTTGCGCAGACCACCGAAGGCGCGCTGTCCGAAATCAACAACAACTTACAGCGTGTGCGTGAACTGACGGTACAGGCCACTACCGGTACTAACTCTGAGTCTGATCTGTCTTCTATCCAGGACGAAATTAAATCCCGTCTGGATGAAATTGACCGCGTATCTGGTCAGACCCAGTTCAACGGCGTGAACGTGCTGGCAAAAAATGGCTCCATGAAAATCCAGGTTGGCGCAAATGATAACCAGACTATCACTATCGATCTGAAGCAGATTGATGCTAAAACTCTTGGCCTTGATGGTTTTAGCGTTAAAAATAACGATACAGTTACCACTAGTGCTCCAGTAACTGCTTTTGGTGCTACCACCACAAACAATATTAAACTTACTGGAATTACCCTTTCTACGGAAGCAGCCACTGATACTGGCGGAACTAACCCAGCTTCAATTGAGGGTGTTTATACTGATAATGGTAATGATTACTATGCGAAAATCACCGGTGGTGATAACGATGGGAAGTATTACGCAGTAACAGTTGCTAATGATGGTACAGTGACAATGGCGACTGGAGCAACGGCAAATGCAACTGTAACTGATGCAAATACTACTAAAGCTACAACTATCACTTCAGGCGGTACACCTGTTCAGATTGATAATACTGCAGGTTCCGCAACTGCCAACCTTGGTGCTGTTAGCTTAGTAAAACTGCAGGATTCCAAGGGTAATGATACCGATACATATGCGCTTAAAGATACAAATGGCAATCTTTACGCTGCGGATGTGAATGAAACTACTGGTGCTGTTTCTGTTAAAACTATTACCTATACTGACTCTTCCGGTGCCGCCAGTTCTCCAACCGCGGTCAAACTGGGCGGAGATGATGGCAAAACAGAAGTGGTCGATATTGATGGTAAAACATACGATTCTGCCGATTTAAATGGCGGTAATCTGCAAACAGGTTTGACTGCTGGTGGTGAGGCTCTGACTGCTGTTGCAAATGGTAAAACCACGGATCCGCTGAAAGCGCTGGACGATGCTATCGCATCTGTAGACAAATTCCGTTCTTCCCTCGGTGCGGTGCAAAACCGTCTGGATTCCGCGGTTACCAACCTGAACAACACCACTACCAACCTGTCTGAAGCGCAGTCCCGTATTCAGGACGCCGACTATGCGACCGAAGTGTCCAATATGTCGAAAGCGCAGATCATCCAGCAGGCCGGTAACTCCGTGTTGGCAAAAGCTAACCAGGTACCGCAGCAGGTTCTGTCTCTGCTGCAGGGTTAA
>H49__FliC__30059923
ATGGCACAAGTCATTAATACCAACAGCCTCTCGCTGATCACTCAAAATAATATCAACAAGAACCAGTCTGCGCTGTCGAGTTCTATCGAGCGTCTGTCTTCTGGCTTGCGTATTAACAGCGCGAAGGATGACGCCGCAGGTCAGGCGATTGCTAACCGTTTTACTTCTAACATTAAAGGCCTGACTCAGGCTGCACGTAACGCCAACGACGGTATTTCTGTTGCGCAGACCACCGAAGGCGCGCTGTCTGAAATCAACAACAACTTACAGCGTATTCGTGAACTGACGGTTCAGGCTTCTACCGGGACTAACTCTGATTCGGATCTGGACTCCATTCAGGACGAAATCAAATCCCGTCTGGACGAAATTGACCGCGTATCCGGTCAAACCCAGTTCAACGGTGTGAACGTACTGGCGAAAGACGGTTCGATGAAAATTCAGGTTGGTGCGAATGACGGCCAGACTATCACTATTGATCTGAAGAAAATTGACTCTGATACGCTGGGGCTGAATGGTTTTAACGTTAACGGCAAAGGTACTATTGCGAACAAAGCGGCAACCATTAGTGATCTGGCGGCGACGGGGGCGAATGTTACTAACTCAAGCAATATTGTTGTCACGACAAAGTTCAATGCCTTGGATGCAGCGACTGCATTTAGCAAACTCAAAGATGGTGATTCTGTTGCCGTTGCTGCTCAGAAATATACTTATAACGCATCGACCAATGATTTTACGACAGAAAATACAGTAGCGACAGGCACTGCAACGACAGATCTTGGCGCTACTCTGAAGGCTGCTGCTGGGCAGAGTCAATCAGGTACATATACCTTTGCAAATGGTAAAGTTAACTTTGATGTTGATGCAAGCGGTAATATCACTATTGGCGGCGAAAAGGCTTTCTTGGTTGGTGGAGCGCTGACTACTAACGATCCCACCGGCTCCACTCCAGCAACGATGTCTTCCCTGTTTAAGGCCGCGGATGACAAAGATGCCGCTCAATCCTCGATTGATTTTGGCGGGAAAAAATACGAATTTGCTGGTGGCAATTCTACTAATGGTGGCGGCGTTAAATTCAAAGACACGGTGTCTTCTGACGCGCTTTTGGCTCAGGTTAAAGCGGATAGTACTGCTAATAATGTAAAAATCACCTTTAACAATGGTCCTCTGTCATTCACTGCATCGTTCCAAAATGGTGTATCTGGCTCCGCGGCATCGAATGCAGCCTACATTGATAGCGAAGGCGAACTGACAACTACTGAATCCTACAACACAAATTATTCCGTAGACAAAGACACGGGGGCTGTAAGTGTTACAGGGGGGAGCGGTACGGGTAAATACGCCGCAAACGTGGGTGCTCAGGCTTATGTAGGTGCAGATGGTAAATTAACCACGAATACTACTAGTACCGGCTCTGCAACCAAAGATCCACTAAATGCGCTGGATGAGGCAATTGCATCCATCGACAAATTCCGTTCTTCCCTGGGGGCTATCCAGAACCGTCTGGATTCCGCAGTCACCAACCTGAACAACACCACTACCAACCTGTCTGAAGCGCAGTCCCGTATTCAGGACGCCGACTATGCGACCGAAGTGTCCAACATGTCGAAAGCGCAGATCATCCAGCAGGCCGGTAACTCCGTGTTGGCAAAAGCTAACCAGGTACCGCAGCAGGTTCTGTCTCTGCTGCAGGGTTAA
>H49__fliC__6009848
ATGGCACAAGTCATTAATACCAACAGCCTCTCGCTGATCACTCAAAATAATATCAACAAGAACCAGTCTGCGCTGTCGAGTTCTATCGAGCGTCTGTCTTCTGGCTTGCGTATTAACAGCGCGAAGGATGACGCCGCAGGTCAGGCGATTGCTAACCGTTTTACTTCTAACATTAAAGGCCTGACTCAGGCTGCACGTAACGCCAACGACGGTATTTCTGTTGCGCAGACCACCGAAGGCGCGCTGTCTGAAATCAACAACAACTTACAGCGTATTCGTGAACTGACGGTTCAGGCTTCTACCGGGACTAACTCTGATTCGGATCTGGACTCCATTCAGGACGAAATCAAATCCCGTCTGGACGAAATTGACCGCGTATCCGGTCAAACCCAGTTCAACGGTGTGAACGTACTGGCGAAAGACGGTTCGATGAAAATTCAGGTTGGTGCGAATGACGGCCAGACTATCACTATTGATCTGAAGAAAATTGACTCTGATACGCTGGGGCTGAATGGTTTTAACGTTAACGGCAAAGGTACTATTGCGAACAAAGCGGCAACCATTAGTGATCTGGCGGCGACGGGGGCGAATGTTACTAACTCAAGCAATATTGTTGTCACGACAAAGTTCAATGCCTTGGATGCAGCGACTGCATTTAGCAAACTCAAAGATGGTGATTCTGTTGCCGTTGCTGCTCAGAAATATACTTATAACGCATCGACCAATGATTTTACGACAGAAAATACAGTAGCGACAGGCACTGCAACGACAGATCTTGGCGCTACTCTGAAGGCTGCTGCTGGGGCAGAGTCAATCAGGTACATATACCTTTTGCAAATGGTAAAGTTAACTTTGATGTTGATGCAAGCGGTAATATCACTATTGGCGGCGAAAAGGCTTTCTTGGGTTGGTGGAGCGCTGACTACTAACGATCCCACCGGCTCCACTCCAGCAACGATGTCTTCCCTGTTTAAGGCCGCGGATGACAAAGATGCCGCTCAATCCTCGATTGATTTTGGCGGGAAAAAATACGAATTTGCTGGTGGCAATTCTACTAATGGTGGCGGCGTTAAATTCAAAGACACGGTGTCTTCTGACGCGCTTTTGGCTCAGGTTAAAGCGGATAGTACTGCTAATAATGTAAAAATCACCTTTAACAATGGTCCTCTGTCATTCACTGCATCGTTCCAAAATGGTGTATCTGGCTCCGCGGCATCGAATGCAGCCTACATTGATAGCGAAGGCGAACTGACAACTACTGAATCCTACAACACAAATTATTCCGTAGACAAAGACACGGGGGCTGTAAGTGTTACAGGGGGGAGCGGTACGGGTAAATACGCCGCAAACGTGGGTGCTCAGGCTTATGTAGGTGCAGATGGTAAATTAACCACGAATACTACTAGTACCGGCTCTGCAACCAAAGATCCACTAAATGCGCTGGATGAGGCAATTGCATCCATCGACAAATTCCGTTCTTCCCTGGGGGCTATCCAGAACCGTCTGGATTCCGCAGTCACCAACCTGAACAACACCACTACCAACCTGTCTGAAGCGCAGTCCCGTATTCAGGACGCCGACTATGCGACCGAAGTGTCCAACATGTCGAAAGCGCAGATCATCCAGCAGGCCGGTAACTCCGTGTTGGCAAAAGCTAACCAGGTACCGCAGCAGGTTCTGTCTCTGCTGCAGGGTTAA
>H4__fliC__40994710
ATGGCACAAGTCATTAATACCAACAGCCTCTCGCTGATCACTCAGAACAACATCAACAAAAACCAGTCTGCGCTGTCGACTTCTATCGAGCGCCTCTCTTCTGGTCTGCGTATTAACAGCGCTAAAGATGACGCCGCGGGCCAGGCGATTGCTAACCGCTTTACTTCTAACATCAAAGGTCTGACTCAGGCCGCACGTAACGCCAACGACGGTATTTCTCTGGCGCAGACGGCTGAAGGCGCGCTGTCAGAGATTAACAACAACTTGCAGCGTATTCGTGAACTGACCGTTCAGGCCTCTACCGGCACGAACTCTGATTCCGACCTGTCTTCTATTCAGGACGAAATCAAATCCCGTCTTGATGAAATTGACCGTGTATCTGGTCAGACCCAGTTCAACGGTGTGAACGTGCTGTCGAAAAACGATTCGATGAAGATTCAGATTGGTGCCAATGATAACCAGACGATCAGCATTGGCTTGCAACAAATCGACAGTACCACTTTGAATCTGAAAGGATTTACCGTGTCCGGCATGGCGGATTTCAGCGCGGCGAAACTGACGGCTGCTGATGGTACAGCAATTGCTGCTGCGGATGTCAAGGATGCTGGGGGTAAACAAGTCAATTTACTGTCTTACACTGACACCGCGTCTAACAGTACTAAATATGCGGTCGTTGATTCTGCAACCGGTAAATACATGGAAGCCACTGTAGCCATTACCGGTACGGCGGCGGCGGTAACTGTTGGTGCAGCGGAAGTGGCGGGAGCCGCTACAGCCGATCCGTTAAAAGCACTGGATGCCGCAATCGCTAAAGTCGACAAATTCCGCTCCTCCCTCGGTGCCGTTCAAAACCGTCTGGATTCTGCGGTCACCAACCTGAACAACACCACCACCAACCTGTCTGAAGCGCAGTCCCGTATTCAGGACGCCGACTATGCGACCGAAGTGTCCAACATGTCGAAAGCGCAGATTATCCAGCAGGCCGGTAACTCCGTGCTGGCAAAAGCTAACCAGGTACCACAGCAGGTTCTGTCTCTGCTGCAGGGTTAA
>H4__fliC__56383038
ATGGCACAAGTCATTAATACCAACAGCCTCTCGCTGATCACTCAGAACAACATCAACAAAAACCAGTCTGCGCTGTCGACTTCTATCGAGCGCCTCTCTTCTGGTCTGCGTATTAACAGCGCTAAAGATGACGCCGCGGGCCAGGCGATTGCTAACCGCTTTACTTCTAACATCAAAGGTCTGACTCAGGCCGCACGTAACGCCAACGACGGTATTTCTCTGGCGCAGACGGCTGAAGGCGCGCTGTCAGAGATTAACAACAACTTGCAGCGTATTCGTGAACTGACCGTTCAGGCCTCTACCGGCACGAACTCTGATTCCGACCTGTCTTCTATTCAGGACGAAATCAAATCCCGTCTTGATGAAATTGACCGTGTATCTGGTCAGACCCAGTTCAACGGTGTGAACGTGCTGTCGAAAAACGATTCGATGAAGATTCAGATTGGTGCCAATGATAACCAGACGATCAGCATTGGCTTGCAACAAATCGACAGTACCACTTTGAATCTGAAAGGATTTACCGTGTCCGGCATGGCGGATTTCAGCGCGGCGAAACTGACGGCTGCTGATGGTACAGCAATTGCTGCTGCGGATGTCAAGGATGCTGGGGGTAAACAAGTCAATTTACTGTCTTACACTGACACCGCGTCTAACAGTACTAAATATGCGGTCGTTGATTCTGCAACCGGTAAATACATGGAAGCCACTGTAGTCATTACCGGTACGGCGGCGGCGGTAACTGTTGGTGCAGCGGAAGTGGCGGGAGCCGCTACAGCCGATCCGTTAAAAGCACTGGATGCCGCAATCGCTAAAGTCGACAAATTCCGCTCCTCCCTCGGTGCCGTTCAAAACCGTCTGGATTCTGCGGTCACCAACCTGAACAACACCACCACCAACCTGTCTGAAGCGCAGTCCCGTATTCAGGACGCCGACTATGCGACCGAAGTGTCCAACATGTCGAAAGCGCAGATTATCCAGCAGGCGGGCAACTCCGTGCTGTCTAAAGCCAACCAGGTACCGCAGCAAGTTCTGTCTCTGTTACAAGGCTAA
>H4__fliC__56383040
ATGGCACAAGTCATTAATACCAACAGCCTCTCGCTGATCACTCAGAACAACATCAACAAAAACCAGTCTGCGCTGTCGACTTCTATCGAGCGCCTCTCTTCTGGTCTGCGTATTAACAGCGCTAAAGATGACGCCGCGGGCCAGGCGATTGCTAACCGCTTTACTTCTAACATCAAAGGTCTGACTCAGGCCGCACGTAACGCCAACGACGGTATTTCTCTGGCGCAGACGGCTGAAGGCGCGCTGTCAGAGATTAACAACAACTTGCAGCGTATTCGTGAACTGACCGTTCAGGCCTCTACCGGCACGAACTCTGATTCCGACCTGTCTTCTATTCAGGACGAAATCAAATCCCGTCTTGATGAAATTGACCGTGTATCTGGTCAGACCCAGTTCAACGGTGTGAACGTGCTGTCGAAAAACGATTTGATGAAGATTCAGATTGGTGCCAATGATAACGAGACGATCAGCATTGGCTTGCAACAAATCGACAGTACCACTTTGAATCTGAAAGGATTTACCGTGTCCGGCATGGCGGATTTCAGCGCGGCGAAACTGACGGCTGCTGATGGTACAGCAATTGCTGCTGCGGATGTCAAGGATGCTGAGGGTAAACAAGTCAATTTACTGTCTTACACTGACACCGCGTCTAACAGTACTAAATATGCGGTCGTTGATTCTGCAACCGGTAAATACATGAAAGCCACTGTAGCCATTACCAATACGGCGGCGGAGGTAACTGTTGGTCCAGCGGAAGTGGCGGGAGCCGCTACAGCCGATCCGTTAAAAGCACTGGATGCCGCAATCGCTAAAGTCGACAAATTCCGCTCCTCCCTCGGTGCCGTTCAAAACCGTCTGGATTCTGCGGTCACCAACCTGAACAACACCACCACCAACCTGTCTGAAGCGCAGTCCCGTATTCAGGACGCCGACTATGCGACCGAAGTGTCCAATATGTCGAAAGCGCAGATCATCCAGCAGGCCGGTAACTCCGTGCTGGCAAAAGCCAACCAGGTACCGCAGCAGGTTCTGTCTCTGCTGCAGGGTTAA
>H51__FliC__30059925
ATGGCACAAGTCATTAATACCAACAGCCTCTCGCTGATCACTCAAAATAATATCAACAAGAACCAGTCTGCGCTGTCGAGTTCTATCGAGCGTCTGTCTTCTGGCTTGCGTATTAACAGCGCGAAGGATGACGCAGCGGGTCAGGCGATTGCTAACCGTTTCACCTCTAACATTAAAGGCCTGACTCAGGCTGCACGTAACGCTAACGATGGTATCTCTCTGGCGCAGACCACTGAAGGCGCACTGTCTGAGATTAACAACAACTTACAACGTGTGCGTGAGTTGACTGTACAGGCGACCACCGGTACTAACTCTGATTCTGACCTGGCTTCTATTCAGGACGAAATCAAATCCCGTTTGTCTGAAATTGACCGCGTATCCGGGCAGACCCAGTTCAACGGCGTGAACGTATTGTCTAAAGATGGCTCCCTGAAAATTCAGGTTGGCGCAAATGATGGTCAGACTATCTCTATCGACCTGAAGAAAATTGACTCTGATACTCTGGGTTTGAATGGTTTCAACGTTAATGGTTCTGGTACCATTGCAAACAAAGCGGCCACAATCAGTGACTTGACTGCTCAGAAAGCCGTTGACAACGGTAATGGTACTTATAAAGTTACAACTAGCAACGCTGCACTTACTGCATCTCAGGCATTAAGTAAGCTGAGTGATGGCGATACTGTAGATATTGCAACCTATGCTGGTGGTACAAGTTCAACAGTTAGTTATAAATACGACGCAGATGCAGGTAACTTCAGTTATAACAATACTGCAAACAAAACAAGTGCTGCGGCTGGAACTCTGGCAGATACTCTTCTCCCGGCAGCTGGCCAGACTAAAACCGGTACTTACAAGGCTGCTACTGGTGATGTTAACTTTAATGTTGACGCAACTGGTAATCTGACAATTGGCGGACAGCAAGCCTACCTGACTACTGATGGTAACCTTACAACAAACAACTCCGGTGGTGCGGCTACTGCAACTCTTAAAGAGCTGTTTACTCTTGCTGGCGATGGTAAATCTCTGGGGAACGGCGGTACTGCTACCGTTACTCTGGATAATACTACGTATAATTTCAAAGCTGCTGCGAACGTTACTGATGGTGCTGGTGTCATCGCTGCTGCTGGTGTAACTTATACAGCCACTGTTTCTAAAGATGTCATTCTGGCACAACTGCAATCTGCAAGTCAGGCAGCAGCAACCGCTACCGACGGTGATACTGTCGCAACGATCAACTATAAATCTGGTGTCATGATCGGTTCCGCTACCTTTACCAATGGTAAAGGTACTGCCGATGGTATGACTTCTGGTACAACTCCAGTCGTAGCTACAGGTGCTAAAGCTGTATATGTTGATGGCAACAATGAACTGACTTCCACTGCATCTTACGATACGACTTACTCTGTCAACGCAGATACAGGCGCAGTAAAAGTGGTATCAGGTACTGGTACTGGTAAATTTGAAGCTGTTGCTGGTGCGGATGCTTATGTAAGCAAAGATGGCAAATTAACGACAGAAACCACCAGTGCAGGCACTGCAACCAAAGATCCTTTGGCTGCCCTGGATGCTGCTATCAGCTCCATCGACAAATTCCGTTCCTCCCTGGGTGCTATCCAGAACCGTCTGGATTCCGCAGTCACCAACCTGAACAACACCACTACTAACCTGTCTGAAGCGCAGTCCCGTATTCAGGACGCCGACTATGCGACCGAAGTGTCCAATATGTCGAAAGCGCAGATCATCCAGCAGGCCGGTAACTCTGTGTTGGCAAAAGCTAACCAGGTACCGCAGCAGGTTCTGTCTCTGCTGCAGGGTTAA
>H51__fliC__6009850
ATGGCACAAGTCATTAATACCAACAGCCTCTCGCTGATCACTCAAAATAATATCAACAAGAACCAGTCTGCGCTGTCGAGTTCTATCGAGCGTCTGTCTTCTGGCTTGCGTATTAACAGCGCGAAGGATGACGCAGCGGGTCAGGCGATTGCTAACCGTTTCACCTCTAACATTAAAGGCCTGACTCAGGCTGCACGTAACGCTAACGATGGTATCTCTCTGGCGCAAACCACTGAAGGCGCACTGTCTGAGATTAACAACAACTTACAACGTGTGCGTGAGTTGACTGTACAGGCGACCACCGGTACTAACTCTGATTCTGACCTGGCTTCTATTCAGGACGAAATCAAATCCCGTTTGTCTGAAATTGACCGCGTATCCGGGCAGACCCAGTTCAACGGCGTGAACGTATTGTCTAAAGATGGCTCCCTGAAAATTCAGGTTGGCGCAAATGATGGTCAGACTATCTCTATCGACCTGAAGAAAATTGACTCTGATACTCTGGGTTTGAATGGTTTCAACGTTAATGGTTCTGGTACCATTGCAAACAAAGCGGCCACAATCAGTGACTTGACTGCTCAGAAAGCCGTTGACAACGGTAATGGTACTTATAAAGTTACAACTAGCAACGCTGCACTTACTGCATCTCAGGCATTAAGTAAGCTGAGTGATGGCGATACTGTAGATATTGCAACCTATGCTGGTGGTACAAGTTCAACAGTTAGTTATAAATACGACGCAGATGCAGGTAACTTCAGTTATAACAATACTGCAAACAAAACAAGTGCTGCGGCTGGAACTCTGGCAGATACTCTTCTCCCGGCAGCTGGCCAGACTAAAACCGGTACTTACAAGGCTGCTACTGGTGATGTTAACTTTAATGTTGACGCAACTGGTAATCTGACAATTGGCGGACAGCAAGCCTACCTGACTACTGATGGTAACCTTACAACAAACAACTCCGGTGGTGCGGCTACTGCAACTCTTAAAGAGCTGTTTACTCTTGCTGGCGATGGTAAATCTCTGGGGAACGGCGGTACTGCTACCGTTACTCTGGATAATACTACGTATAATTTCAAAGCTGCTGCGAACGTTACTGATGGTGCTGGTGTCATCGCTGCTGCTGGTGTAACTTATACAGCCACTGTTTCTAAAGATGTCATTCTGGCACAACTGCAATCTGCAAGTCAGGCAGCAGCAACCGCTACCGACGGTGATACTGTCGCAACGATCAACTATAAATCTGGTGTCATGATCGGTTCCGCTACCTTTACCAATGGTAAAGGTACTGCCGATGGTATGACTTCTGGTACAACTCCAGTCGTAGCTACAGGTGCTAAAGCTGTATATGTTGATGGCAACAATGAACTGACTTCCACTGCATCTTACGATACGACTTACTCTGTCAACGCAGATACAGGCGCAGTAAAAGTGGTATCAGGTACTGGTACTGGTAAATTTGAAGCTGTTGCTGGTGCGGATGCTTATGTAAGCAAAGATGGCAAATTAACGACAGAAACCACCAGTGCAGGCACTGCAACCAAAGATCCTTTGGCTGCCCTGGATGCTGCTATCAGCTCCATCGACAAATTCCGTTCCTCCCTGGGTGCTATCCAGAACCGTCTGGATTCCGCAGTCACCAACCTGAACAACACCACTACTAACCTGTCTGAAGCGCAGTCCCGTATTCAGGACGCCGACTATGCGACCGAAGTGTCCAATATGTCGAAAGCGCAGATCATCCAGCAGGCCGGTAACTCTGTGTTGGCAAAAGCTAACCAGGTACCGCAGCAGGTTCTGTCTCTGCTGCAGGGTTAA
>H52__FliC__30059927
ATGGCACAAGTCATTAATACCAACAGCCTCTCGCTGATCACTCAAAATAATATCAACAAGAACCAGTCTGCGCTGTCGAGTTCTATCGAGCGTCTGTCTTCTGGCTTGCGTATTAACAGCGCGAAGGATGACGCCGCAGGTCAGGCGATTGCTAACCGTTTTACTTCTAACATTAAAGGCCTGACTCAGGCTGCACGTAACGCCAACGACGGTATTTCTGTTGCACAGACCACTGAAGGCGCGCTGTCCGAAATCAACAACAACTTACAGCGTATTCGTGAACTGACGGTTCAGGCTTCTACCGGGACTAACTCTGATTCGGATCTGGACTCCATTCAGGACGAAATCAAATCCCGTCTCGACGAAATTGACCGCGTTTCCGGTCAGACCCAGTTCAACGGCGTGAACGTGCTGGCGAAAGACGGTTCGATGAAGATTCAGGTTGGCGCGAATGACGGGCAGACCATCTCTATCGATTTGCAGAAAATTGATTCTTCAACGCTGGGATTGAAAGGTTTCTCGGTATCAGGGAACGCATTAAAAGTTAGCGATGCGATAACTACAGTTCCTGGTGCTAATGCTGGCGATGCCCCGGTTACGGTTAAATTTGGTGCGAACGATACCGCTGCTGCCGCAATGGCTAAAACATTGGGAATAAGTGATACATCAGGCTTGTCCCTACATAACGTACAAAGCGCGGATGGTAAAGCGACAGGAACCTATGTTGTTCAATCTGGTAATGACTTCTATTCGGCTTCCGTTAATGCTGGTGGCGTTGTTACGCTTAATACCACCAATGTTACTTTCACTGATCCTGCGAACGGTGTTACCACAGCAACACAGACAGGTCAGCCTATCAAGGTCACGACGAATAGTGCTGGCGCGGCTGTTGGCTATGTTACTATTCAAGGCAAAGATTACCTTGCTGGTGCAGACGGTAAGGATGCAATTGAAAACGGTGGTGACGCTGCAACAAATGAAGACACAAAAATCCAACTTACCGATGAACTCGATGTTGATGGTTCTGTAAAAACAGCGGCAACAGCAACATTTTCTGGTACTGCAACCAACGATCCGCTGGCACTTTTAGACAAAGCTATCTCGCAAGTTGATACTTTCCGCTCCTCCCTCGGTGCCGTACAAAACCGTCTGGATTCTGCGGTCACCAACCTGAATAACACCACCACCAACCTGTCTGAAGCGCAGTCCCGTATTCAGGACGCCGACTATGCGACCGAAGTGTCCAACATGTCGAAAGCGCAGATCATCCAGCAGGCGGGTAACTCTGTGCTGTCTAAAGCTAACCAGGTACCGCAGCAGGTTCTGTCTCTGCTGCAGGGTTAA
>H52__fliC__536874878
ATGGCACAAGTCATTAATACCAACAGCCTCTCGCTGATCACTCAAAATAATATCAACAAGAACCAGTCTGCGCTGTCGAGTTCTATCGAGCGTCTGTCTTCTGGCTTGCGTATTAACAGCGCGAAGGATGACGCCGCAGGTCAGGCGATTGCTAACCGTTTTACTTCTAACATTAAAGGCCTGACTCAGGCTGCACGTAACGCCAACGACGGTATTTCTGTTGCACAGACCACTGAAGGCGCGCTGTCCGAAATCAACAACAACTTACAGCGTATTCGTGAACTGACGGTTCAGGCTTCTACCGGGACTAATTCTGATTCGGATCTGGACTCCATTCAGGACGAAATCAAATCCCGTCTCGACGAAATTGACCGCGTTTCCGGTCAGACCCAGTTCAACGGCGTGAACGTGCTGGCGAAAGACGGTTCGATGAAGATTCAGGTTGGCGCGAATGACGGGCAGACCATCTCTATCGATTTGCAGAAAATTGATTCTTCAACGCTGGGATTGAAAGGTTTCTCGGTATCAGGGAACGCATTAAAAGTTAGCGATGCGATAACTACAGTTCCTGGTGCTAATGCTGGCGATGCCCCGGTTACGGTTAAATTTGGTGCGAACGATACCGCTGCTGCCGCAATGGCTAAAACATTGGGAATAAGTGATACATCAGGCTTGTCCCTACATAACGTACAAAGCGCGGATGGTAAAGCGACAGGAACCTATGTTGTTCAATCTGGTAATGACTTCTATTCGGCTTCCGTTAATGCTGGTGGCGTTGTTACGCTTAATACCACCAATGTTACTTTCACTGATCCTGCGAACGGTGTTACCACAGCAACACAGACAGGTCAGCCTATCAAGGTCACGACGAATAGTGCTGGCGCGGCTGTTGGCTATGTTACTATTCAAGGCAAAGATTACCTTGCTGGTGCAGACGGTAAGGATGCAATTGAAAACGGTGGTGACGCTGCAACAAATGAAGACACAAAAATCCAACTTACCGATGAACTCGATGTTGATGGTTCTGTAAAAACAGCGGCAACAGCAACATTTTCTGGTACTGCAACCAACGATCCGCTGGCACTTTTAGACAAAGCTATCTCGCAAGTTGATACTTTCCGCTCCTCCCTCGGTGCCGTACAAAACCGTCTGGATTCTGCGGTCACCAACCTGAATAACACCACCACCAACCTGTCTGAAGCGCAGTCCCGTATTCAGGACGCCGACTATGCGACCGAAGTGTCCAACATGTCGAAAGCGCAGATCATCCAGCAGGCGGGTAACTCTGTGCTGTCTAAAGCTAACCAGGTACCGCAGCAGGTTCTGTCTCTGCTGCAGGGTTAA
>H53__flkA__46093549
ATGGCACAAGTTATCAATACCAACAGCCTGTCGCTGTTGACTCAGAACAACCTGAACAAATCTCAGTCTTCCCTGAGCTCTGCTATCGAGCGTCTGTCCTCTGGTCTGCGCATCAACAGCGCTAAAGACGACGCAGCAGGTCAGGCGATTGCTAACCGCTTTACTTCGAACATCAAAGGTCTGACTCAGGCTTCTCGTAACGCCAATGACGGTATCTCCATCGCACAGACGACTGAAGGTGCACTGAACGAAATCAACAATAATCTGCAGCGTGTACGTGAACTGGCTGTTCAATCTCAGAATGGGACAAACTCTGATTCAGATGTTCAATCCATTCAAGAGGAAATTCAACAACGTTTAGCTGAAATTGACCGGGTTTCTGGTCAAACTCAATTTAACGGCGTTAAGGTATTAACATCAGACTCAAAACTTAGCATCCAAGTTGGCGCTAATGATGGAGAGAAGATTGATATCGATTTGAAGAAAATTGACACAGGTACTCTCGGCTTAGCAAACTTCTCTGTTGATTCAAAATTTGATTCAACAAGCACTAAAACCGTTGCTAATGGCGGTGATATCGTTCTGTCCTCTAAAACTATTAAAGCAGAAATCCAGATTGATAGTCATAGTGCTGATCCAAAAGCGGCAGACGGTTTGTATGCATTGAAGGATGGTACCGGATATGCAGTAAAAGATAAAGACGGTGCATATCACGCTGCTGTTAAAAATGCTGATGGTAAGGTCACTTGGGATTCAAGTGATACTTCTGTGACAGCAACTGATGTTGACCAAACCACAAAGGTTACAGAATTCCAGGAAGTATATAAAAAGGTTGCAGCAAATACATCTGGACTTGCTGCTAACCAAACATTTAAATCTTACAAAAAAGATAATGGCGAACTTGGATATGTGGTTGAAAACGCTGATGGCACTTTTAACCGTGCTAACGTCGATTCAAAAACGGGTGTTGTTTCTGTAGGAACTAAAATTTCCACAAGCCCTGATGTTTTAGCAACTATCGATAATGCTTTGAAGATTGTTGACTCTCAACGTAGCTCTTTAGGTGCCATCCAGAACCGTTTCGATTCGGCCATCACTAACTTGGGTAACACAGTGAACAACCTGTCTTCTGCACGTAGCCGTATCGAAGACTCCGACTACGCGACCGAAGTGTCTAACATGTCTCGTGCACAGATCCTGCAACAAGCGGGTACTTCTGTTCTGGCACAAGCAAACCAGACGACCCAGAACGTACTGTCTCTTCTGCGTTAA
>H54__flmA__46093556
ATGGCACAAGTTATCAATACCAACAGCCTGTCGCTGTTGACTCAGAACAACCTGAACAAATCTCAGTCTTCCCTGAGCTCAGCCATTGAGCGTCTGTCTTCCGGTCTGCGTATCAACAGTGCCAAAGACGATGCGGCAGGTCAGGCGATTGCTAACCGTTTCACCGCGAACATCAAAGGTCTGACTCAGGCTTCTCGTAACGCCAATGATGGTATTTCTGTTGCTCAGACCACGGAAGGCGCACTGTCTGAAATCAACAATAACTTACAACGTGTCCGTGAGCTTACAGTTCAAGCTACTAACGGTACAAATTCTGATAGCGATTTATCATCAATCCAGGCGGAAATAACTCAGCGATTAAATGAAATTGATCGCGTCTCAGGCCAAACACAATTCAATGGTGTTAAAGTCTTAGCTTCTAAAAATACCCTTACAATTCAGGTTGGTGCCAATGATGGTGAGACAATAGATATTAACCTGAAAGAAATAAATTCACAAACACTTGGTTTAGATAAGCTTAATGTCCAAAAAGCATACACACCAAGTGGCGAAAATGTGAAAGTTGACACTACAACTTATACTACAACTTATACTGATGGCACTGCTATCAAAAATAAAGCTGCATTAGCTACTGATGTTAATAATGCTTCTTCGATTGGGGTTAGTGACGCAATTCCAGGTGATATCAAATTTAACGAAACATCTGGAAAATATTACGTTGCAATAACTTCAACAGAACATAACGATAAAAATGGTGATTATGAAATTACTGTTGATAAAGATGGCAGCGCTGCATTGGTTGCGGGTCAATCGTCTCCAAAATCTCTTGAAGATGTAGGAGCCACAAAAAATGTCACCGCATATCAAGTTGCCAACACACAATCTAACACACAATCTGTTGACGCTACTGTTAGTGCAGGAGCTATTTCTGAATTGAAAACGGGTGGTGTTGATAATACGGCAGCTGGTAATGCTAAGTTAGTGAAAATGACCTACACCGATAGCAACGGTAAAAAAGTCGAAGGCGGTTACGCCCTTAAAGTTGGTGATGACTACTATGCAGCTGATTATGAAAGCACTAGCAAAACCGTGACTGTTCGTACAACTTCCTATAAAGATGTTGATGGAGTACCACAGAAGGGTTTAAATAAAATCGGTGGCGCGGACGGTAAAACCGAAACAGTAACCATAGGTGAAAAAACTTATGCCGCTGATAAATTAAAAGATCATGACTTCAGTAAACAAGCTACCTTAGGTGAAGAAGCAACAACAACTACTGTAAACCCATTGGATGCAATTGATAAAGCTTTAGCGCAGGTTGACTCCTTGCGTTCAGACTTGGGGGCGGTGCAGAACCGTTTCGACTCCACAATCACCAACTTGGGAAATACTCTAAACAACTTATCTTCTGCTCGAAGCCGTATTGAAGATGCTGACTACGCGACTGAAGTCTCTAACATGTCTCGTGCCCAGATCCTGCAACAGGCAGGCACTTCTGTTTTGGCGCAAGCAAACCAAACTACTCAGAACGTGCTGTCTCTTCTGCGTTAA
>H55__fllA__125659374
ATGGCACAAGTCATTAATACCAACAGCCTCTCGCTGATCACTCAGAACAACATCAACAAAAACCAGTCTTCAATGTCTACTGCCATTGAGCGTCTGTCTTCCGGTCTGCGTATCAACAGCGCAAAAGATGACGCTGCTGGCCAGGCGATTGCCAACCGCTTCACCTCTAACATCAAAGGTCTGACTCAGGCAGCTCGTAACGCCAACGACGGTATCTCCGTTGCACAGACCACTGAAGGCGCACTGTCTGAAATCAACAACAACCTGCAGCGTATCCGTGAGCTGACTGTTCAGTCTTCTACGGGTACTAACTCTGAATCCGATCTGAACTCAATCCAGGACGAAATTAAATCCCGTCTGGACGAAATTGACCGCGTATCCGGTCAGACCCAGTTCAACGGCGTGAACGTGCTGGCAAAAGACGGCTCCATGAAAATTCAGGTTGGCGCGAACGATGGTGAAACCATCACCATCGACCTGAAAAAAATTGACTCTTCTACTTTAAACCTGACTGGGTTTAACGTTAACGGTAAAGGTAGTGTGTCTAACACTGCAGCGACTACTGATACACTTAAGCTGGCTGGTTTCACCGCTGGTGCAACTCCTGCTGCTGACGGTACTGTGACTTACAGCAAAGATGTGGACAATGCAAAAGCGGCAGCAAGTAATGTGCTTGCTGCCGCTAAAAACGGCGATACTATCAGCTTCGCCGGGAATAACGGTACAGGAATCACTGCTACGGCGGGAACTTATACTTATAATAAAGCCTCAGATTCTTATAGCTTCAGCGCAACTGCAGCTTCTAAGGATTCTCTCCTTAGCATGTTGGCACCTAACGCTGGTGACAGTTTTACCGCATCTGTTTCTATTGGCGGTAAAGCGCAGGACGTTAATGTTAGCAAAGATGGCACGATCACTACTACCGATGGTAAATCGCTGTATCTTGATCAGAAAGGAAACCTGACTCAGACTGGCAGCGGTACTACTATTGCAGCTACTTGGGACAATCTGATGGCAAACACCGATACCACAGGTGTTGATGCTACTTCTGGTCATTCAGCTGCAACTGCTGTAAAAACCATCATTAAAGTCAAAGATATGACTATTACTTCCGCAGGTGGTAATGCTCAGGTCGCAACTGATAAAGCTTACAATGATAAATACGCTGCTCGCATTGTTGCTGGTGACACCGCTGCACAGGCTGATACAGCAGCAGATACTGCAGAAGCTACCGCTACTACTACTGCAGTAGCCAACACCACTGCTGATGTTTCAGGGGTAACAATCTCTGCGTCTCAAATGGCAAGCATTCTGAAAGACAAGGATTTTGCCCTTAATAGTGGAACTACTCAGTATGCTGTCACCGGCAGTACAGGTGCCGTAACTTACGATCCAGATACAGATCCTGCCGCGACTGGTGATATTGTTTCTGCTTATGTTGATGATGCAGGTACATTGACAACTGATGCAAACAAAACTGTAAAATATTATGCCCACACTAATGGTAGCGTCACGAACGACAGTGGTTCAGCTATTTACGCAACTGAAGCGGGCAAATTGACTACTGAAGCGTCTACAGCTGCTGAAACTACCGCTAACCCACTGAAAGCCCTGGACGATGCAATCAGCCAGATCGACAAATTCCGTTCTTCTCTGGGTGCTGTACAGAACCGTCTGGATTCTGCGGTAACCAACCTGAACAACACCACCACCAACCTGTCTGAAGCGCAGTCCCGTATTCAGGACGCCGACTATGCGACCGAAGTGTCAAATATGTCTAAAGCGCAGATCATCCAGCAGGCCGGTAACTCCGTGTTGGCTAAAGCTAACCAGGTTCCTCAGCAGGTTCTGTCTCTGCTGCAGGGCTAA
>H56__FliC__30059929
ATGGCACAAGTCATTAATACCAACAGCCTCTCGCTGATCACTCAAAACAACATCAACAAAAACCAGTCTGCGCTGTCGACTTCTATCGAACGCCTCTCTTCTGGCCTGCGTATTAACAGTGCGAAAGATGACGCTGCCGGTCAGGCGATAGCTAACCGTTTCACCTCTAACATTAAAGGCCTGACTCAGGCTGCGCGTAACGCCAACGACGGTATTTCTCTGGCGCAGACCACAGAAGGTGCGTTGTCTGAAATCAACAACAACTTGCAACGTGTGCGTGAGTTGACCGTTCAGGCGACGACCGGTACTAACTCTGATTCTGACCTGTCATCTATTCAGGACGAAATCAAATCCCGTCTGGATGAGATTGACCGTGTTTCCGGTCAGACCCAGTTCAACGGCGTGAATGTACTGGCAAAAGACGGTTCGATGAAGATTCAGGTTGGCGCGAATGATGGCCAGACTATTAGCATTGATTTACAGAAAATTGACTCTTCTACATTAGGGTTGAATGGTTTCTCCGTTTCTGCTCAATCACTTAACGTTGGTGATTCAATTACTCAAATTACAGGAGCCGCTGGGACAAAACCTGTTGGTGTTGATTTCACTGCTGTTGCGAAAGATCTGACTACTGCGACAGGTAAAACTGTCGATGTTTCCAGCCTGACGTTACACAACACCCTGGATGCGAAAGGGGCTGCCACCGCACAGTTCGTCGTTCAATCCGGTAGTGATTTCTACTCCGCGTCCATTGACCATGCAAGTGGTGAAGTGACGTTGAATAAAGCCGATGTCGAATACAAAGACACCGATAATGGACTAACGACTGCAGCTACTCAGAAAGATCAGCTGATTAAAGTTGCCGCTGACTCTGACGGCGCGGCTGCGGGATATGTAACATTCCAGGGTAAAAACTACGCTACAACGGCTCCAGCGGCGCTTAATGATGACACTACGGCAACAGCCACAGCGAACAAAGTTGTTGTTGAATTATCTACAGCAACTCCGACTGCGCAGTTCTCAGGGGCTTCTTCTGCTGATCCACTGGCACTTTTAGACAAAGCCATTGCACAGGTTGATACTTTCCGCTCCTCCCTCGGTGCCGTTCAAAACCGTCTGGACTCTGCGGTAACCAACCTGAACAACACCACCACCAACCTGTCTGAAGCGCAGTCCCGTATTCAGGACGCCGACTATGCGACCGAAGTGTCTAACATGTCGAAAGCGCAGATCATCCAGCAGGCGGGTAACTCTGTGCTGTCTAAAGCTAACCAGGTGCCGCAGCAAGTTCTGTCTCTGCTGCAGGGCTAA
>H5__FliC__30059851
ATGGCACAAGTCATTAATACCAACAGCCTCTCGCTGATCACTCAGAACAACATCAACAAAAACCAGTCTGCGCTGTCGACTTCTATCGAGCGCCTCTCTTCTGGTCTGCGTATTAACAGCGCTAAAGATGACGCCGCGGGCCAGGCGATTGCTAACCGCTTCACTTCTAACATCAAAGGTCTGACTCAGGCCGCACGTAACGCCAACGACGGTATCTCTCTGGCGCAGACCACTGAAGGCGCGCTGTCTGAAATCAACAACAACTTGCAGCGTGTGCGTGAGTTGACCGTTCAGGCGACGACCGGGACTAACTCTGATTCTGACCTGTCTTCTATTCAGGACGAAATCAAATCCCGTCTGGATGAAATTGATCGCGTTTCCGGTCAGACCCAGTTCAACGGCGTGAATGTGCTGGCGAAAGATGGTTCGATGAAGATTCAGGTTGGCGCGAATGATGGGCAGACTATTAGCATTGATTTGCAGAAGATTGACTCTTCTACATTAGGACTGAACGGTTTCTCCGTTTCGGGTCAGTCACTTAACGTTAGTGATTCCATTACTCAAATTACCGGTGCCGCCGGGACAAAACCTGTTGGTGTTGATTTCACTGCTGTTGCGAAAGATCTGACTACTGCGACAGGTAAAACAGTCGATGTTTCTAGCCTGACGTTACACAACACTCTGGATGCGAAAGGGGCTGCTACATCACAGTTCGTCGTTCAATCCGGCAATGATTTCTACTCCGCGTCGATTAATCATACAGACGGCAAAGTCACGTTGAATAAAGCCGATGTCGAATACACAGACACCGATAATGGACTAACGACTGCGGCTACTCAGAAAGATCAACTGATTAAAGTTGCCGCTGACTCTGACGGCTCGGCTGCGGGATATGTAACATTCCAAGGTAAAAACTACGCTACAACGGTTTCAACGGCACTTGATGATAATACTGCGGCAAAAGCAACAGATAATAAAGTTGTTGTTGAATTATCAACAGCAAAACCGACTGCACAGTTCTCAGGGGCTTCTTCTGCTGATCCACTGGCACTTTTAGACAAAGCTATTGCACAGGTTGATACTTTCCGCTCCTCCCTCGGTGCGGTGCAAAACCGTCTGGATTCCGCAGTAACCAACCTGAACAACACCACCACCAACCTGTCTGAAGCGCAGTCCCGTATTCAGGACGCCGACTATGCTACAGAAGTGTCCAACATGTCGAAAGCGCAGATCATCCAGCAGGCAGGTAACTCGGTGCTGTCCAAAGCTAACCAGGTTCCGCAGCAGGTTCTGTCTCTGCTGCAGGGTTAA
>H5__fliC__33590230
ATGGCACAAGTCATTAATACCAACAGCCTCTCGCTGATCACTCAGAACAACATCAACAAAAACCAGTCTGCGCTGTCGACTTCTATCGAGCGCCTCTCTTCTGGTCTGCGCATTAACAGCGCTAAAGATGACGCTGCGGGCCAGGCGATTGCTAACCGCTTCACCTCTAACATCAAAGGTCTGACTCAGGCCGCACGTAACGCCAACGACGGTATCTCTCTGGCGCAGACCACTGAAGGCGCGCTGTCTGAAATCAACAACAACTTGCAGCGTGTGCGTGAGTTGACCGTTCAGGCGACGACCGGGACTAACTCTGATTCTGACCTGTCTTCAATCCAGGACGAAATCAAATCCCGTCTGGATGAAATTGATCGCGTTTCCGGTCAGACCCAGTTCAACGGCGTGAATGTGCTGGCGAAAGATGGTTCGATGAAGATTCAGGTTGGCGCGAATGATGGGCAGACTATTAGCATTGATTTGCAGAAGATTGACTCTTCTACATTAGGACTGAACGGTTTCTCCGTTTCGGGTCAGCCACTTAACGTTAGTGATTCCATTACTCAAATTACCGGTGCCGCCGGGGCAAAACCTGTTGGTGTTGATTTCACTGCTGTTGCGAAAGATCTGACTACTGCGACAGGTAAAACAGTCGATGTTTCTAGCCTGACGTTACACAACACTCTGGATGCGAAAGGGGCTGCTACATCACAGTTCGTCGTTCAATCCGGCAATGATTTCTACTCCGCGTCGATTAATCATACAGACGGCAAAGTCACGTTGAATAAAGCCGATGTCGAATACACAGACACCGATAATGGACTAACGACTGCGGCTACTCAGAAAGATCAACTGATTAAAGTTGCCGCTGACTCTGACGGCTCGGCTGCGGGATATGTAACATTCCAAGGTAAAAACTACGCTACAACGGTTTCAAAGGCACTTGATGATAATACTGCGGCAAAAGCAACAGATAATAAAGTTGTTGTTGAATTATCAACAGCAAAACCGACTGCACAGTTCTCAGGGGCTTCTTCTGCTGATCCACTGGCACTTTTAGACAAAGCGATTGCACAGGTTGATACTTTCCGCTCCTCCCTCGGTGCGGTGCAAAACCGTCTGGATTCCGCAGTCACCAACCTGAACAACACCACTACCAACCTGTCTGAAGCGCAGTCCCGTATTCAGGACGCCGACTATGCGACCGAAGCGTCCAACATGTCGAAAGCGCAGATTATCCAGCAGGCCGGTAACTCCGTACTGGCAAAAGCCAACCAGGTACCGCAGCAGGTTCTGTCTCTGCTGCAGGGTTAG
>H6__FliC__30059853
ATGGCACAAGTCATTAATACCAACAGCCTCTCGCTGATCACTCAAAATAATATCAACAAGAACCAGTCTGCGCTGTCGAGTTCTATCGAGCGTCTGTCTTCTGGCTTGCGTATTAACAGCGCGAAGGATGACGCCGCGGGTCAGGCGATTGCTAACCGTTTTACTTCTAACATTAAAGGCCTGACTCAGGCTGCACGTAACGCCAACGACGGTATTTCTGTTGCGCAGACCACCGAAGGCGCGCTGTCCGAAATTAACAACAACTTACAGCGTATTCGTGAACTGACGGTTCAGGCTTCTACCGGGACTAACTCTGATTCGGATCTGGACTCCATTCAGGACGAAATCAAATCCCGTCTCGACGAAATTGACCGCGTATCCGGTCAGACCCAGTTCAACGGCGTGAACGTACTGGCAAAAGACGGTTCGATGAAAATTCAGGTTGGTGCGAATGACGGCCAGACTATCACTATTGATCTGAAGAAAATTGACTCTGATACGCTGGGGCTGAATGGGTTTAATGTGAACGGCAAAGGGGAAACGGCTAATACGGCAGCAACCCTGAAAGATATGTCTGGATTCACAGCTGCGGCGGCACCAGGGGGAACTGTTGGTGTAACTCAATATACTGACAAATCGGCTGTAGCAAGTAGCGTAGATATTCTAAATGCTGTTGCTGGCGCAGATGGAAATAAAGTTACAACTAGCGCCGATGTTGGTTTTGGTACACCAGCCGCTGCTGTAACCTATACCTACAATAAAGACACTAATTCATATTCCGCCGCTTCTGATGATATTTCCAGCGCTAACCTGGCTGCTTTCCTCAATCCTCAGGCCGGAGATACGACTAAAGCTACAGTTACAATTGGTGGCAAAGATCAAGATGTAAACATCGATAAATCCGGTAATTTAACTGCTGCTGATGATGGCGCAGTACTTTATATGGATGCTACCGGTAACTTAACTAAAAATAATGCTGGTGGTGATACACAAGCTACTTTGGCTAAACTTGCTACTGCTACTGGTGCTAAAGCCGCGACCATCCAAACTGATAAAGGAACATTCACCAGTGACGGTACAGCGTTTGATGGTGCATCAATGTCCATTGATACCAATACATTTGCAAATGCAGTAAAAAATGACACTTATACTGCCACTGTAGGTGCTAAGACTTATAGCGTAACAACAGGTTCTGCTGCTGCAGACACCGCTTATATGAGCAATGGGGTTCTCAGTGATACTCCGCCAACTTACTATGCACAAGCTGATGGAAGTATCACAACTACTGAGGATGCGGCTGCCGGTAAACTGGTCTACAAAGGTTCCGATGGTAAGTTAACAACGGATACGACTAGCAAAGCAGAATCAACATCAGATCCGCTGGCAGCTCTTGACGACGCTATCAGCCAGATCGACAAATTCCGCTCCTCCCTGGGTGCGGTGCAAAACCGTCTGGATTCCGCAGTGACCAACCTGAACAACACCACTACCAACCTGTCTGAAGCGCAGTCCCGTATTCAGGACGCCGACTATGCGACCGAAGTGTCCAACATGTCGAAAGCGCAGATTATCCAGCAGGCCGGTAACTCCGTGCTGGCAAAAGCTAACCAGGTTCCGCAGCAGGTTCTGTCTCTGCTGCAGGGTTAA
>H6__fliC__377858400
ATGGCACAAGTCATTAATACCAACAGCCTCTCGCTGATCACTCAAAATAATATCAACAAGAACCAGTCTGCGCTGTCGAGTTCTATCGAGCGTCTGTCTTCTGGCTTGCGTATTAACAGCGCGAAGGATGACGCCGCGGGTCAGGCGATTGCTAACCGTTTTACTTCTAACATTAAAGGCCTGACTCAGGCTGCACGTAACGCCAACGACGGTATTTCTGTTGCACAGACCACTGAAGGCGCGCTGTCCGAAATCAACAACAACTTACAGCGTATCCGTGAGCTGACGGTTCAGGCTTCTACCGGGACTAACTCTGATTCGGATCTGGACTCCATTCAGGACGAAATCAAATCCCGTCTCGACGAAATTGACCGCGTATCCGGTCAGACCCAGTTCAACGGCGTGAACGTACTGGCAAAAGACGGTTCGATGAAAATTCAGGTTGGTGCGAATGACGGCCAGACTATCACTATTGATCTGAAGAAAATTGACTCTGATACGCTGGGGCTGAATGGGTTTAATGTGAACGGCAAAGGGGAAACGGCTAATACGGCAGCAACCCTGAAAGATATGTCTGGATTCACAGCTGCGGCGGCACCAGGGGGAACTGTTGGTGTAACTCAATATACTGACAAATCGGCTGTAGCAAGTAGCGTAGATATTCTAAATGCTGTTGCTGGCGCAGATGGAAATAAAGTTACAACTAGCGCCGATGTTGGTTTTGGTACACCAGCCGCTGCTGTAACCTATACCTACAATAAAGACACTAATTCATATTCCGCCGCTTCTGATGATATTTCCAGCGCTAACCTGGCTGCTTTCCTCAATCCTCAGGCCAGAGATACGACTAAAGCTACAGTTACAATTGGTGGCAAAGATCAAGATGTAAACATCGATAAATCCGGTAATTTAACTGCTGCTGATGATGGCGCAGTACTTTATATGGATGCTACCGGTAACTTAACTAAAAATAATGCTGGTGGTGATACACAAGCTACTTTGGCTAAAGTTGCTACTGCTACTGGTGCTAAAGCCGCGACCATCCAAACTGATAAAGGAACATTCACCAGTGACGGTACAGCGTTTGATGGTGCATCAATGTCCATTGATGCCAATACATTTGCAAATGCAGTAAAAAATGACACTTATACTGCCACTGTAGGTGCTAAGACTTATAGCGTAACAACAGGTTCTGCTGCTGCAGACACCGCTTATATGAGCAATGGGGTTCTCAGTGATACTCCGCCAACTTACTATGCACAAGCTGATGGAAGTATCACAACTACTGAGGATGCGGCTGCCGGTAAACTGGTCTACAAAGGTTCCGATGGTAAGTTAACAACGGATACGACTAGCAAAGCAGAATCAACATCAGATCCGCTGGCAGCTCTTGACGACGCTATCAGCCAGATCGACAAATTCCGCTCCTCCCTGGGTGCGGTGCAAAACCGTCTGGATTCCGCAGTGACCAACCTGAACAACACCACTACCAACCTGTCTGAAGCGCAGTCCCGTATTCAGGACGCCGACTATGCGACCGAAGTGTCCAACATGTCGAAAGCGCAGATTATCCAGCAGGCCGGTAACTCCGTACTGGCAAAAGCCAACCAGGTACCGCAGCAGGTTCTGTCTCTGCTGCAGGGTTAA
>H6__fliC__377865295
ATGGCACAAGTCATTAATACCAACAGCCTCTCGCTGATCACTCAAAATAATATCAACAAGAACCAGTCTGCGCTGTCGAGTTCTATCGAGCGTCTGTCTTCTGGCTTGCGTATTAACAGCGCGAAGGATGACGCCGCGGGTCAGGCGATTGCTAACCGTTTTACTTCTAACATTAAAGGCCTGACTCAGGCTGCACGTAACGCCAACGACGGTATTTCTGTTGCACAGACCACTGAAGGCGCGCTGTCCGAAATCAACAACAACTTACAGCGTATCCGTGAGCTGACGGTTCAGGCTTCTACCGGGACTAACTCTGATTCGGATCTGGACTCCATTCAGGACGAAATCAAATCCCGTCTCGACGAAATTGACCGCGTATCCGGTCAGACCCAGTTCAACGGCGTGAACGTACTGGCAAAAGACGGTTCGATGAAAATTCAGGTTGGTGCGAATGACGGCCAGACTATCACTATTGATCTGAAGAAAATTGACTCTGATACGCTGGGGCTGAATGGGTTTAATGTGAACGGCAAAGGGGAAACGGCTAATACGGCAGCAACCCTGAAAGATATGTCTGGATTCACAGCTGCGGCGGCACCAGGGGGAACTGTTGGTGTAACTCAATATACTGACAAATCGGCTGTAGCAAGTAGCGTAGATATTCTAAATGCTGTTGCTGGCGCAGATGGAAATAAAGTTACAACTAGCGCCGATGTTGGTTTTGGTACACCAGCCGCTGCTGTAACCTATACCTACAATAAAGACACTAATTCATATTCCGCCGCTTCTGATGATATTTCCAGCGCTAACCTGGCTGCTTTCCTCAATCCTCAGGCCAGAGATACGACTAAAGCTACAGTTACAATTGGTGGCAAAGATCAAGATGTAAACATCGATAAATCCGGTAATTTAACTGCTGCTGATGATGGCGCAGTACTTTATATGGATGCTACCGGTAACTTAACTAAAAATAATGCTGGTGGTGATACACAAGCTACTTTGGCTAAAGTTGCTACTGCTACTGCTACTGGTGCTAAAGCCGCGACCATCCAAACTGATAAAGGAACATTCACCAGTGACGGTACAGCGTTTGATGGTGCATCAATGTCCATTGATGCCAATACATTTGCAAATGCAGTAAAAAATGACACTTATACTGCCACTGTAGGTGCTAAGACTTATAGCGTAACAACAGGTTCTGCTGCTGCAGACACCGCTTATATGAGCAATGGGGTTCTCAGTGATACTCCGCCAACTTACTATGCACAAGCTGATGGAAGTATCACAACTACTGAGGATGCGGCTGCCGGTAAACTGGTCTACAAAGGTTCCGATGGTAAGTTAACAACGGATACGACTAGCAAAGCAGAATCAACATCAGATCCGCTGGCAGCTCTTGACGACGCTATCAGCCAGATCGACAAATTCCGCTCCTCCCTGGGTGCGGTGCAAAACCGTCTGGATTCCGCAGTGACCAACCTGAACAACACCACTACCAACCTGTCTGAAGCGCAGTCCCGTATTCAGGACGCCGACTATGCGACCGAAGTGTCCAACATGTCGAAAGCGCAGATTATCCAGCAGGCCGGTAACTCCGTACTGGCAAAAGCCAACCAGGTACCGCAGCAGGTTCTGTCTCTGCTGCAGGGTTAA
>H7__fliC__168983596
ATGGCACAAGTCATTAATACCAACAGCCTCTCGCTGATCACTCAAAATAATATCAACAAGAACCAGTCTGCGCTGTCGAGTTCTATCGAGCGTCTGTCTTCTGGCTTGCGTATTAACAGCGCGAAGGATGACGCAGCGGGTCAGGCGATTGCTAACCGTTTTACTTCTAACATTAAAGGCCTGACTCAGGCTGCACGTAACGCCAACGACGGTATTTCTGTTGCGCAGACCACCGAAGGCGCGCTGTCCGAAATCAACAACAACTTACAGCGTATTCGTGAACTGACGGTTCAGGCCACTACAGGGACTAACTCCGATTCTGACCTGGACTCCATCCAGGACGAAATCAAATCTCGTCTTGATGAAATTGACCGCGTATCCGGCCAGACCCAGTTCAACGGCGTGAACGTGCTGGCGAAAGACGGTTCAATGAAAATTCAGGTTGGTGCGAATGACGGCGAAACCATCACGATCGACCTGAAAAAAATCGATTCTGATACTCTGGGTCTGAATGGCTTTAACGTAAATGGTAAAGGTACTATTACCAACAAAGCTGCAACGGTAAGTGATTTAACTTCTGCTGGCGCGAAGTTAAACACCACGACAGGTCTTTATGATCTGAAAACCGAAAATACCTTGTTAACTACCGATGCTGCATTCGATAAATTAGGGAATGGCGATAAAGTCACAGTTGGCGGCGTAGATTATACTTACAACGCTAAATCTGGTGATTTTACTACCACTAAATCTACTGCTGGTACGGGTGTAGACGCCGCGGCGCAGGCTGCTGATTCAGCTTCAAAACGTGATGCGTTAGCTGCCACCCTTCATGCTGATGTGGGTAAATCTGTTAATGGTTCTTACACCACAAAAGATGGTACTGTTTCTTTCGAAACGGATTCAGCAGGTAATATCACCATCGGTGGAAGCCAGGCATACGTAGACGATGCAGGCAACTTGACGACTAACAACGCTGGTAGCGCAGCTAAAGCTGATATGAAAGCGCTGCTCAAAGCAGCGAGCGAAGGTAGTGACGGTGCCTCTCTGACATTCAATGGCACAGAATATACCATCGCAAAAGCAACTCCTGCGACAACCACTCCAGTAGCTCCGTTAATCCCTGGTGGGATTACTTATCAGGCTACAGTGAGTAAAGATGTAGTATTGAGCGAAACCAAAGCGGCTGCCGCGACATCTTCAATTACCTTTAATTCCGGTGTACTGAGCAAAACTATTGGGTTTACCGCGGGTGAATCCAGTGATGCTGCGAAGTCTTATGTGGATGATAAAGGTGGTATCACTAACGTTGCCGACTATACAGTCTCTTACAGCGTTAACAAGGATAACGGCTCTGTGACTGTTGCCGGGTATGCTTCAGCGACTGATACCAATAAAGATTATGCTCCAGCAATTGGCACTGCTGTAAATGTGAACTCCGCGGGTAAAATCACTACTGAGACTACCAGTGCTGGTTCTGCAACGACCAACCCGCTTGCTGCCCTGGACGACGCAATCAGCTCCATCGACAAATTCCGTTCTTCCCTGGGTGCTATCCAGAACCGTCTGGATTCCGCGGTCACCAACCTGAACAACACCACTACCAACCTGTCCGAAGCGCAGTCCCGTATTCAGGACGCCGACTATGCGACCGAAGTGTCCAACATGTCGAAAGCGCAGATCATCCAGCAGGCCGGTAACTCCGTGCTGGCAAAAGCTAACCAGGTACCGCAGCAGGTTCTGTCTCTGCTGCAGGGTTAA
>H7__fliC__168983598
ATGGCACAAGTCATTAATACCAACAGCCTCTCGCTGATCACTCAAAATAATATCAACAAGAACCAGTCTGCGCTGTCGAGTTCTATCGAGCGTCTGTCTTCTGGCTTGCGTATTAACAGCGCGAAGGATGACGCAGCGGGTCAGGCGATTGCTAACCGTTTTACTTCTAACATTAAAGGCCTGACTCAGGCTGCACGTAACGCCAACGACGGTATTTCTGTTGCGCAGACCACCGAAGGCGCGCTGTCCGAAATCAACAACAACTTACAGCGTATTCGTGAACTGACGGTTCAGGCCACTACAGGGACTAACTCCGATTCTGACCTGGACTCCATCCAGGACGAAATCAAATCTCGTCTTGATGAAATTGACCGCGTATCCGGCCAGACCCAGTTCAACGGCGTGAACGTGCTGGCGAAAGACGGTTCAATGAAAATTCAGGTTGGTGCGAATGACGGCGAAACCATCACGATCGACCTGAAAAAAATCGATTCTGATACTCTGGGTCTGAATGGCTTTAACGTAAATGGTAAAGGTACTATTACCAACAAAGCTGCAACGGTAAGTGATTTAACTTCTGCTGGCGCGAAGTTAAACACCACGACAGGTCTTTATGATCTGAAAACCGAAAATACCTTGTTAACTACCGATGCTGCATTCGATAAATTAGGGAATGGCGATAAAGTCACAGTTGGCGGCGTAGATTATACTTACAACGCTAAATCTGGTGATTTTACTACCACTAAATCTACTGCTGGTACGGGTGTAGACGCCGCGGCGCAGGCTGCTGATTCAGCTTCAAAACGTGATGCGTTAGCTGCCACCCTTCATGCTGACGTGGGTAAATCTGTTAATGGTTCTTACACCACAAAAGATGGTACTGTTTCTTTCGAAACGGATTCAGCAGGTAATATCACCATCGGTGGAAGCCAGGCATACGTAGACGATGCAGGCAACTTGACGACTAACAACGCTGGTAGCGCAGCTAAAGCTGATATGAAAGCGCTGCTCAAAGCAGCGAGCGAAGGTAGTGACGGTGCCTCTCTGACATTCAATGGCACAGAATATACCATCGCAAAAGCAACTCCTGCGACAACCACTCCAGTAGCTCCGTTAATCCCTGGTGGGATTACTTATCAGGCTACAGTGAGTAAAGATGTAGTATTGAGCGAAACCAAAGCGGCTGCCGCGACATCTTCAATTACCTTTAATTCCGGTGTACTGAGCAAAACTATTGGGTTTACCGCGGGTGAATCCAGTGATGCTGCGAAGTCTTATGTGGATGATAAAGGTGGTATCACTAACGTTGCCGACTATACAGTCTCTTACAGCGTTAACAAGGATAACGGCTCTGTGACTGTTGCCGGGTATGCTTCAGCGACTGATACCAATAAAGATTATGCTCCAGCAATTGGCACTGCTGTAAATGTGAACTCCGCGGGTAAAATCACTACTGAGACTACCAGTGCTGGTTCTGCAACGACCAACCCGCTTGCTGCCCTGGACGACGCAATCAGCTCCATCGACAAATTCCGTTCTTCCCTGGGTGCTATCCAGAACCGTCTGGATTCCGCGGTCACCAACCTGAACAACACCACTACCAACCTGTCCGAAGCGCAGTCCCGTATTCAGGACGCCGACTATGCGACCGAAGTGTCCAACATGTCGAAAGCGCAGATCATCCAGCAGGCCGGTAACTCCGTGCTGGCAAAAGCTAACCAGGTACCGCAGCAGGTTCTGTCTCTGCTGCAGGGTTAA
>H7__fliC__33590228
ATGGCACAAGTCATTAATACCAACAGCCTCTCGCTGATCACTCAAAATAATATCAACAAGAACCAGTCTGCGCTGTCGAGTTCTATCGAGCGTCTGTCTTCTGGCTTGCGTATTAACAGCGCGAAGGATGACGCCGCAGGTCAGGCGATTGCTAACCGTTTTACTTCTAACATTAAAGGCCTGACTCAGGCGGCCCGTAACGCCAACGACGGTATTTCTGTTGCGCAGACCACCGAAGGCGCGCTGTCCGAAATCAACAACAACTTACAGCGTATTCGTGAACTGACGGTTCAGGCCACTACAGGGACTAACTCCGATTCTGACCTGGACTCCATCCAGGACGAAATCAAATCTCGTCTTGATGAAATTGACCGCGTATCCGGCCAGACCCAGTTCAACGGCGTGAACGTGCTGGCGAAAGACGGTTCAATGAAAATTCAGGTTGGTGCGAATGACGGCGAAACCATCACGATCGACCTGAAAAAAATCGATTCTGATACTCTGGGTCTGAATGGCTTTAACGTAAATGGTAAAGGTACTATTACCAACAAAGCTGCAACGGTAAGTGATTTAACTTCTGCTGGCGCGAAGTTAAACACCACGACAGGTCTTTATGATCTGAAAACCGAAAATACCTTGTTAACTACCGATGCTGCATTCGATAAATTAGGGAATGGCGATAAAGTCACAGTTGGCGGCGTAGATTATACTTACAACGCTAAATCTGGTGATTTTACTACCACTAAATCTACTGCTGGTACGGGTGTAGACGCCGCGGCGCAGGCTGCTGATTCAGCTTCAAAACGTGATGCGTTAGCTGCCACCCTTCATGCTGATGTGGGTAAATCTGTTAATGGTTCTTACACCACAAAAGATGGTACTGTTTCTTTCGAAACGGATTCAGCAGGTAATATCACCATCGGTGGAAGCCAGGCATACGTAGACGATGCAGGCAACTTGACGACTAACAACGCTGGTAGCGCAGCTAAAGCTGATATGAAAGCGCTGCTCAAAGCAGCGAGCGAAGGTAGTGACGGTGCCTCTCTGACATTCAATGGCACAGAATATACCATCGCAAAAGCAACTCCTGCGACAACCACTCCAGTAGCTCCGTTAATCCCTGGTGGGATTACTTATCAGGCTACAGTGAGTAAAGATGTAGTATTGAGCGAAACCAAAGCGGCTGCCGCGACATCTTCAATTACCTTTAATTCCGGTGTACTGAGCAAAACTATTGGGTTTACCGCGGGTGAATCCAGTGATGCTGCGAAGTCTTATGTGGATGATAAAGGTGGTATCACTAACGTTGCCGACTATACAGTCTCTTACAGCGTTAACAAGGATAACGGCTCTGTGACTGTTGCCGGGTATGCTTCAGCGACTGATACCAATAAAGATTATGCTCCAGCAATTGGTACTGCTGTAAATGTGAACTCCGCGGGTAAAATCACTACTGAGACTACCAGTGCTGGTTCTGCAACGACCAACCCGCTTGCTGCCCTGGACGACGCAATCAGCTCCATCGACAAATTCCGTTCTTCCCTGGGTGCTATCCAGAACCGTCTGGATTCCGCAGTCACCAACCTGAACAACACCACTACCAACCTGTCCGAAGCGCAGTCCCGTATTCAGGACGCCGACTATGCGACCGAAGTGTCCAACATGTCGAAAGCGCAGATCATTCAGCAGGCCGGTAACTCCGTGCTGGCAAAAGCTAACCAGGTACCGCAGCAGGTTCTGTCTCTGCTGCAGGGTTAG
>H7__fliC__391377077
ATGGCACAAGTCATTAATACCAACAGCCTCTCGCTGATCACTCAAAATAATATCAACAAGAACCAGTCTGCGCTGTCGAGTTCTATCGAGCGTCTGTCTTCTGGCTTGCGTATTAACAGCGCGAAGGATGACGCCGCAGGTCAGGCGATTGCTAACCGTTTTACTTCTAACATTAAAGGCCTGACTCAGGCGGCCCGTAACGCCAACGACGGTATTTCTGTTGCGCAGACCACCGAAGGCGCGCTGTCCGAAATCAACAACAACTTACAGCGTATTCGTGAACTGACGGTTCAGGCCACTACAGGGACTAACTCCGATTCTGACCTGGACTCCATCCAGGACGAAATCAAATCTCGTCTTGATGAAATTGACCGCGTATCCGGCCAGACCCAGTTCAACGGCGTGAACGTGCTGGCGAAAGACGGTTCAATGAAAATTCAGGTTGGTGCGAATGACGGCGAAACCATCACGATCGACCTGAAAAAAATCGATTCTGATACTCTGGGTCTGAATGGCTTTAACGTAAATGGTAAAGGTACTATTACCAACAAAGCTGCAACGGTAAGTGATTTAACTTCTGCTGGCGCGAAGTTAAACACCACGACAGGTCTTTATGATCTGAAAACCGAAAATACCTTGTTAACTACCGATGCTGCATTCGATAAATTAGGGAATGGCGATAAAGTCACAGTTGGCGGCGTAGATTATACTTACAACGCTAAATCTGGTGATTTTACTACCACTAAATCTACTGCTGGTACGGGTGTAGACGCCGCGGCGCAGGCTGCTGATTCAGCTTCAAAACGTGATGCGTTAGCTGCCACCCTTCATACTGATGTGGGTAAATCTGTTAATGGTTCTTACACCACAAAAGATGGTACTGTTTCTTTCGAAACGGATTCAGCAGGTAATATCACCATCGGTGGAAGCCAGGCATACGTAGACGATGCAGGCAACTTGACGACTAACAACGCTGGTAGCGCAGCTAAAGCTGATATGAAAGCGCTGCTCAAAGCAGCGAGCGAAGGTAGTGACGGTGCCTCTCTGACATTCAATGGCACAGAATATACCATCGCAAAAGCAACTCCTGCGACAACCACTCCAGTAGCTCCGTTAATCCCTGGTGGGATTACTTATCAGGCTACAGTGAGTAAAGATGTAGTATTGAGCGAAACCAAAGCGGCTGCCGCGACATCTTCAATTACCTTTAATTCCGGTGTACTGAGCAAAACTATTGGGTTTACCGCGGGTGAATCCAGTGATGCTGCGAAGTCTTATGTGGATGATAAAGGTGGTATCACTAACGTTGCCGACTATACAGTCTCTTACAGCGTTAACAAGGATAACGGCTCTGTGACTGTTGCCGGGTATGCTTCAGCGACTGATACCAATAAAGATTATGCTCCAGCAATTGGTACTGCTGTAAATGTGAACTCCGCGGGTAAAATCACTACTGAGACTACCAGTGCTGGTTCTGCAACGACCAACCCGCTTGCTGCCCTGGACGACGCAATCAGCTCCATCGACAAATTCCGTTCTTCCCTGGGTGCTATCCAGAACCGTCTGGATTCCGCAGTCACCAACCTGAACAACACCACTACCAACCTGTCCGAAGCGCAGTCCCGTATTCAGGACGCCGACTATGCGACCGAAGTGTCCAACATGTCGAAAGCGCAGATCATTCAGCAGGCCGGTAACTCCGTGCTGGCAAAAGCTAACCAGGTACCGCAGCAGGTTCTGTCTCTGCTGCAGGGTTAA
>H7__fliC__408814603
ATGGCACAAGTCATTAATACCAACAGCCTCTCGCTGATCACTCAAAATAATATCAACAAGAACCAGTCTGCGCTGTCGAGTTCTATCGAGCGTCTGTCTTCTGGCTTGCGTATTAACAGCGCGAAGGATGACGCCGCAGGTCAGGCGATTGCTAACCGTTTTACTTCTAACATTAAAGGCCTGACTCAGGCGGCCCGTAACGCCAACGACGGTATTTCTGTTGCGCAGACCACCGAAGGCGCGCTGTCCGAAATCAACAACAACTTACAGCGTATTCGTGAACTGACGGTTCAGGCCACTACAGGGACTAACTCCGATTCTGACCTGGACTCCATCCAGGACGAAATCAAATCTCGTCTTGATGAAATTGACCGCGTATCCGGCCAGACCCAGTTCAACGGCGTGAACGTGCTGGCGAAAGACGGTTCAATGAAAATTCAGGTTGGTGCGAATGACGGCGAAACCATCACGATCGACCTGAAAAAAATCGATTCTGATACTCTGGGTCTGAATGGCTTTAACGTAAATGGTAAAGGTACTATTACCAACAAAGCTGCAACGGTAAGTGATTTAACTTCTGCTGGCGCGAAGTTAAACACCACGACAGGTCTTTATGATCTGAAAACCGAAAATACCTTGTTAACTACCGATGCTGCATTCGATAAATTAGGGAATGGCGATAAAGTCACAGTTGGCGGCGTAGATTATACTTACAACGCTAAATCTGGTGATTTTACTACCACTAAATCTACTGCTGGTACGGGTGTAGACGCCGCGGCGCAGGCTGCTGATTCAGCTTCAAAACGTGATGCGTTAGCTGCCACCCTTCATGCTGATGTGGGTAAATCTGTTAATGGTTCTTACACCACAAAAGATGGTACTGTTTCTTTCGAAACGGATTCAGCAGGTAATATCACCATCGGTGGAAGCCAGGCATACGTAGACGATGCAGGCAACTTGACGACTAACAACGCTGGTAGCGCAGCTAAAGCTGATATGAAAGCGCTGCTCAAAGCAGCGAGCGAAGGTAGTGACGGTGCCTCTCTGACATTCAATGGCACAGAATATTCCATCGCAAAAGCAACTCCTGCGACAACCACTCCAGTAGCTCCGTTAATCCCTGGTGGGATTACTTATCAGGCTACAGTGAGTAAAGATGTAGTATTGAGCGAAACCAAAGCGGCTGCCGCGACATCTTCAATTACCTTTAATTCCGGTGTACTGAGCAAAACTATTGGGTTTACCGCGGGTGAATCCAGTGATGCTGCGAAGTCTTATGTGGATGATAAAGGTGGTATCACTAACGTTGCCGACTATACAGTCTCTTACAGCGTTAACAAGGATAACGGCTCTGTGACTGTTGCCGGGTATGCTTCAGCGACTGATACCAATAAAGATTATGCTCCAGCAATTGGTACTGCTGTAAATGTGAACTCCGCGGGTAAAATCACTACTGAGACTACCAGTGCTGGTTCTGCAACGACCAACCCGCTTGCTGCCCTGGACGACGCAATCAGCTCCATCGACAAATTCCGTTCTTCCCTGGGTGCTATCCAGAACCGTCTGGATTCCGCAGTCACCAACCTGAACAACACCACTACCAACCTGTCCGAAGCGCAGTCCCGTATTCAGGACGCCGACTATGCGACCGAAGTGTCCAACATGTCGAAAGCGCAGATCATTCAGCAGGCCGGTAACTCCGTGCTGGCAAAAGCTAACCAGGTACCGCAGCAGGTTCTGTCTCTGCTGCAGGGTTAA
>H7__fliC__429526930
ATGGCACAAGTCATTAATACCAACAGCCTCTCGCTGATCACTCAAAATAATATCAACAAGAACCAGTCTGCGCTGTCGAGTTCTATCGAGCGTCTGTCTTCTGGCTTGCGTATTAACAGCGCGAAGGATGACGCCGCAGGTCAGGCGATTGCTAACCGTTTTACTTCTAACATTAAAGGCCTGACTCAGGCGGCCCGTAACGCCAACGACGGTATTTCTGTTGCGCAGACCACCGAAGGCGCGCTGTCCGAAATCAACAACAACTTACAGCGTATTCGTGAACTGACGGTTCAGGCCACTACAGGGACTAACTCCGATTCTGACCTGGACTCCATCCAGGACGAAATCAAATCTCGTCTTGATGAAATTGACCGCGTATCCGGCCAGACCCAGTTCAACGGCGTGAACGTGCTGGCGAAAGACGGTTCAATGAAAATTCAGGTTGGTGCGAATGACGGCGAAACCATCACGATCGACCTGAAAAAAATCGATTCTGATACTCTGGGTCTGAATGGCTTTAACGTAAATGGTAAAGGTACTATTACCAACAAAGCTGCAACGGTAAGTGATTTAACTTCTGCTGGCGCGAAGTTAAACACCACGACAGGTCTTTATGATCTGAAAACCGAAAATACCTTGTTAACTACCGATGCTGCATTCGATAAATTAGGGAATGGCGATAAAGTCACAGTTGGCGGCGTAGATTATACTTACAACGCTAAATCTGGTGATTTTACTACCACTAAATCTACTGCTGGTACGGGTGTAGACGCCGCGGCGCAGGCTGCTGATTCAGCTTCAAAACGTGATGCGTTAGCTGCCACCCTTCATGCTGATGTGGGTAAATCTGTTAATGGTTCTTACACCACAAAAGATGGTACTGTTTCTTTCGAAACGGATTCAGCAGGTAATATCACCATCGGTGGAAGCCAGGCATACGTAGACGATGCAGGCAACTTGACGACTAACAACGCTGGTAGCGCAGCTAAAGCTGATATGAAAGCGCTGCTCAAAGCAGCGAGCGAAGGTAGTGACGGTGCCTCTCTGACATTCAATGGCACAGAATATACCATCGCAAAAGCAACTCCTGCGACAACCACTCCAGTAGCTCCGTTAATCCCTGGTGGGATTACTTATCAGGCTACAGTGAGTAAAGATGTAGTATTGAGCGAAACCAAAGCGGCTGCCGCGACATCTTCAATTACCTTTAATTCCGGTGTACTGAGCAAAACTATTGGGTTTACCGCGGGTGAATCCAGTGATGCTGCGAAGTCTTATGTGGATGATAAAGGTGGTATCACTAACGTTGCCGACTATACAGTCTCTTACAGCGTTAACAAGGATAACGGCTCTGTGACTGTTGCCGGGTATGCTTCAGCGACTGATACCAATAAAGATTATGCTCCAGCAATTGGTACTGCTGTAAATGTGAACTCCGCGGGTAAAATCACTACTGAGACTACCAGTGCTGGTTCTGCAACGACCAACCCGCTTGCTGCCCTGGACGACGCAATCAGCTCCATCGACAAATTCCGTTCTTCCCTGGGTGCTATCCAGAACTGTCTGGATTCCGCAGTCACCAACCTGAACAACACCACTACCAACCTGTCCGAAGCGCAGTCCCGTATTCAGGACGCCGACTATGCGACCGAAGTGTCCAACATGTCGAAAGCGCAGATCATTCAGCAGGCCGGTAACTCCGTGCTGGCAAAAGCTAACCAGGTACCGCAGCAGGTTCTGTCTCTGCTGCAGGGTTAA
>H7__fliC__429527919
ATGGCACAAGTCATTAATACCAACAGCCTCTCGCTGATCACTCAAAATAATATCAACAAGAACCAGTCTGCGCTGTCGAGTTCTATCGAGCGTCTGTCTTCTGGCTTGCGTATTAACAGCGCGAAGGATGACGCCGCAGGTCAGGCGATTGCTAACCGTTTTACTTCTAACATTAAAGGCCTGACTCAGGCGGCCCGTAACGCCAACGACGGTATTTCTGTTGCGCAGACCACCGAAGGCGCGCTGTCCGAAATCAACAACAACTTACAGCGTATTCGTGAACTGACGGTTCAGGCCACTACAGGGACTAACTCCGATTCTGACCTGGACTCCATCCAGGACGAAATCAAATCTCGTCTTGATGAAATTGACCGCGTATCCGGCCAGACCCAGTTCAACGGCGTGAACGTGCTGGCGAAAGACGGTTCAATGAAAATTCAGGTTGGTGCGAATGACGGCGAAACCATCACGATCGACCTGAAAAAAATCGATTCTGATACTCTGGGTCTGAATGGCTTTAACGTAAATGGTAAAGGTACTATTACCAACAAAGCTGCAACGGTAAGTGATTTAACTTCTGCTGGCGCGAAGTTAAACACCACGACAGGTCTTTATGATCTGAAAACCGAAAATACCTTGTTAACTACCGATGCTGCATTCGATAAATTAGGGAATGGCGATAAAGTCACAGTTGGCGGCGTAGATTATACTTACAACGCTAAATCTGGTGATTTTACTACCACTAAATCTACTGCTGGTACGGGTGTAGACGCCGCGGCGCAGGCTGCTGATTCAGCTTCAAAACGTGATGCGTTAGCTGCCACCCTTCATGCTGATGTGGGTAAATCTGTTAATGGTTCTTACACCACAAAAGATGGTACTGTTTCTTTCGAAACGGATTCAGCAGGTAATATCACCATCGGTGGAAGCCAGGCATACGTAGACGATGCAGGCAACTTGACGACTAACAACGCTGGTAGCGCAGCTAAAGCTGATATGAAAGCGCTGCTCAAAGCAGCGAGCGAAGGTAGTGACGGTGCCTCTCTGACATTCAATGGCACAGAATATACCATCGCAAAAGCAACTCCTGCGACAACCACTCCAGTAGCTCCGTTAATCCCTGGTGGGATTACTTATCAGGCTACAGTGAGTAAAGATGTAGTATTGAGCGAAACCAAAGCGGCTGCCGCGACATCTTCAATTACCTTTAATTCCGGTGTACTGAGCAAAACTATTGGGTTTACCGCGGGTGAAGCCAGTGATGCTGCGAAGTCTTATGTGGATGATAAAGGTGGTATCACTAACGTTGCCGACTATACAGTCTCTTACAGCGTTAACAAGGATAACGGCTCTGTGACTGTTGCCGGGTATGCTTCAGCGACTGATACCAATAAAGATTATGCTCCAGCAATTGGTACTGCTGTAAATGTGAACTCCGCGGGTAAAATCACTACTGAGACTACCAGTGCTGGTTCTGCAACGACCAACCCGCTTGCTGCCCTGGACGACGCAATCAGCTCCATCGACAAATTCCGTTCTTCCCTGGGTGCTATCCAGAACCGTCTGGATTCCGCAGTCACCAACCTGAACAACACCACTACCAACCTGTCCGAAGCGCAGTCCCGTATTCAGGACGCCGACTATGCGACCGAAGTGTCCAACATGTCGAAAGCGCAGATCATTCAGCAGGCCGGTAACTCCGTGCTGGCAAAAGCTAACCAGGTACCGCAGCAGGTTCTGTCTCTGCTGCAGGGTTAA
>H7__fliC__429531091
ATGGCACAAGTCATTAATACCAACAGCCTCTCGCTGATCACTCAAAATAATATCAACAAGAACCAGTCTGCGCTGTCGAGTTCTATCGAGCGTCTGTCTTCTGGCTTGCGTATTAACAGCGCGAAGGATGACGCCGCAGGTCAGGCGATTGCTAACCGTTTTACTTCTAACATTAAAGGCCTGACTCAGGCGGCCCGTAACGCCAACGACGGTATTTCTGTTGCGCAGACCACCGAAGGCGCGCTGTCCGAAATCAACAACAACTTACAGCGTATTCGTGAACTGACGGTTCAGGCCACTACAGGGACTAACTCCGATTCTGACCTGGACTCCATCCAGGACGAAATCAAATCTCGTCTTGATGAAATTGACCGCGTATCCGGCCAGACCCAGTTCAACGGCGTGAACGTGCTGGCGAAAGACGGTTCAATGAAAATTCAGGTTGGTGCGAATGACGGCGAAACCATCACGATCGACCTGAAAAAAATCGATTCTGATACTCTGGGTCTGAATGGCTTTAACGTAAATGGTAAAGGTACTATTACCAACAAAGCTGCAACGGTAAGTGATTTAACTTCTGCTGGCGCGAAGTTAAACACCACGACAGGTCTTTATGATCTGAAAACCGAAAATACCTTGTTAACTACCGATGCTGCATTCGATAAATTAGGGAATGGCGATAAAGTCACAGTTGGCGGCGTAGATTATACTTACAACGCTAAATCTGGTGATTTTACTACCACTAAATCTACTGCTGGTACGGGTGTAGACGCCGCGGCGCAGGCTGCTGATTCAGCTTCAAAACGTGATGCGTTAGCTGCCACCCTTCATGCTGATGTGGGTAAATCTGTTAATGGTTCTTACACCAGAAAAGATGGTACTGTTTCTTTCGAAACGGATTCAGCAGGTAATATCACCATCGGTGGAAGCCAGGCATACGTAGACGATGCAGGCAACTTGACGACTAACAACGCTGGTAGCGCAGCTAAAGCTGATATGAAAGCGCTGCTCAAAGCAGCGAGCGAAGGTAGTGACGGTGCCTCTCTGACATTCAATGGCACAGAATATACCATCGCAAAAGCAACTCCTGCGACAACCACTCCAGTAGCTCCGTTAATCCCTGGTGGGATTACTTATCAGGCTACAGTGAGTAAAGATGTAGTATTGAGCGAAACCAAAGCGGCTGCCGCGACATCTTCAATTACCTTTAATTCCGGTGTACTGAGCAAAACTATTGGGTTTACCGCGGGTGAATCCAGTGATGCTGCGAAGTCTTATGTGGATGATAAAGGTGGTATCACTAACGTTGCCGACTATACAGTCTCTTACAGCGTTAACAAGGATAACGGCTCTGTGACTGTTGCCGGGTATGCTTCAGCGACTGATACCAATAAAGATTATGCTCCAGCAATTGGTACTGCTGTAAATGTGAACTCCGCGGGTAAAATCACTACTGAGACTACCAGTGCTGGTTCTGCAACGACCAACCCGCTTGCTGCCCTGGACGACGCAATCAGCTCCATCGACAAATTCCGTTCTTCCCTGGGTGCTATCCAGAACCGTCTGGATTCCGCAGTCACCAACCTGAACAACACCACTACCAACCTGTCCGAAGCGCAGTCCCGTATTCAGGACGCCGACTATGCGACCGAAGTGTCCAACATGTCGAAAGCGCAGATCATTCAGCAGGCCGGTAACTCCGTGCTGGCAAAAGCTAACCAGGTACCGCAGCAGGTTCTGTCTCTGCTGCAGGGTTAA
>H7__fliC__444655906
ATGGCACAAGTCATTAATACCAACAGCCTCTCGCTGATCACTCAAAATAATATCAACAAGAACCAGTCTGCGCTGTCGAGTTCTATCGAGCGTCTGTCTTCTGGCTTGCGTATTAACAGCGCGAAGGATGACGCCGCAGGTCAGGCGATTGCTAACCGTTTTACTTCTAACATTAAAGGCCTGACTCAGGCGGCCCGTAACGCCAACGACGGTATTTCTGTTGCGCAGACCACCGAAGGCGCGCTGTCCGAAATCAACAACAACTTACAGCGTATTCGTGAACTGACGGTTCAGGCCACTACAGGGACTAACTCCGATTCTGACCTGGACTCCATCCAGGACGAAATCAAATCTCGTCTTGATGAAATTGACCGCGTATCCGGCCAGACCCAGTTCAACGGCGTGAACGTGCTGGCGAAAGACGGTTCAATGAAAATTCAGGTTGGTGCGAATGACGGCGAAACCATCACGATCGACCTGAAAAAAATCGATTCTGATACTCTGGGTCTGAATGGCTTTAACGTAAATGGTAAAGGTACTATTACCAACAAAGCTGCAACGGTAAGTGATTTAACTTCTGCTGGCGCGAAGTTAAACACCACGACAGGTCTTTATGATCTGAAAACCGAAAATACCTTGTTAACTACCGATGCTGCATTCGATAAATTAGGGAATGGCGATAAAGTCACAGTTGGCGGCGTAGATTATACTTACAACGCTAAATCTGGTGATTTTACTACCACTAAATCTACTGCTGGTACGGGTGTAGACGCCGCGGCGCAGGCTGCTGATTCAGCTTCAAAACGTGATGCGTTAGCTGCCACCCTTCATGCTGATGTGGGTAAATCTGTTAATGGTTCTTACACCACAAAAGATGGTACTGTTTCTTTCGAAACGGATTCAGCAGGTAATATCACCATCGGTGGAAGCCAGGCATACGTAGACGATGCAGGCAACTTGACGACTAACAACGCTGGTAGCGCAGCTAAAGCTGATATGAAAGCGCTGCTCAAAGCAGCGAGCGAAGGTAGTGACGGTGCCTCTCTGACGTTCAATGGCACAGAATATACCATCGCAAAAGCAACTCCTGCGACAACCACTCCAGTAGCTCCGTTAATCCCTGGTGGGATTACTTATCAGGCTACAGTGAGTAAAGATGTAGTATTGAGCGAAACCAAAGCGGCTGCCGCGACATCTTCAATTACCTTTAATTCCGGTGTACTGAGCAAAACTATTGGGTTTACCGCGGGTGAATCCAGTGATGCTGCGAAGTCTTATGTGGATGATAAAGGTGGTATCACTAACGTTGCCGACTATACAGTCTCTTACAGCGTTAACAAGGATAACGGCTCTGTGACTGTTGCCGGGTATGCTTCAGCGACTGATACCAATAAAGATTATGCTCCAGCAATTGGTACTGCTGTAAATGTGAACTCCGCGGGTAAAATCACTACTGAGACTACCAGTGCTGGTTCTGCAACGACCAACCCGCTTGCTGCCCTGGACGACGCAATCAGCTCCATCGACAAATTCCGTTCTTCCCTGGGTGCTATCCAGAACCGTCTGGATTCCGCAGTCACCAACCTGAACAACACCACTACCAACCTGTCCGAAGCGCAGTCCCGTATTCAGGACGCCGACTATGCGACCGAAGTGTCCAACATGTCGAAAGCGCAGATCATTCAGCAGGCCGGTAACTCCGTGCTGGCAAAAGCTAACCAGGTACCGCAGCAGGTTCTGTCTCTGCTGCAGGGTTAA
>H7__fliC__6009836
ATGGCACAAGTCATTAATACCAACAGCCTCTCGCTGATCACTCAAAATAATATCAACAAGAACCAGTCTGCGCTGTCGAGTTCTATCGAGCGTCTGTCTTCTGGCTTGCGTATTAACAGCGCGAAGGATGACGCCGCGGGTCAGGCGATTGCTAACCGTTTTACTTCTAACATTAAAGGCCTGACTCAGGCTGCACGTAACGCCAACGACGGTATTTCTGTTGCACAGACCACCGAAGGCGCGCTGTCTGAAATCAACAACAACTTACAGCGTATCCGTGAGCTGACGGTTCAGGCTTCTACCGGAACTAACTCTGATTCGGATCTGGACTCCATTCAGGACGAAATCAAATCCCGTCTTGATGAAATTGACCGCGTATCCGGCCAGACCCAGTTCAACGGCGTGAACGTACTGGCAAAAGACGGTTCGATGAAAATTCAGGTTGGTGCGAATGACGGTGAAACTATCACTATCGACCTGAAGAAAATCGATTCTGATACTCTGGGTCTGAATGGTTTTAACGTAAATGGTAAAGGTACTATTACCAACAAAGCTGCAACGGTAAGTGATTTAACTTCTGCTGGCGCGAAGTTAAACACCACGACAGGTCTTTATGATCTGAAAACCGAAAATACCTTGTTAACTACCGATGCTGCATTCGATAAATTAGGGAATGGCGATAAAGTCACCGTTGGCGGCGTAGATTATACTTACAACGCTAAATCTGGTGATTTTACTACCACCAAATCTACTGCTGGTACGGGTGTAGACGCCGCGGCGCAGGCTACTGATTCAGCTAAAAAACGTGATGCGTTAGCTGCCACCCTTCATGCTGATGTGGGTAAATCTGTTAATGGTTCTTACACCACAAAAGATGGTACTGTTTCTTTCGAAACGGATTCAGCAGGTAATATCACCATCGGTGGAAGCCAGGCATACGTAGACGATGCAGGCAACTTGACGACTAACAACGCTGGTAGCGCAGCTAAAGCTGATATGAAAGCGCTGCTTAAAGCCGCGAGCGAAGGTAGTGACGGTGCTTCTCTGACATTCAATGGCACTGAATATACTATCGCAAAAGCAACTCCTGCGACAACCTCTCCAGTAGCTCCGTTAATCCCTGGTGGGATTACTTATCAGGCTACAGTGAGTAAAGATGTAGTATTGAGCGAAACCAAAGCGGCTGCCGCGACATCTTCAATTACCTTTAATTCCGGTGTACTGAGCAAAACTATTGGGTTTACCGCGGGTGAATCCAGTGATGCTGCGAAGTCTTATGTGGATGATAAAGGTGGTATTACTAACGTTGCCGACTATACAGTCTCTTACAGCGTTAACAAGGATAACGGCTCTGTGACTGTTGCCGGGTATGCTTCAGCGACTGATACCAATAAAGATTATGCTCCAGCAATTGGTACTGCTGTAAATGTGAACTCCGCGGGTAAAATCACTACTGAGACTACCAGTGCTGGTTCTGCAACGACCAACCCGCTTGCTGCCCTGGACGACGCTATCAGCTCCATCGACAAATTCCGTTCTTCCCTGGGTGCTATCCAGAACCGTTTGGATTCCGCAGTCACCAACCTGAACAACACCACTACCAACCTGTCTGAAGCGCAGTCCCGTATTCAGGACGCCGACTATGCGACCGAAGTGTCCAACATGTCGAAAGCGCAGATTATCCAGCAGGCCGGTAACTCCGTGCTGGCAAAAGCCAACCAGGTACCGCAGCAGGTTCTGTCTCTGCTGCAGGGTTAA
>H7__fliC__8071773
ATGGCACAAGTCATTAATACCAACAGCCTCTCGCTGATCACTCAAAATAATATCAACAAGAACCAGTCTGCGCTGTCGAGTTCTATCGAGCGTCTGTCTTCTGGCTTGCGTATTAACAGCGCGAAGGATGACGCCGCAGGTCAGGCGATTGCTAACCGTTTTACTTCTAACATTAAAGGCCTGACTCAGGCGGCCCGTAACGCCAACGACGGTATTTCTGTTGCGCAGACCACCGAAGGCGCGCTGTCCGAAATCAACAACAACTTACAGCGTATTCGTGAACTGACGGTTCAGGCCACTACAGGGACTAACTCCGATTCTGACCTGGACTCCATCCAGGACGAAATCAAATCTCGTCTTGATGAAATTGACCGCGTATCCGGCCAGACCCAGTTCAACGGCGTGAACGTGCTGGCGAAAGACGGTTCAATGAAAATTCAGGTTGGTGCGAATGACGGCGAAACCATCACGATCGACCTGAAAAAAATCGATTCTGATACTCTGGGTCTGAATGGCTTTAACGTAAATGGTAAAGGTACTATTACCAACAAAGCTGCAACGGTAAGTGATTTAACTTCTGCTGGCGCGAAGTTAAACACCACGACAGGTCTTTATGATCTGAAAACCGAAAATACCTTGTTAACTACCGATGCTGCATTCGATAAATTAGGGAATGGCGATAAAGTCACAGTTGGCGGCGTAGATTATACTTACAACGCTAAATCTGGTGATTTTACTACCACTAAATCTACTGCTGGTACGGGTGTAGACGCCGCGGCGCAGGCTGCTGATTCAGCTTCAAAACGTGATGCGTTAGCTGCCACCCTTCATGCTGATGTGGGTAAATCTGTTAATGGTTCTTACACCACAAAAGATGGTACTGTTTCTTTCGAAACGGATTCAGCAGGTAATATCACCATCGGTGGAAGCCAGGCATACGTAGACGATGCAGGCAACTTGACGACTAACAACGCTGGTAGCGCAGCTAAAGCTGATATGAAAGCGCTGCTCAAAGCAGCGAGCGAAGGTAGTGACGGTGCCTCTCTGACATTCAATGGCACAGAATATACCATCGCAAAAGCAACTCCTGCGACAACCACTCCAGTAGCTCCGTTAATCCCTGGTGGGATTACTTATCAGGCTACAGTGAGTAAAGATGTAGTATTGAGCGAAACCAAAGCGGCTGCCGCGACATCTTCAATTACCTTTAATTCCGGTGTACTGAGCAAAACTATTGGGTTTACCGCGGGTGAATCCAGTGATGCTGCGAAGTCTTATGTGGATGATAAAGGTGGTATCACTAACGTTGCCGACTATACAGTCTCTTACAGCGTTAACAAGGATAACGGCTCTGTGACTGTTGCCGGGTATGCTTCAGCGACTGATACCAATAAAGATTATGCTCCAGCAATTGGTACTGCTGTAAATGTGAACTCCGCGGGTAAAATCACTACTGAGACTACCAGTGCTGGTTCTGCAACGACCAACCCGCTTGCTGCCCTGGACGACGCAATCAGCTCCATCGACAAATTCCGTTCTTCCCTGGGTGCTATCCAGAACCGTCTGGATTCCGCAGTCACCAACCTGAACAACACCACTACCAACCTGTCCGAAGCGCAGTCCCGTATTCAGGACGCCGACTATGCGACCGAAGTGTCCAACATGTCGAAAGCGCAGATCATTCAGCAGGCCGGTAACTCCGTGCTGGCAAAAGCTAACCAGGTACCGCAGCAGGTTCTGTCTCTGCTGCAGGGTTAA
>H7__fliC__8071781
ATGGCACAAGTCATTAATACCAACAGCCTCTCGCTGATCACTCAAAATAATATCAACAAGAACCAGTCTGCGCTGTCGAGTTCTATCGAGCGTCTGTCTTCTGGCTTGCGTATTAACAGCGCGAAGGATGACGCCGCGGGTCAGGCGATTGCTAACCGTTTTACTTCTAACATTAAAGGCCTGACTCAGGCTGCACGTAACGCCAACGACGGTATTTCTGTTGCACAGACCACTGAAGGCGCGCTGTCCGAAATCAACAACAACTTACAGCGTATCCGTGAGCTGACGGTTCAGGCTTCTACCGGGACTAACTCTGATTCGGATCTGGACTCCATTCAGGACGAAATCAAATCCCGTCTCGACGAAATTGACCGCGTATCCGGTCAGACCCAGTTCAACGGCGTGAACGTACTGGCAAAAGACGGTTCGATGAAAATTCAGGTTGGTGCGAATGACGGTGAAACTATCACTATCGACCTGAAGAAAATCGATTCTGATACTCTGGGTCTGAATGGTTTTAACGTAAATGGTAAAGGTACTATTACCAACAAAGCTGCAACGGTAAGTGATTTAACTTCTGCTGGCGCGAAGTTAAACACCACGACAGGTCTTTATGATCTGAAAACCGAAAATACCTTGTTAACTACCGATGCTGCATTCGATAAATTAGGGAATGGCGATAAAGTCACCGTTGGCGGCGTAGATTATACTTACAACGCTAAATCTGGTGATTTTACTACCACCAAATCTACTGCTGGTACGGGTGTAGACGCCGCGGCGCAGGCTACTGATTCAGCTAAAAAACGTGATGCGTTAGCTGCCACCCTTCATGCTGATGTGGGTAAATCTGTTAATGGTTCTTACACCACAAAAGATGGTACTGTTTCTTTCGAAACGGATTCAGCAGGTAATATCACCATCGGTGGAAGCCAGGCATACGTAGACGATGCAGGCAACTTGACGACTAACAACGCTGGTAGCGCAGCTAAAGCTGATATGAAAGCGCTGCTTAAAGCCGCGAGCGAAGGTAGTGACGGTGCCTCTCTGACATTCAATGGCACTGAATATACTATCGCAAAAGCAACTCCTGCGACAACCTCTCCAGTAGCTCCGTTAATCCCTGGTGGGATTTCTTATCAGGCTACAGTGAGTAAAGATGTAGTATTGAGCGAAACCAAAGCGGCTGCCGCGACATCTTCAATTACCTTTAATTCCGGTGTACTGAGCAAAACTATTGGGTTTACCGCGGGTGAATCCAGTGATGCTGCGAAGTCTTATGTGGATGATAAAGGTGGTATTACTAACGTTGCCGACTATACAGTCTCTTACAGCGTTAACAAGGATAACGGCTCTGTGACTGTTGCCGGGTATGCTTCAGCGACTGATACCAATAAAGATTATGCTCCAGCAATTGGTACTGCTGTAAATGTGAACTCCGCGGGTAAAATCACTACTGAGACTACCAGTGCTGGTTCTGCAACGACCAACCCGCTTGCTGCCCTGGACGACGCTATCAGCTCCATCGACAAATTCCGTTCTTCCCTGGGTGCTATCCAGAACCGTCTGGATTCCGCAGTCACCAACCTGAACAACACCACTACCAACCTGTCTGAAGCGCAGTCCCGTATTCAGGACGCCGACTATGCGACCGAAGTGTCCAACATGTCGAAAGCGCAGATTATCCAGCAGGCCGGTAACTCCGTGCTGGCAAAAGCCAACCAGGTACCGCAGCAGGTTCTGTCTCTGCTGCAGGGTTAA
>H7__fliC__8071783
ATGGCACAAGTCATTAATACCAACAGCCTCTCGCTGATCACTCAAAATAATATCAACAAGAACCAGTCTGCGCTGTCGAGTTCTATCGAGCGTCTGTCTTCTGGCTTGCGTATTAACAGCGCGAAGGATGACGCCGCGGGTCAGGCGATTGCTAACCGTTTTACTTCTAACATTAAAGGCCTGACTCAGGCTGCACGTAACGCCAACGACGGTATTTCTGTTGCACAGACCACCGAAGGCGCGCTGTCTGAAATCAACAACAACTTACAGCGTATCCGTGAGCTGACGGTTCAGGCTTCTACCGGAACTAACTCTGATTCGGATCTGGACTCCATTCAGGACGAAATCAAATCCCGTCTTGATGAAATTGACCGCGTATCCGGCCAGACCCAGTTCAACGGCGTGAACGTACTGGCAAAAGACGGTTCGATGAAAATTCAGGTTGGTGCGAATGACGGTGAAACTATCACTATCGACCTGAAGAAAATCGATTCTGATACTCTGGGTCTGAATGGTTTTAACGTAAATGGTAAAGGTACTATTACCAACAAAGCTGCAACGGTAAGTGATTTAACTTCTGCTGGCGCGAAGTTAAACACCACGACAGGTCTTTATGATCTGAAAACCGAAAATACCTTGTTAACTACCGATGCTGCATTCGATAAATTAGGGAATGGCGATAAAGTCACCGTTGGCGGCGTAGATTATACTTACAACGCTAAATCTGGTGATTTTACTACCACCAAATCTACTGCTGGTACGGGTGTAGACGCCGCGGCGCAGGCTACTGATTCAGCTAAAAAACGTGATGCGTTAGCTGCCACCCTTCATGCTGATGTGGGTAAATCTGTTAATGGTTCTTACACCACAAAAGATGGTACTGTTTCTTTCGAAACGGATTCAGCAGGTAATATCACCATCGGTGGAAGCCAGGCATACGTAGACGATGCAGGCAACTTGACGACTAACAACGCTGGTAGCGCAGCTAAAGCTGATATGAAAGCGCTGCTTAAAGCCGCGAGCGAAGGTAGTGACGGTGCTTCTCTGACATTCAATGGCACTGAATATACTATCGCAAAAGCAACTCCTGCGACAACCTCTCCAGTAGCTCCGTTAATCCCTGGTGGGATTACTTATCAGGCTACAGTGAGTAAAGATGTAGTATTGAGCGAAACCAAAGCGGCTGCCGCGACATCTTCAATTACCTTTAATTCCGGTGTACTGAGCAAAACTATTGGGTTTACCGCGGGTGAATCCAGTGATGCTGCGAAGTCTTATGTGGATGATAAAGGTGGTATTACTAACGTTGCCGACTATACAGTCTCTTACAGCGTTAACAAGGATAACGGCTCTGTGACTGTTGCCGGGTATGCTTCAGCGACTGATACCAATAAAGATTATGCTCCAGCAATTGGTACTGCTGTAAATGTGAACTCCGCGGGTAAAATCACTACTGAGACTACCAGTGCTGGTTCTGCAACGACCAACCCGCTTGCTGCCCTGGACGACGCTATCAGCTCCATCGACAAATTCCGTTCTTCCCTGGGTGCTATCCAGAACCGTCTGGATTCCGCAGTCACCAACCTGAACAACACCACTACCAACCTGTCTGAAGCGCAGTCCCGTATTCAGGACGCCGACTATGCGACCGAAGTGTCCAACATGTCGAAAGCGCAGATTATCCAGCAGGCCGGTAACTCCGTGCTGGCAAAAGCCAACCAGGTACCGCAGCAGGTTCTGTCTCTGCTGCAGGGTTAA
>H7__fliC__8071787
ATGGCACAAGTCATTAATACCAACAGCCTCTCGCTGATCACTCAAAATAATATCAACAAGAACCAGTCTGCGCTGTCGAGTTCTATCGAGCGTCTGTCTTCTGGCTTGCGTATTAACAGCGCGAAGGATGACGCCGCGGGTCAGGCGATTGCTAACCGTTTTACTTCTAACATTAAAGGCCTGACTCAGGCTGCACGTAACGCCAACGACGGTATTTCTGTTGCACAGACCACTGAAGGCGCGCTGTCCGAAATCAACAACAACTTACAGCGTATCCGTGAGCTGACGGTTCAGGCTTCTACCGGGACTAACTCTGATTCGGATCTGGACTCCATTCAGGACGAAATCAAATCCCGTCTCGACGAAATTGACCGCGTATCCGGTCAGACCCAGTTCAACGGCGTGAACGTACTGGCAAAAGACGGTTCGATGAAAATTCAGGTTGGTGCGAATGACGGTGAAACTATCACTATCGACCTGAAGAAAATCGATTCTGATACTCTGGGTCTGAATGGTTTTAACGTAAATGGTAAAGGTACTATTACCAACAAAGCTGCAACGGTAAGTGATTTAACTTCTGCTGGCGCGAAGTTAAACACCACGACAGGTCTTTATGATCTGAAAACCGAAAATACCTTGTTAACTACCGATGCTGCATTCGATAAATTAGGGAATGGCGATAAAGTCACCGTTGGCGGCGTAGATTATACTTACAACGCTAAATCTGGTGATTTTACTACCACCAAATCTACTGCTGGTACGGGTGTAGACGCCGCGGCGCAGGCTACTGATTCAGCTAAAAAACGTGATGCGTTAGCTGCCACCCTTCATGCTGATGTGGGTAAATCTGTTAATGGTTCTTACACCACAAAAGATGGTACTGTTTCTTTCGAAACGGATTCAGCAGGTAATATCACCATCGGTGGAAGCCAGGCATACGTAGACGATGCAGGCAACTTGACGACTAACAACGCTGGTAGCGCAGCTAAAGCTGATATGAAAGCGCTGCTTAAAGCCGCGAGCGAAGGTAGTGACGGTGCCTCTCTGACATTCAATGGCACTGAATATACTATCGCAAAAGCAACTCCTGCGACAACCTCTCCAGTAGCTCCGTTAATCCCTGGTGGGATTACTTATCAGGCTACAGTGAGTAAAGATGTAGTATTGAGCGAAACCAAAGCGGCTGCCGCGACATCTTCAATTACCTTTAATTCCGGTGTACTGAGCAAAACTATTGGGTTTACCGCGGGTGAATCCAGTGATGCTGCGAAGTCTTATGTGGATGATAAAGGTGGTATTACTAACGTTGCCGACTATACAGTCTCTTACAGCGTTAACAAGGATAACGGCTCTGTGACTGTTGCCGGGTATGCTTCAGCGACTGATACCAATAAAGATTATGCTCCAGCAATTGGTACTGCTGTAAATGTGAACTCCGCGGGTAAAATCACTACTGAGACTACCAGTGCTGGTTCTGCAACGACCAACCCGCTTGCTGCCCTGGACGACGCTATCAGCTCCATCGACAAATTCCGTTCTTCCCTGGGTGCTATCCAGAACCGTCTGGATTCCGCAGTCACCAACCTGAACAACACCACTACCAACCTGTCTGAAGCGCAGTCCCGTATTCAGGACGCCGACTATGCGACCGAAGTGTCCAACATGTCGAAAGCGCAGATTATCCAGCAGGCCGGTAACTCCGTGCTGGCAAAAGCCAACCAGGTACCGCAGCAGGTTCTGTCTCTGCTGCAGGGTTAA
>H7__fliC__8071789
ATGGCACAAGTCATTAATACCAACAGCCTCTCGCTGATCACTCAAAATAATATCAACAAGAACCAGTCTGCGCTGTCGAGTTCTATCGAGCGTCTGTCTTCTGGCTTGCGTATTAACAGCGCGAAGGATGACGCAGCGGGTCAGGCGATTGCTAACCGTTTTACTTCTAACATTAAAGGCCTGACTCAGGCTGCACGTAACGCCAACGACGGTATTTCTGTTGCGCAGACCACCGAAGGCGCGCTGTCCGAAATCAACAACAACTTACAGCGTATTCGTGAACTGACGGTTCAGGCCACTACAGGGACTAACTCCGATTCTGACCTGGACTCCATCCAGGACGAAATCAAATCTCGTCTTGATGAAATTGACCGCGTATCCGGCCAGACCCAGTTCAACGGCGTGAACGTGCTGGCGAAAGACGGTTCAATGAAAATTCAGGTTGGTGCGAATGACGGCGAAACCATCACGATCGACCTGAAAAAAATCGATTCTGATACTCTGGGTCTGAATGGCTTTAACGTAAATGGTAAAGGTACTATTACCAACAAAGCTGCAACGGTAAGTGATTTAACTTCTGCTGGCGCGAAGTTAAACACCACGACAGGTCTTTATGATCTGAAAACCGAAAATACCTTGTTAACTACCGATGCTGCATTCGATAAATTAGGGAATGGCGATAAAGTCACAGTTGGCGGCGTAGATTATACTTACAACGCTAAATCTGGTGATTTTACTACCACTAAATCTACTGCTGGTACGGGTGTAAACGCCGCGGCGCAGGCTGCTGATTCAGCTTCAAAACGTGATGCGTTAGCTGCCACCCTTCATGCTGATGTGGGTAAATCTGTTAATGGTTCTTACACCACAAAAGATGGTACTGTTTCTTTCGAAACGGATTCAGCAGGTAATATCACCATCGGTGGAAGCCAGGCATACGTAGACGATGCAGGCAACTTGACGACTAACAACGCTGGTAGCGCAGCTAAAGCTGATATGAAAGCGCTGCTCAAAGCAGCGAGCGAAGGTAGTGACGGTGCCTCTCTGACATTCAATGGCACAGAATATACCATCGCAAAAGCAACTCCTGCGACAACCACTCCAGTAGCTCCGTTAATCCCTGGTGGGATTACTTATCAGGCTACAGTGAGTAAAGATGTAGTATTGAGCGAAACCAAAGCGGCTGCCGCGACATCTTCAATTACCTTTAATTCCGGTGTACTGAGCAAAACTATTGGGTTTACCGCGGGTGAATCCAGTGATGCTGCGAAGTCTTATGTGGATGATAAAGGTGGTATCACTAACGTTGCCGACTATACAGTCTCTTACAGCGTTAACAAGGATAACGGCTCTGTGACTGTTGCCGGGTATGCTTCAGCGACTGATACCAATAAAGATTATGCTCCAGCAATTGGCACTGCTGTAAATGTGAACTCCGCGGGTAAAATCACTACTGAGACTACCAGTGCTGGTTCTGCAACGACCAACCCGCTTGCTGCCCTGGACGACGCAATCAGCTCCATCGACAAATTCCGTTCTTCCCTGGGTGCTATCCAGAACCGTCTGGATTCCGCGGTCACCAACCTGAACAACACCACTACCAACCTGTCCGAAGCGCAGTCCCGTATTCAGGACGCCGACTATGCGACCGAAGTGTCCAACATGTCGAAAGCGCAGATCATCCAGCAGGCCGGTAACTCCGTGCTGGCAAAAGCTAACCAGGTACCGCAGCAGGTTCTGTCTCTGCTGCAGGGTTAA
>H7__fliC__8071791
ATGGCACAAGTCATTAATACCAACAGCCTCTCGCTGATCACTCAAAATAATATCAACAAGAACCAGTCTGCGCTGTCGAGTTCTATCGAGCGTCTGTCTTCTGGCTTGCGTATTAACAGCGCGAAGGATGACGCCGCAGGTCAGGCGATTGCTAACCGTTTTACTTCTAACATTAAAGGCCTGACTCAGGCTGCACGTAACGCCAACGACGGTATTTCTGTTGCGCAGACCACCGAAGGCGCGCTGTCCGAAATCAACAACAACTTACAGCGTATTCGTGAACTGACGGTTCAGGCCACTACAGGGACTAACTCCGATTCTGACCTGGACTCCATCCAGGACGAAATCAAATCTCGTCTTGATGAAATTGACCGCGTATCCGGCCAGACCCAGTTCAACGGCGTGAACGTGCTGGCGAAAGACGGTTCAATGAAAATTCAGGTTGGTGCGAATGACGGCGAAACCATCACGATCGACCTGAAAAAAATCGATTCTGATACTCTGGGTCTGAATGGCTTTAACGTAAATGGTAAAGGTACTATTACCAACAAAGCTGCAACGGTAAGTGATTTAACTTCTGCTGGCGCGAAGTTAAACACCACGACAGGTCTTTATGATCTGAAAACCGAAAATACCTTGTTAACTACCGATGCTGCATTCGATAAATTAGGGAATGGCGATAAAGTCACAGTTGGCGGCGTAGATTATACTTACAACGCTAAATCTGGTGATTTTACTACCACTAAATCTACTGCTGGTACGGGTGTAGACGCCGCGGCGCAGGCTGCTGATTCAGCTTCAAAACGTGATGCGTTAGCTGCCACCCTTCATGCTGATGTGGGTAAATCTGTTAATGGTTCTTACACCACAAAAGATGGTACTGTTTCTTTCGAAACGGATTCAGCAGGTAATATCACCATCGGTGGAAGCCAGGCATACGTAGACGATGCAGGCAACTTGACGACTAACAACGCTGGTAGCGCAGCTAAAGCTGATATGAAAGCGCTGCTCAAAGCAGCGAGCGAAGGTAGTGACGGTGCCTCTCTGACATTCAATGGCACAGAATATACCATCGCAAAAGCAACTCCTGCGACAACCACTCCAGTAGCTCCGTTAATCCCTGGTGGGATTACTTATCAGGCTACAGTGAGTAAAGATGTAGTATTGAGCGAAACCAAAGCGGCTGCCGCGACATCTTCAATTACCTTTAATTCCGGTGTACTGAGCAAAACTATTGGGTTTACCGCGGGTGAATCCAGTGATGCTGCGAAGTCTTATGTGGATGATAAAGGTGGTATCACTAACGTTGCCGACTATACAGTCTCTTACAGCGTTAACAAGGATAACGGCTCTGTGACTGTTGCCGGGTATGCTTCAGCGACTGATACCAATAAAGATTATGCTCCAGCAATTGGCACTGCTGTAAATGTGAACTCCGCGGGTAAAATCACTACTGAGACTACCAGTGCTGGTTCTGCAACGACCAACCCGCTTGCTGCCCTGGACGACGCAATCAGCTCCATCGACAAATTCCGTTCTTCCCTGGGTGCTATCCAGAACCGTCTGGATTCCGCGGTCACCAACCTGAACAACACCACTACCAACCTGTCCGAAGCGCAGTCCCGTATTCAGGACGCCGACTATGCGACCGAAGTGTCCAACATGTCGAAAGCGCAGATCATCCAGCAGGCCGGTAACTCCGTGCTGGCAAAAGCTAACCAGGTACCGCAGCAGGTTCTGTCTCTGCTGCAGGGTTAA
>H8__fliC__118403360
ATGGCACAAGTCATTAATACAAACAGCCTGTCGCTGTTGACCCAGAATAACCTGAACAAATCTCAGTCTTCTCTTAGCTCTGCTATTGAGCGTCTGTCTTCTGGTCTGCGTATTAACAGCGCAAAAGACGATGCAGCAGGTCAGGCGATTGCTAACCGTTTTACGGCAAATATTAAAGGTCTGACCCAGGCTTCCCGTAACGCAAATGATGGTATTTCTGTTGCGCAGACCACTGAAGGTGCGCTGAATGAAATTAACAACAACCTGCAGCGTATTCGTGAACTTTCTGTTCAGGCAACTAACGGTACTAACTCTGACAGCGATCTTTCTTCTATCCAGGCTGAAATTACTCAACGTCTGGAAGAAATTGACCGTGTATCTGAGCAAACTCAGTTTAACGGCGTGAAAGTCCTTGCTGAAAATAATGAAATGAAAATTCAGGTTGGTGCTAATGATGGTGAAACCATCACTATCAATCTGGCAAAAATTGATGCGAAAACTCTCGGCCTGGACGGTTTTAATATCGATGGCGCGCAGAAAGCAACAGGCAGTGACCTGATTTCTAAATTTAAAGCGACAGGTACTGATAATTATGATGTTGGCGGTAAAACTTATACCGTGAATGTGGAGAGCGGCGCGGTTAAGAATGATGCTAATAAAGATGTTTTTGTAAGCGCAGCTGATGGATCGCTGACGACCAGTAGTGATACTAAAGTATCCGGTGAAAGTATTGATGCAACAGAACTAGCGAAACTTGCAATAAAATTAGCTGACAAAGGCTCCATTGAATACAAGGGCATTACATTTACTAACAACACTGGCGCAGAGCTTGATGCTAATGGTAAAGGTGTTTTGACCGCAAATATTGATGGTCAAGATGTTCAATTTACTATTGACAGTAATGCACCCACGGGTGCCGGCGCAACAATAACTACAGACACAGCTGTTTACAAAAACAGTGCGGGCCAGTTCACCACTACAAAAGTGGAAAATAAAGCCGCAACACTCTCTGATCTGGATCTTAATGCAGCCAAGAAAACAGGTAGCACTTTAGTTGTAAATGGCGCCACCTACAATGTCAGCGCAGATGGTAAAACGGTAACTGATACTACTCCTGGTGCCCCTAAAGTGATGTATCTGAGCAAATCAGAAGGTGGTAGCCCGATTCTGGTAAACGAAGATGCAGCAAAATCGTTGCAATCTACCACCAACCCGCTCGAAACTATCGACAAGGCATTGGCTAAAGTTGACAATCTGCGTTCTGACCTCGGTGCAGTACAAAACCGTTTCGACTCTGCCATCACCAACCTTGGCAACACCGTAAACAACCTGTCTTCTGCCCGTAGCCGTATCGAAGATGCTGACTACGCGACCGAAGTGTCTAACATGTCTCGTGCGCAGATCCTGCAACAAGCGGGTACCTCTGTTCTGGCGCAGGCTAACCAGACCACGCAGAACGTACTGTCTCTGCTGCGTTAA
>H8__fliC__124516982
ATGGCACAAGTCATTAATACAAACAGCCTGTCGCTGTTGACCCAGAATAACCTGAACAAATCTCAGTCTTCTCTGAGCTCCGCCATTGAACGTCTCTCTTCTGGCCTGCGTATTAACAGTGCTAAAGATGACGCAGCAGGTCAGGCGATTGCTAACCGTTTTACAGCAAATATTAAAGGTCTGACTCAGGCTTCCCGTAACGCGAATGATGGTATTTCTGTTGCGCAGACCACTGAAGGTGCGCTGAATGAAATTAACAACAACCTGCAGCGTATTCGTGAACTTTCTGTTCAGGCAACTAACGGTACTAACTCTGACAGCGATCTTTCTTCTATCCAGGCTGAAATTACTCAACGTCTGGAAGAAATTGACCGTGTATCTGAGCAAACTCAGTTTAACGGCGTGAAAGTCCTTGCTGAAAATAATGAAATGAAAATTCAGGTTGGTGCTAATGATGGTGAAACCATCACTATCAATCTGGCAAAAATTGATGCGAAAACTCTCGGCCTGGACGGTTTTAATATCGATGGCGCGCAGAAAGCAACAGGCAGTGACCTGATTTCTAAATTTAAAGCGACAGGTACTGATAATTATGATGTTGGCGGTAAAACTTATACCGTGAATGTGGAGAGCGGCGCGGTTAAGAATGATGCTAATAAAGATGTTTTTGTAAGCGCAGCTGATGGATCGCTGACGACCAGTAGTGATACTAAAGTATCCGGTGAAAGTATTGATGCAACAGAACTAGCGAAACTTGCAATAAAATTAGCTGACAAAGGCTCCATTGAATACAAGGGCATTACATTTACTAACAACACTGGCGCAGAGCTTGATGCTAATGGTAAAGGTGTTTTGACCGCAAATATTGATGGTCAAGATGTTCAATTTACTATTGACAGTAATGCACCCACGGGTGCCGGCGCAACAATAACTACAGACACAGCTGTTTACAAAAACAGTGCGGGCCAGTTCACCACTACAAAAGTGGAAAATAAAGCCGCAACACTCTCTGATCTGGATCTTAATGCAGCCAAGAAAACAGGTAGCACTTTAGTTGTAAATGGCGCCACCTACAATGTCAGCGCAGATGGTAAAACGGTAACTGATACTACTCCTGGTGCCCCTAAAGTGATGTATCTGAGCAAATCAGAAGGTGGTAGCCCGATTCTGGTAAACGAAGATGCAGCAAAATCGTTGCAATCTACCACCAACCCGCTCGAAACTATCGACAAGGCATTGGCTAAAGTTGACAATCTGCGTTCTGACCTCGGTGCAGTACAAAACCGTTTCGACTCTGCCATCACCAACCTTGGCAACACCGTAAACAACCTGTCTTCTGCCCGTAGCCGTATCGAAGATGCTGACTACGCGACCGAAGTGTCTAACATGTCTCGTGCGCAGATCCTGCAACAAGCGGGTACCTCTGTTCTGGCGCAGGCTAACCAGACCACGCAGAACGTACTGTCTCTGCTGCGTTAA
>H9__FliC__30059859
ATGGCACAAGTCATTAATACCAACAGCCTCTCGCTGATCACTCAAAATAATATCAACAAGAACCAGTCTGCGCTGTCGAGTTCTATCGAGCGTCTGTCTTCTGGCTTGCGTATTAACAGCGCGAAGGATGACGCCGCGGGTCAGGCGATTGCTAACCGTTTTACTTCTAACATTAAAGGCCTGACTCAGGCTGCACGTAACGCCAACGACGGTATTTCCGTTGCACAGACCACTGAAGGCGCGCTGTCCGAAATTAACAACAACTTACAGCGTATTCGTGAACTGACGGTTCAGGCTTCTACCGGGACTAACTCCGATTCGGATCTGGACTCCATTCAGGACGAAATCAAATCCCGTCTGGACGAAATTGACCGCGTATCCGGCCAGACCCAGTTCAACGGCGTGAACGTGCTGTCCAAAGATGGCTCGATGAAAATTCAGGTCGGCGCGAACGATGGCGAAACGATTACTATTGATCTGAAGAAAATTGACTCTGATACGCTGAATCTGGCTGGTTTTAACGTTAACGGTAAAGGTTCTGTAGCGAATACAGCTGCGACAAGCGACGATTTAAAACTGGCTGGTTTCACTAAGGGCACCACAGATACCAATGGCGTGACCGCGTATACAAACACAATTAGTAATGACAAAGCCAAAGCTTCCGATCTGTTAGCTAATATCACCGATGGATCAGTGATCACTGGGGGAGGGGCAAACGCTTTTGGCGTGGCTGCAAAGAATGGTTACACCTATGATGCAGCAAGTAAATCTTATAGTTTTGCTGCAGATGGTGCCGATTCAGCGAAGACGTTAAGCATCATTAATCCAAACACCGGTGATTCGTCGCAGGCGACAGTGACTATTGGTGGTAAAGAGCAGAAAGTTAATATTTCCCAGGATGGAAAAATTACTGCGGCAGATGATAATGCGACGCTGTATTTAGATAAACAGGGAAACTTGACAAAAACGAATGCAGGTAACGATACCGCAGCGACTTGGGATGGTTTAATTTCCAACAGCGATTCTACCGGTGCGGTTCCAGTTGGGGTTGCAACTACAATTACAATTACTTCTGGTACAGCTTCCGGAATGTCTGTTCAGTCCGCAGGAGCAGGAATTCAGACCTCAACAAATTCTCAGATTCTTGCAGGTGGTGCATTTGCGGCTAAGGTAAGTATTGAGGGAGGCGCTGCTACAGACATTTTGGTAGCAAGTAATGGAAACATAACAGCGGCTGATGGTAGTGCACTTTATCTTGATGCGACTACTGGTGGATTCACTACAACGGCTGGAGGAAATACAGCTGCTTCGTTAGATAATTTAATTGCTAACAGTAAGGATGCTACCTTAACCGTAACTTCAGGTACCGGCCAGAACACTGTTTATAGCACAACAGGAAGTGGCGCTCAGTTCACCAGTTTAGCAAAAGTAGACACAGTCAATGTCACCAACGCACATGTCAGTGCCGAAGGTATGGCAAATCTGACAAAAAGCAATTTTACCATTGATATGGGCGGTACAGGTACAGTAACTTACACAGTTTCCAATGGGGATGTGAAAGCTGCTGCAAATGCTGATGTTTATGTCGAAGATGGTGCACTTTCAGCCAATGCTACAAAAGATGTAACCTACTTTGAACAAAAAAATGGGGCTATTACCAACAGCACCGGTGGTACCATCTATGAAACAGCTGATGGTAAGTTAACAACAGAAGCTACTACTGCATCCAGTTCCACCGCCGATCCCCTGAAAGCTCTGGACGAAGCCATCAGCTCCATCGACAAATTCCGCTCCTCCCTCGGTGCGGTGCAAAACCGTCTGGATTCCGCGGTCACCAACCTGAACAACACCACTACCAACCTGTCCGAAGCGCAGTCCCGTATTCAGGACGCCGACTATGCGACCGAAGTGTCCAACATGTCGAAAGCGCAGATCATCCAGCAGGCCGGTAACTCCGTGCTGGCAAAAGCTAACCAGGTACCGCAGCAGGTTCTGTCTCTGCTGCAGGGTTAA
>O100__wzx__667673428
GTGCCAAAAAAAAATGTTGTAGAAAATATTATTTTTTTATCAATAATTCAATTCGCCAATTATCTTGCACCTTTGATGGTCTTACCTTTCCTCAGTCGCACTTTGGGCGTGGAGGGGTTTGGGCTCATTATGGTAGCATTTTCTGCATGTACATTATGTTTTCTCCTCACTGATTTTGGCTTTAATTTATCTGCTCCATATTGGATAGCTAGGAATTCAAATTATAGGAATAGAGTGTCGCGAACAATAGGCGCTATATTTTTAATTAAATTTATAATATTACTAATTATAGGATTAATACTTTTCTTGTATGTATTATTCTTAACGAGTAACACGATGCATATGAGATTAATGTATACAATAATTTATTGTATAGCTATTGCACAAGCATTCCAACCAGTATGGTTTTTTCAGGGGGTTGAGAAAATGAAAAATGTGACCATATTTATGGTCACTGCAAAGTTATCTTATTTAATACTTATATTTCTCTTTGTGAGAAATAAAGAAGATGACCTTCTGGTTCTGTTATGCTTCTTTATAAGTAATTTTATTGCAACGATTATTGGTGTCGGGCTTATCTGGGGGGCAGGTTATAAAATCATGATTCCGACAAAAAAAATCATTGCCGATACTTTCAAAGCAAGTTCCTCCTTCTTCCTTTCAAGATTGGCAGTCGGTGTTTATACAAATGCTAGCACACTGATTGTTGGTGCAGCTTCGGGTGTGGTTCAAGCGGGTTTGTATTCAAGTGCGGAAAAATTATATCAAGCAGGTCAAAATTTAACATCTCCAATAAGCCAAGCATTGTATCCATATGTTGCAAGAACAGGAAATAAAAATATTCTTTTCAAAACGATCTTACTACTTTTGATTCCAATGATATTGGGCTGCTCAATCTGTTTTATTTACGCAGCCGAAATAATCAAATTAATATATGGTGCCAGTTTTGTTAATGCACAACATGTATTAAGAATATTTTTGATAATATCAATAATTACTTTTGTTAGTATAAATTTGGGTTATCCTGCCTTTGCGGCAATGGGGAGAGTTAATCTGGCTAATTATACAGTAATGCTTGGTGGGATCGTGCAAGTTTTACTGTTAGCGATACTTTATACTATAAATAGTATTAATGCTGTGAATGTTGCTTTGTCTGTACTTACGACAGAAATTATAGTTTTAGCCGTAAGAATATTATTACTTATAAAACCAAATATTAATACTCATGAAGAATATCGTTAA
>O100__wzx__733166904
GTGCCAAAAAAAAATGTTGTAGAAAATATTATTTTTTTATCAATAATTCAATTCGCCAATTATCTTGCACCTTTGATGGTCTTACCTTTCCTCAGTCGCACTTTGGGCGTGGAGGGGTTTGGGCTCATTATGGTAGCATTTTCTGCATGTACATTATGTTTTCTCCTCACTGATTTTGGCTTTAATTTATCTGCTCCATATTGGATAGCTAGGAATTCAAATTATAGGAATAGAGTGTCGCGAACAATAGGCGCTATATTTTTAATTAAATTTATAATATTACTAATTATAGGATTAATACTTTTCTTGTATGTATTATTCTTAACGAGTAACACGATGCATATGAGATTAATGTATACAATAATTTATTGTATAGCTATTGCACAAGCATTCCAACCAGTATGGTTTTTTCAGGGGGTTGAGAAAATGAAAAATGTGACCATATTTATGGTCACTGCAAAGTTATCTTATTTAATACTTATATTTCTCTTTGTGAGAAATAAAGAAGATGACCTTCTGGTTCTGTTATGCTTCTTTATAAGTAATTTTATTGCAACGATTATTGGTGTCGGGCTTATCTGGGGGGCAGGTTATAAAATCATGATTCCGACAAAAAAAATCATTGCCGATACTTTCAAAGCAAGTTCCTCCTTCTTCCTTTCAAGATTGGCAGTCGGTGTTTATACAAATGCTAGCACACTGATTGTTGGTGCAGCTTCGGGTGTGGTTCAAGCGGGTTTGTATTCAAGTGCGGAAAAATTATATCAAGCAGGTCAAAATTTAACATCTCCAATAAGCCAAGCATTGTATCCATATGTTGCAAGAACAGGAAATAAAAATATTCTTTTCAAAACGATCTTACTACTTTTGATTCCAATGATATTGGGCTGCTCAATCTGTTTTATTTACGCAGCCGAAATAATCAAATTAATATATGGTGCCAGTTTTGTTAATGCACAACATGTATTAAGAATATTTTTGATAATATCAATAATTACTTTTGTTAGTATAAATTTGGGTTATCCTGCCTTTGCGGCAATGGGGAGAGTTAATCTGGCTAATTATACAGTAATGCTTGGTGGGATCGTGCAAGTTTTACTGTTAGCGATACTTTATACTATAAATAGTATTAATGCTGTGAATGTTGCTTTGTCTGTACTTACGACAGAAATTATAGTTTTAGCCGTAAGAATATTATTACTTATAAAACCAAATATTAATACTCATGAAGAATATCGTTAA
>O100__wzy__667673428
ATGGCATTCATTAGATTCGTTAATTTTCTGATTATCTTTTTCATTTCTATCGATATGGGGGGCGAATTAGGTATTAGGAATGTTTCATTTCTCTTGTTGGTATTATTAATTGCCTATTATATCGTCACTTGCAAAAAAATCAAATTTAGGCTGCCTTACGTACTCCTTATTATATTGTTTTTAGGATACCCTGTTGCATCTTTATTTATTGGGATGTCTAATAATTTTGATGCAGATACTGGCATATCACAAATCAGTATATTTGTTTTTGCATTTTTATACTTTCTAAAAAGGATAATCGAAGAGGATAATAATTTACCTCTGATGCCGATACAATATTTTAATAATGCGATGCTGATTATCTCTTTGTTCTATGTCTTAATGCTTATTTCGTATCAATTTTTCCCTTCTATTTTCAATAGTATTGCTCTTTACATACACGATAGAGGTGCTGGTTTTGCTGGCGTAAGAACTGAAAATGGAGTTGGTTTTGCTAATATTTATCTTAAATCTAGCCTTTTTTTAATATTTACTTATTGCTGTTTTTTGAAGAGAAATACCATTAAGGCTGCTATTATAATATTGGCTACTGTGATTACGACATCTAAAGCGCTTCTATTAACAGAAGTATTACTTCTTGTAACCAAATTAAAGGGTAGATTGATTTCTGTTGTTGTTTTTGTTTCGGCTTTGTTGTTATTTATTGCAATTTATTTCGATGAAATCATGGTTGTATTCAACTACATGAATGAAACATTGCAAGGCAATAGCGAAACATATTTGGTTAGAGTGCATCACTTTGAAGATCTAGTTGCGCTTTTCTCGGAAAATCCAATTAATTTTCTTTTTGGTTTTGGTGCAGGAAGTTCATTTTTCTCATCGTATTATGGGAAGTACATATTTAATATAGAATTAGACCATCTAAACGCGATTAGAAAGTTTGGCCTCATCTGGTTTTTATCTTTTATGTGGCTTGTATTCTTTAATATTATCCAACTTGTTAGATTAAAAAGAAATGAATTGGCTCTTGGGCTTTTTCTTTCTTTCGTCCTGGCAGGTACCAACCCAGTATTACTGAGCCCTATATTCTTTATATTATTAATCGAATGTCATTTATTGACACTTAAAGTACCATGTTCAACTAGTGGGCTACACAATAGTAAGGTGTAA
>O100__wzy__733166904
ATGGCATTCATTAGATTCGTTAATTTTCTGATTATCTTTTTCATTTCTATCGATATGGGGGGCGAATTAGGTATTAGGAATGTTTCATTTCTCTTGTTGGTATTATTAATTGCCTATTATATCGTCACTTGCAAAAAAATCAAATTTAGGCTGCCTTACGTACTCCTTATTATATTGTTTTTAGGATACCCTGTTGCATCTTTATTTATTGGGATGTCTAATAATTTTGATGCAGATACTGGCATATCACAAATCAGTATATTTGTTTTTGCATTTTTATACTTTCTAAAAAGGATAATCGAAGAGGATAATAATTTACCTCTGATGCCGATACAATATTTTAATAATGCGATGCTGATTATCTCTTTGTTCTATGTCTTAATGCTTATTTCGTATCAATTTTTCCCTTCTATTTTCAATAGTATTGCTCTTTACATACACGATAGAGGTGCTGGTTTTGCTGGCGTAAGAACTGAAAATGGAGTTGGTTTTGCTAATATTTATCTTAAATCTAGCCTTTTTTTAATATTTACTTATTGCTGTTTTTTGAAGAGAAATACCATTAAGGCTGCTATTATAATATTGGCTACTGTGATTACGACATCTAAAGCGCTTCTATTAACAGAAGTATTACTTCTTGTAACCAAATTAAAGGGTAGATTGATTTCTGTTGTTGTTTTTGTTTCGGCTTTGTTGTTATTTATTGCAATTTATTTCGATGAAATCATGGTTGTATTCAACTACATGAATGAAACATTGCAAGGCAATAGCGAAACATATTTGGTTAGAGTGCATCACTTTGAAGATCTAGTTGCGCTTTTCTCGGAAAATCCAATTAATTTTCTTTTTGGTTTTGGTGCAGGAAGTTCATTTTTCTCATCGTATTATGGGAAGTACATATTTAATATAGAATTAGACCATCTAAACGCGATTAGAAAGTTTGGCCTCATCTGGTTTTTATCTTTTATGTGGCTTGTATTCTTTAATATTATCCAACTTGTTAGATTAAAAAGAAATGAATTGGCTCTTGGGCTTTTTCTTTCTTTCGTCCTGGCAGGTACCAACCCAGTATTACTGAGCCCTATATTCTTTATATTATTAATCGAATGTCATTTATTGACACTTAAAGTACCATGTTCAACTAGTGGGCTACACAATAGTAAGGTGTAA
>O101__wzm__259129664
ATGAAAGAATCACTAACAGATATATATTTGTCAATAAAATCGTGGCATCTTTGGACCACATTAGGTTGGTTAGAGTTAAGACAGAGATATAAAAGATCCATTGTTGGACCATTTTGGATTACACTAAGTATGGCGGTCCTTATTATTGCCTTAGGGGTGATTTATGGAGAACTATTTAAACTAGAAGTTAAAGAATATCTTCCGATGCTTGCAATTGGTTTGGTTTTCTGGAGCTTTATTAGTGGCGTTATAAATGAAGGATGTGTTACTTTCATATCGTCCAGCTCCTTTATAAGCCAATTGCCAACTAAAAAATTCATATATATTATGCAAATGCTATGGCGAAATTTTATGATGCTTTGCCATAATATAATAATAGTGATTGGTGTGTTGATTATATTCAACGTTTTTTCGTTGAGGAATTTCCCTCTTTTTATACTTGGCTTTATGATCGTAGCTGTTAACTTGATCTGGATTGCAACTTTGTTCGCGATGATTTCTGTACGTTTTAGAGATTTTCCGCAAATGGTCATGAGCTTTATGCAGGTTGTCTTTTACATAACTCCAATATTATTTTCTGGAACAATGCTGGCTAAATATAGTTTACTGCTGAAGTTAAATCCATTTGCTTGGTTTATTGAGATTATTCGATCGCCTTTAGTGGGCAAAATGCCAGAGCTATACTGCTATTATAATTCCATTATCTTTGCATGCGTAGGAACAATTATCTCTCTAATTACATTTGCAAAATGTAGAAACCGCATTGCATATTGGGTGTAA
>O101__wzm__733166924
ATGAAAGAATCACTAACAGATATATATTTGTCAATAAAATCGTGGCATCTTTGGACCACATTAGGTTGGTTAGAGTTAAGACAGAGATATAAAAGATCCATTGTTGGACCATTTTGGATTACACTAAGTATGGCGGTCCTTATTATTGCCTTAGGGGTGATTTATGGAGAACTATTTAAACTAGAAGTTAAAGAATATCTTCCGATGCTTGCAATTGGTTTGGTTTTCTGGAGCTTTATTAGTGGCGTTATAAATGAAGGATGTGTTACTTTCATATCGTCCAGCTCCTTTATAAGCCAATTGCCAACTAAAAAATTCATATATATTATGCAAATGCTATGGCGAAATTTTATGATGCTTTGCCATAATATAATAATAGTGATTGGTGTGTTGATTATATTCAACGTTTTTTCGTTGAGGAATTTCCCTCTTTTTATACTTGGCTTTATGATCGTAGCTGTTAACTTGATCTGGATTGCAACTTTGTTCGCGATGATTTCTGTACGTTTTAGAGATTTTCCGCAAATGGTCATGAGCTTTATGCAGGTTGTCTTTTACATAACTCCAATATTATTTTCTGGAACAATGCTGGCTAAATATAGTTTACTGCTGAAGTTAAATCCATTTGCTTGGTTTATTGAGATTATTCGATCGCCTTTAGTGGGCAAAATGCCAGAGCTATACTGCTATTATAATTCCATTATCTTTGCATGCGTAGGAACAATTATCTCTCTAATTACATTTGCAAAATGTAGAAACCGCATTGCATATTGGGTGTAA
>O101__wzt__733166924
ATGTCTCATTTGATTGACTTGAAAGATGTGGGTGTTGAATTTCCCATTTACGACGCTAAAAGTAGATCGTTTAAATCGCAGGTGGCAAATTTAACCCGTGGTGTAATTTCTTCAAAAAAAGAAAGCAGCACAGTTACGGTTAAATCATTGGACGGTTTGACATTTAGTCTGAAAGAAGGTGATAAACTCGGACTTATTGGAAATAATGGTGCGGGAAAATCTACGCTACTGAAACTCTTGGCTGGTATTTATGAACCAACATCCGGCACAATTAAACGAAAGGGTAAGATAGTTCCTCTGTTGGACATCGCTCTAGGGATGGATGATGATTCCACAGGATACCAAAATATAAAGCTACGTGGTTTATTACTAGGTATGACGAATGCAGAAATCGAGTCCAAAATAGAAGAGATCGCTTGTTTTACTGAACTAGGTGATTATCTGAATCTACCAATTCGTGTCTACTCTACCGGCATGCGCGTGAGATTAGCATTCGCAGTATCAACTTCAGTTGATCCAGATGTACTTCTACTCGACGAAATTATTGGTACTGGCGATGCTTCCTTCTTAAATAAAGCAAAGAAAAGATTCGAGGAATTGCAGGAGAGGGCAAAGGTAGTTGTGTTGTCTTCGCATGACAATAATGTCATTCTGAAAACTTGTAATAAAGTCCTGTGGTTAGAGGGCGGTAAACCAAAGATGATTGGAGATCCGGAAGAAGTACTAAATAAATATATGGATAGTGTGATTTAA
>O102__wzx__406066222
TTGCCTGCATTAGGATATATAGCTCGTGAATTGGGAGCAGAAAGGTTTGGCTTGTTTGTTCTTTGTACAGCTATTGTTGGTTATGCCAGTATTTTTGACGCAGGATTAACAAGAGCTGTTATTAGAGAAATTGCGTTTAATAGAACTAATAAATCCGAATTAAATAAAATTATTGCAACATCTAATTTTGCTATAATTATACTGGGTTTAGTTGGTGCAGCTCTTTTGTTTATGAACATTGATAACCTAGTGTCTTTGTTAAAGGTTAGCCCTAGATATAAGGATGATGTTGTATCTTCGTTTAAGATACTGACTATAACTATACCTTTATTTTTGCTAAATCAGATATTTGTATCATATTTGGAGGGCATGGAAGATTTTTTTAATATAAATATTCAACGATGTATTAGTAGTTCATTAGTAGCGGGGCTTCCAGCTTTTTTCATCATTCTACATCCAACCCTGACATGTGCAATGATTGGATTAGTTTGTGGTCGAATGGTTTCGTTAATTATTTCATATTATTGTGCAAAAGAAATAGTATTAACAGCGGGTATTAGATTTCATAAGCAAGTTTTGTTTCGACTGTTAAAGTTTGGTGGCTGGATTACTGTAAGTAATATTATTAGTCCGGTCATGAGTTATTTTGATCGGTTTATATTATCTAATCTTCTGGGGGCAAAAAGCGTTGGGTTTTATATAGCGCCTTCAGAATTTATTAATAGATTGATTAATATTCCCTGGGCTTTGGCAAGAGCATTATTTCCAAAATTGAGTGCTGCAAAGACACTTTCGGAAAGAAAAAAAAATGAAACAATAGCCTATATTATGCTCAGCATGGTTTGCATACCTGCTGTGATTATTGGAGTGGGATTATCGTATACAATCCTAAATATATGGTTAGGTAAAGAATATGCTGAAAATTCAACTTATATTTTGCAAGTTCTTCTGATAGGATTTTTATTTAATTCATATGCTCAGATTCCATTTGCTACAATCCAGGCTGCAGGTAAAGCGAAAATCACGGCATTAATACATTGCATTGAAATAATTCCTTACCTTGTTGGATTGTATTTCTTTATTATACATTTTGGTGTAATAGGGGCTGCATATGCGTGGACAATTAGAGTCAGTTTAGATTTCGTTATTTTACTTGTAGCATCTCGGGGCATATATAAATCATGGTAA
>O102__wzx__733166944
ATGAGTTTATTAAAAAATAGTATATGGAACTTTGGTGGATACATTATTCCAACCATTGTCGCTTTGCCTGCATTAGGATATATAGCTCGTGAATTGGGAGCAGAAAGGTTTGGCTTGTTTGCTCTTTGTACAGCTATTGTTGGTTATGCCAGTATTTTTGACGCAGGATTAACAAGAGCTGTTATTAGAGAAATTGCGTTTAATAGAACTAATAAATCCGAATTAAATAAAATTATTGCAACATCTAATTTTGCTATAATTATACTGGGTTTAGTTGGTGCAGCTCTTTTGTTTATGAACATTGATAACCTAGTGTCTTTGTTAAAGGTTAGCCCTAGATATAAGGATGATGTTGTATCTTCGTTTAAGATACTGACTATAACTATACCTTTATTTTTGCTAAATCAGATATTTGTATCATATTTGGAGGGCATGGAAGATTTTTTTAATATAAATATTCAACGATGTATTAGTAGTTCATTAGTAGCGGGGCTTCCAGCTTTTTTCATCATTCTACATCCAACCCTGACATGTGCAATGATTGGATTAGTTTGTGGTCGAATGGTTTCGTTAATTATTTCATATTATTGTGCAAAAGAAATAGTATTAACAGCGGGTATTAGATTTCATAAGCAAGTTTTGTTTCGACTGTTAAAGTTTGGTGGCTGGATTACTGTAAGTAATATTATTAGTCCGGTCATGAGTTATTTTGATCGGTTTATATTATCTAATCTTCTGGGGGCAAAAAGCGTTGGGTTTTATATAGCGCCTTCAGAATTTATTAATAGATTGATTAATATTCCCTGGGCTTTGGCAAGAGCATTATTTCCAAAATTGAGTGCTGCAAAGACACTTTCGGAAAGAAAAAAAAATGAAACAATAGCCTATATTATGCTCAGCATGGTTTGCATACCTGCTGTGATTATTGGAGTGGGATTATCGTATACAATCCTAAATATATGGTTAGGTAAAGAATATGCTGAAAATTCAACTTATATTTTGCAAGTTCTTCTGATAGGATTTTTATTTAATTCATATGCTCAGATTCCATTTGCTACAATCCAGGCTGCAGGTAAAGCGAAAATCACGGCATTAATACATTGCATTGAAATAATTCCTTACCTTGTTGGATTGTATTTCTTTATTATACATTTTGGTGTAATAGGGGCTGCATATGCGTGGACAATTAGAGTCAGTTTAGATTTCGTTATTTTACTTGTAGCATCTCGGGGCATATATAAATCATGGTAA
>O102__wzy__406066222
ATGAACGAAAATCAAATTAACAAACAAAGATCCGGTAAGTATCTTACGGCATTTTTATGTTGTGCATTTTTGAGCATAAATTCTCTTGCTATTAATCCTGCTTATATATATGGTGCAGGGTTGTTAAGTATTATAATAATGCTAATATTCGTTAAGGCAAAAATTTCAAAGTTTAGCATGGTAACTATTATTTTTGCTTTCGCAATTCTTCTGTGTCAGGTTATAGGTATCTATTATAAAACCCAAACAACAGGGTATCCTGAAGCTCCAAATTACATCACACCCTTCCTGTTTTTTTACTCGATGGTTATTAGCGTTGGAGTAAATGAAGTATTTATGGTGCTAAACTATGATACACGAATTAAATGTTATAAAAATTTTTTGATGTTTTTTGTAATGTTCATGTTTCTGGAGTTGATTACTAGAGTCATTATAGGTAATCTATCAGAAGGTATTTTATATGCATTCAAAAAAAGTTTATTCTACTTTGATTCAAATTTTACAGCATTAATAGATATTTCCATCTTAGGTTTTTTATTGTTTCTTAAAAATAATAAAATCTATAACTTCAAATATACAAGGTACATAACATATATTCTGCTATTTTTAACAATGTCAAGAGCTGCAATGGTAACGCTGCTTGCTATGTTATATGTTCTGAATAATAAGGCAAAGATAGGAAAGCGTTCTGCACTTGTTTTTTTATTTGTCATATGTGTATTTATTTACATGTCAATAAGCCACTTATTTGAAAATAGCAATTATTCAAATATTGATGGGAGTTTTAATTCTAAATTCTACATTATTAGCCAAGCATTTGAATTTTACACTACGCAATCACTTATGACACATATGTTTGGTGTTGGGCTTGGAAACACAGAACAATTACTAGGGATTTTTGCACACAACATATATGTAACTTTAGTTTTAGAATTTGGTTTTATTGGGTCTTTTCTTTTTATAACTTTTATTTTTTATAGCCTTAAAAAGACAAATTTTAATTCATTGTATATTTGGTTGCCAGTATGTATCAGTGGTATTTCGCTATTTGGTGCATATTCACCATTTTTATTTATATTGAATGCTGTTATTTATAACGAAACCAGATATTTAGGTAATCAAAAGTTATGA
>O102__wzy__733166944
ATGAACGAAAATCAAATTAACAAACAAAGATCCGGTAAGTATCTTACGGCATTTTTATGTTGTGCATTTTTGAGCATAAATTCTCTTGCTATTAATCCTGCTTATATATATGGTGCAGGGTTGTTAAGTATTATAATAATGCTAATATTTGTTAAGGCAAAAATTTCAAAGTTTAGCATGGTAACTATTATTTTTGCTTTCGCAATTCTTCTGTGTCAGGTTATAGGTATCTATTATAAAACCCAAACAACAGGGTATCCTGAAGCTCCAAATTACATCACACCCTTCCTGTTTTTTTACTCGATGGTTATTAGCGTTGGAGTAAATGAAGTATTTATGGTGCTAAACTATGATACACGAATTAAATGTTATAAAAATTTTTTGATGTTTTTTGTAATGTTCATGTTTCTGGAGTTGATTACTAGAGTCATTATAGGTAATCTATCAGAAGGTATTTTATATGCATTCAAAAAAAGTTTATTCTACTTTGATTCAAATTTTACAGCATTAATAGATATTTCCATCTTAGGTTTTTTATTGTTTCTTAAAAATAATAAAATCTATAACTTCAAATATACAAGGTACATAACATATATTCTGCTATTTTTAACAATGTCAAGAGCTGCAATGGTAACGCTGCTTGCTATGTTATATGTTCTGAATAATAAGGCAAAGATAGGAAAGCGTTCTGCACTTGTTTTTTTATTTGTCATATGTGTATTTATTTACATGTCAATAAGCTACTTATTTGAAAATAGCAATTATTCAAATATTGATGGGAGTTTTAATTCTAAATTCTACATTATTAGCCAAGCATTTGAATTTTACACTACGCAATCACTTATGACACATATGTTTGGTGTTGGGCTTGGAAACACAGAACAATTACTAGGGATTTTTGCACACAACATATATGTAACTTTAGTTTTAGAATTTGGTTTTATTGGGTCTTTTCTTTTTATAACTTTTATTTTTTATAGCCTTAAAAAGACAAATTTTAATTCATTGTATATTTGGTTGCCAGTATGTATCAGTGGTATTTCGCTATTTGGTGCATATTCACCATTTTTATTTATATTGAATGCTGTTATTTATAACGAAACCAGATATTTAGGTAATCAAAAGTTATGA
>O103__wzx__116804300
ATGGAAAAGCTAAATTTCGCAAAAGTTACGATACTCAGTGGTGTAGTAACATGCTTTAGACTAATTTGTGGCCTTCTTATTTCAAAAGTTGTTGCAATTTATACTGGTCCAATTGGAATAGCAAATTTGGGACAATTGCAAAATTTTGTGGCCTTTATAAATGGATTCATTTCATCACAAGTTTCACAAGGAGTTAATAGATATTCAGCAGAAAATCAAGGTGATTACGAAAATGCATGTTTTTATTGGCGTGCATCAATTAAATTATCCTTCATAGCCTGTTGTTTTATTATAAGTACGGGGGTGCTTTTTTCCAGTAAAATATCAGAATACTTATTTTATCAAAGTGATTTGTATTGGTTAATTATAATTGCTCTATGCGCTCTTCCTCTTAATATAGTAAACAATATATTTTTAGGGGTTTTAAATGGACTAAATGAATATAATAGATTTTTCCTTGCGAATGTTTTAGCCATATCCTCATCGTTGTTATCTATGGTGGGCTTAGTTTATTTTTTTGGCCTCAAAGGCGCATTAGTGTCTGCATCATTAAATAATGCGGTTGCAGGTGTCTGGCTTATTACTATTATAATTAAAAGACCATGGTTTAAATTTAAATACTGGGTGGGACATACTCCTCGGCATAACATCACTCAGATGAAAAATTACTTTTATATGGGGGTGATTGGAGCGTTAACTGGACCTATTTCGATGATAGTTGTTCGAACTATTCTCACTAATAATTTTTCTTTAGAGGATGCCGGATATTGGCAAGCTGTAAATAGAATTTCTGAGGCTTATCTGGCTGTTCTTACTACGGCATTGACAGTTTATTATTTTCCAAAAACTGCAGCCGCAAGAAGATATAGCGAATATATAACTCTTTTAAAGACCGGGGCTTGTATTGTTGTACCGCTCGCGTTGAGCATGGCTTTAACCATCTACGGCTTGAAAGATTTTATAATTAGTATCTTGTTCACGGCTGACTTTATACGTGCTCGGGAGCTTTTTTTATTTCAAAATATCGGGGATTTTCTGCGGATTTGTAGTTGGCTGTTTGCCACTATATTGTTAGCAAAGGGATATTTTAAAATAAATGCTATATTGGAGGTTATGTTTTCAATAATTTTTCCAGTATTGGTAAAGTTTTTGATAATTAATTTTGGACTAAATGCCGTTAGTATTGCCTACAGCATCACTTATGCATTGTATTTTATAGTGGTGTGTATTATTTATTGTTGGCATCTGACAAAAAAGGCCCTATAA
>O103__wzx__257757386
ATGGAAAAGCTAAATTTCGCAAAAGTTACGATACTCAGTGGTGTAGTAACATGCTTTAGACTAATTTGTGGCCTTCTTATTTCAAAAGTTGTTGCAATTTATACTGGTCCAATTGGAATAGCAAATTTGGGACAATTGCAAAATTTTGTGGCCTTTATAAATGGATTCATTTCATCACAAGTTTCACAAGGAGTTAATAGATATTCAGCAGAAAATCAAGGTGATTACGAAAATGCATGTTTTTATTGGCGTGCATCAATTAAATTATCCTTCATAGCCTGTTGTTTTATTATAAGTACGGGGGTGCTTTTTTCCAGTAAAATATCAGAATACTTATTTTATCAAAGTGATTTGTATTGGTTAATTATAATTGCTCTATGCGCTCTTCCTCTTAATATAGTAAACAATATATTTTTAGGGGTTTTAAATGGACTAAATGAATATAATAGATTTTTCCTTGCGAATGTTTTAGCTATATCCTCATCGTTGTTATCTATGGTGGGCTTAGTTTATTTTTTTGGCCTCAAAGGCGCATTAGTGTCTGCATCATTAAATAATGCGGTTGCAGGTGTCTGGCTTATTACTATTATAATTAAAAGACCATGGTTTAAATTTAAATACTGGGTGGGACATACTCCTCGGCATAACATTACTCAGATGAAAAATTACTTTTATATGGGGGTGATTGGAGCGTTAACTGGACCTATTTCGATGATAGTTGTTCGAACTATTCTCACTAATAATTTTTCTTTAGAGGATGCCGGATATTGGCAAGCTGTAAATAGAATTTCTGAGGCTTATCTGGCTGTTCTTACTACGGCATTGACAGTTTATTATTTTCCAAAAACTGCAGCCGCAAGAAGATATAGCGAATATATAACTCTTTTAAAGACCGGGGCTTGTATTGTTGTACCGCTCGCGTTGAGCATGGCTTTAACCATCTACGGCTTGAAAGATTTTATAATTAGTATCTTGTTCACGGCTGACTTTATACGTGCTCGGGAGCTTTTTTTATTTCAAAATATCGGGGATTTTCTGCGGATTTGTAGTTGGCTGTTTGCCACTATATTGTTAGCAAAGGGATATTTTAAAATAAATGCTATATTGGAGGTGATGTTTTCAATAATTTTTCCAGTATTGGTAAAGTTTTTGATAATTAATTTTGGACTAAATGCCGTTAGTATTGCCTACAGCATCACTTATGCATTGTATTTTATAGTGGTGTGTATTATTTATTGTTGGCATCTGACAAAAAAGGCCCTATAA
>O103__wzx__399152826
ATGGAAAAGCTAAATTTCGCAAAAGTTACGATACTCAGTGGTGTAGTAACATGCTTTAGACTAATTTGTGGCCTTCTTATTTCAAAAGTTGTTGCAATTTATACTGGTCCAATTGGAATAGCAAATTTGGGACAATTGCAAAATTTTGTGGCCTTTATAAATGGATTCATTTCATCACAAGTTTCACAAGGAGTTAATAGATATTCAGCAGAAAATCAAGGTGATTACGAAAATGCATGTTTTTATTGGCGTGCATCAATTAAATTATCCTTCATAGCCTGTTGTTTTATTATAAGTACGGGGGTGCTTTTTTCCAGTAAAATATCAGAATACTTATTTTATCAAAGTGATTTGTATTGGTTAATTATAATTGCTCTATGCGCTCTTCCTCTTAATATAGTAAACAATATATTTTTAGGGGTTTTAAATGGACTAAATGAATATAATAGATTTTTCCTTGCGAATGTTTTAGCTATATCCTCGTCGTTGTTATCTATGGTGGGCTTAGTTTATTTTTTTGGCCTCAAAGGCGCATTAGTGTCTGCATCATTAAATAATGCGGTTGCAGGTGTCTGGCTTATTACTATTATAATTAAAAGACCATGGTTTAAATTTAAATACTGGGTGGGACATACTCCTCGGCATAACATTACTCAGATGAAAAATTACTTTTATATGGGGGTGATTGGAGCGTTAACTGGACCTATTTCGATGATAGTTGTTCGAACTATTCTCACTAATAATTTTTCTTTAGAGGATGCCGGATATTGGCAAGCTGTAAATAGAATTTCTGAGGCTTATCTGGCTGTTCTTACTACGGCATTGACAGTTTATTATTTTCCAAAAACTGCAGCCGCAAGAAGATATAGCGAATATATAACTCTTTTAAAGACCGGGGCTTGTATTGTTGTACCGCTCGCGTTGAGCATGGCTTTAACCATCTACGGCTTGAAAGATTTTATAATTAGTATCTTGTTCACGGCTGACTTTATACGTGCTCGGGAGCTTTTTTTATTTCAAAATATCGGGGATTTTCTGCGGATTTGTAGTTGGCTGTTTGCCACTATATTGTTAGCAAAGGGATATTTTAAAATAAATGCTATATTGGAGGTTATGTTTTCAATAATTTTTCCAGTATTGGTAAAGTTTTTGATAATTAATTTTGGACTAAATGCCGTTAGTATTGCCTACAGCATCACTTATGCATTGTATTTTATAGTGGTGTGTATTATTTATTGTTGGCATCTGACAAAAAAGGCCCTATAA
>O103__wzx__45644916
ATGGAAAAGCTAAATTTCGCAAAAGTTACGATACTCAGTGGTGTAGTAACATGCTTTAGACTAATTTGTGGCCTTCTTATTTCAAAAGTTGTTGCAATTTATACTGGTCCAATTGGAATAGCAAATTTGGGACAATTGCAAAATTTTGTGGCCTTTATAAATGGATTCATTTCATCACAAGTTTCACAAGGAGTTAATAGATATTCAGCAGAAAATCAAGGTGATTACGAAAATGCATGTTTTTATTGGCGTGCATCAATTAAATTATCCTTCATAGCCTGTTGTTTTATTATAAGTACGGGGGTGCTTTTTTCCAGTAAAATATCAGAATACTTATTTTATCAAAGTGATTTGTATTGGTTAATTATAATTGCTCTATGCGCTCTTCCTCTTAATATAGTAAACAATATATTTTTAGGGGTTTTAAATGGACTAAATGAATATAATAGATTTTTCCTTGCGAATGTTTTAGCCATATCCTCATCGTTGTTATCTATGGTGGGCTTAGTTTATTTTTTTGGCCTCAAAGGCGCATTAGTGTCTGCATCATTAAATAATGCGGTTGCAGGTGTCTGGCTTATTACTATTATAATTAAAAGACCATGGTTTAAATTTAAATACTGGGTGGGACATACTCCTCGGCATAACATCACTCAGATGAAAAATTACTTTTATATGGGGGTGATTGGAGCGTTAACTGGACCTATTTCGATGATAGTTGTTCGAACTATTCTCACTAATAATTTTTCTTTAGAGGATGCCGGATATTGGCAAGCTGTAAATAGAATTTCTGAGGCTTATCTGGCTGTTCTTACTACGGCATTGACAGTTTATTATTTTCCAAAAACTGCAGCCGCAAGAAGATATAGCGAATATATAACTCTTTTAAAGACCGGGGCTTGTATTGTTGTACCGCTCGCGTTGAGCATGGCTTTAACCATCTACGGCTTGAAAGATTTTATAATTAGTATCTTGTTCACGGCTGACTTTATACGTGCTCGGGAGCTTTTTTTATTTCAAAATATCGGGGATTTTCTGCGGATTTGTAGTTGGCTGTTTGCCACTATATTGTTAGCAAAGGGATATTTTAAAATAAATGCTATATTGGAGGTTATGTTTTCAATAATTTTTCCAGTATTGGTAAAGTTTTTGATAATTAATTTTGGACTAAATGCCGTTAGTATTGCCTACAGCATCACTTATGCATTGTATTTTATAGTGGTGTGTATTATTTATTGTTGGCATCTGACAAAAAAGGCCCTATAA
>O103__wzy__116804300
ATGTATATATTATCAATGGCTATACCATTATTTTTCATATCGTTGTGTTGGCATCGATTTAGTCATCAAACTCAAGTTGCATTTCGTTTATTATTCATAGTATTTTTCAGTCTAAGTTTCTTTTCATATTATACAAATGGCGTGGATTGGAGTGTTTATTATCTAAGATTCATCGAGGATGAGGGGTTATTTACCTCGTTTGAATTTGGGTTTGTTATTATTTTAAAGCTATTGCTTATTGTTTCAGATGATAATTTTGGCTTGGCAATTTTACTCTATTATTTTCTCTGTTTTGTATTGCTCTCATTAATATTGAAAAAATACAAAGTTAATGAACCATTATTTTTGGGATGTCTTTTATTGTTATTTGGCTACAACCTTTTTTTAGAGCAGTTACGTCAATTACTGGCATGTATAATAGTATTTTATGCGATGCTATTATACAATCAAAATAAAAATCTTATAGAATTATGTATATTGGTTATAACAGCATCAACTTTTCATGTGTCTGCAGTAATAATTTTACCGACAATCTTTTTAATCTCTTTTAGAAATGTGACTACTTTTATCATAATTACGGTATCCTCAATTACAAGTATTGTGGTATTTATGATAGCACTTTATTCAGCTATATCCTCTCTTGCTGCTATGAGCTTTGTTTTTGCTAAAATTGATTATTATTTGCATCAATATCCAGTTGTCCTAAATTTTGGTTGGCTAAATATACTTGATGCTTTATTTATTTTATTCTACATGCGTTATAGAAATGCAATTGATAGACAGATAAATATAAATATATTAACGCGAATTATTTTCGTTGGTTCTGTTATTCATCTGTTCAGTGGATCGATTACTTTTCTGGCTCGCGTGTGTTTTTATTTTTACTTTGTAGGTGTTTATATATACTGCTATTCATTAAATGACAAGACCCCGCGGGTATTTGCTATTAAAAATTTCAATACGTTAGTATTGGCTGCCTTTGTTAATGTAGTACTTTTATTGAACTTTGCATCCTATTTTAGAAATGAGCAAGCCCCCGTTGGGTTTTATAATATGAACTTTCAATTTTTTAACACATTTAATGATAATTATCTTAGAACGAACGCATACGATAAATATTTTAAAGGAATGCAGGGCAGCGTGGATTAA
>O103__wzy__116804483
ATGTATATATTATCAATGGCTATACCATTATTTTTCATATCGTTGTGTTGGCATCGATTTAGTCATCAGACTCAAGTTGCATTTCGTTTATTATTCATAGTATTTTTCAGTCTAAGTTTCTTTTCATATTATACAAATGGCGAGGATTGGAGTGTTTATTATCTAAGATTCATCGAGGATGAGGGGTTATTTACCTCGTTTGAGTTTGGGTTTGTTATTATTTTAAAGCTATTGCTTATTGTTTCAGATGATAATTTTGGCTTGGCAATTTTACTCTATTATTTTCTCTGTTTTGTATTGCTCTCATTAATATTGAAAAAATACAAAGTTAATGAACCATTATTTTTGGGATGTCTTTTATTGTTATTTGGCTACAACCTTTTTTTAGAGCAGTTACGTCAATTACTGGCATGTATAATAGTATTTTATGCGATGCTATTATACAATCAAAATAAAAATCTTATAGAATCATGTATATTGGTTATAACAGCATCAACTTTTCATGTGTCTGCAGTAATAATTTTACCGACAATCTTTTTAATCTCTTTTAGAAATGTGACTACTTTTATCATAATTACGGTATCCTCAATTACAAGTATTGTGGTATTTATGATAGCACTTTATTCAGCTATATCCTCTCTTGCTGCTATGAGCTTTGTTTTTGCTAAAATTGATTATTATTTGCATCAAAATCCAGTTGTCCTAAATTTTGGTTGGCTAAATATACTTGATGCTTTATTTATTTTATTCTACATGCGTTATAGAAATGCAATTGATAGACAGATAAATATAAATATATTAACGCGAATTATTTTCGTTGGTTCTGTTATTCATCTGTTCAGTGGAACGATTACTTTTCTGGCTCGCGTGTGTTTTTATTTTTATTTTGTAGGTGTTTATATATACTGCTATTCATTAAATGACAAGACCCCGCGGGTATTTGCTATTAAAAATTTCAATACGTTAGTATTGGCTGCCTTTGTTAATGTAGTACTTTTATTGAACTTTGCATCCTATTTTAGAAATGAGCAAGCCCCCGTTGGGTTTTATAATATGAACTTTCAATTTTTTAACACATTTAATGATAATTATCTTAGAACGAACGCATACGATAAATATTTTAAAGGAATGCAGGGCAACGTGGATTAA
>O103__wzy__116804485
ATGTATATATTATCAATGGCTATACCATTATTTTTCATATCGTTGTGTTGGCATCGATTTAGTCATCAGACTCAAGTTGCATTTCGTTTATTATTCATAGTATTTTTCAGTCTAAGTTTCTTTTCATATTATACAAATGGCGAGGATTGGAGTGTTTATTATCTAAGATTCATCGAGGATGAGGGGTTATTTACCTCGTTTGAGTTTGGGTTTGTTATTATTTTAAAGCTATTGCTTATTGTTTCAGATGATAATTTTGGCTTGGCAATTTTACTCTATTATTTTCTCTGTTTTGTATTGCTCTCATTAATATTGAAAAAATACAAAGTTAATGAACCATTATTTTTGGGATGTCTTTTATTGTTATTTGGCTACAACCTTTTTTTAGAGCAGTTACGTCAATTACTGGCATGTATAATAGTATTTTATGCGATGCTATTATACAATCAAAATAAAAATCTTATAGAATCATGTATATTGGTTATAACAGCATCAACTTTTCATGTGTCTGCAGTAATAATTTTACCGACAATCTTTTTAATCTCTTTTAGAAATGTGACTACTTTTATCATAATTACGGTATCCTCAATTACAAGTATGGTGGTATTTATGATAGCACTTTATTCAGCTATATCCTCTCTTGCTGCTATGAGCTTTGTTTTTGCTAAAATTGATTATTATTTGCATCAAAATCCAGTTGTCCTAAATTTTGGTTGGCTAAATATACTTGATGCTTTATTTATTTTATTCTACATGCGTTATAGAAATGCAATTGATAGACAGATAAATATAAATATATTAACGCGAATTATTTTCGTTGGTTCTGTTATTCATCTGTTCAGTGGAACGATTACTTTTCTGGCTCGCGTGTGTTTTTATTTTTATTTTGTAGGTGTTTATATATACTGCTATTCATTAAATGACAAGACCCCGCGGGTATTTGCTATTAAAAATTTCAATACGTTAGTATTGGCTGCCTTTGTTAATGTAGTACTTTTATTGAACTTTGCATCCTATTTTAGAAATGAGCAAGCCCCCGTTGGGTTTTATAATATGAACTTTCAATTTTTTAACACATTTAATGATAATTATCTTAGAACGAACGCATACGATAAATATTTTAAAGGAATGCAGGGCAACGTGGATTAA
>O103__wzy__116804487
ATGTATATATTATCAATGGCTATACCATTATTTTTCATATCGTTGTGTTGGCATCGATTTAGTCATCAGACTCAAGTTGCATTTCGTTTATTATTCATAGTATTTTTCAGTCTAAGTTTCTTTTCATATTATACAAATGGCGTGGATTGGAGTGTTTATTATCTAAGATTCATCGAGGATGAGGGGTTATTTACCTCGTTTGAGTTTGGGTTTGTTATTATTTTAAAGCTATTGCTTATTGTTTCAGATGATAATTTTGGCTTGGCAATTTTACTCTATTATTTTCTCTGTTTTGTATTGCTCTCATTAATATTGAAAAAATACAAAGTTAATGAACCATTATTTTTGGGATGTCTTTTATTGTTATTTGGCTACAACCTTTTTTTAGAGCAGTTACGTCAATTACTGGCATGTATAATAGTATTTTATGCGATGCTATTATACAATCAAAATAAAAATCTTATAGAATTATGTATATTGGTTATAACAGCATCAACTTTTCATGTGTCTGCAGTAATAATTTTACCGACAATCTTTTTAATCTCTTTTAGAAATGTGACTACTTTTATCATAATTACGGTATCCTCAATTACAAGTATTGTGGTATTTATGATAGCACTTTATTCAGCTATATCCTCTCTTGCTGCTATGAGCTTTGTTTTTGCTAAAATTGATTATTATTTGCATCAAAATCCAGTTGTCCTAAATTTTGGTTGGCTAAATATACTTGATGCTTTATTTATTTTATTCTACATGCGTTATAGAAATGCAATTGATAGACAGATAAATATAAATATATTAACGCGAATTATTTTCGTTGGTTCTGTTATTCATCTGTTCAGTGGATCGATTACTTTTCTGGCTCGCGTGTGTTTTTATTTTTACTTTGTAGGTGTTTATATATACTGCTATTCATTAAATGACAAGACCCCGCGGGTATTTGCTATTAAAAATTTCAATACGTTAGTATTGGCTGCCTTTGTTAATGTAGTACTTTTATTGAACTTTGCATCCTATTTTAGAAATGAGCAAGCCCCCGTTGGGTTTTATAATATGAACTTTCAATTTTTTAACACATTTAATGATAATTATCTTAGAACGAACGCATACGATAAATATTTTAAAGGAATGCAGGGCAACGTGGATTAA
>O103__wzy__116804491
ATGTATATATTATCAATGGCTATACCATTATTTTTCATATCGTTGTGTTGGCATCGATTTAGTCATCAGACTCAAGTTGCATTTCGTTTATTATTCATAGTATTTTTCAGTCTAAGTTTCTTTTCATATTATACAAATGGCGAGGATTGGAGTGTTTATTATCTAAGATTCATCGAGGATGAGGGGTTATTTACCTCGTTTGAGTTTGGGTTTGTTATTATTTTAAAGCTATTGCTTATTGTTTCAGATGATAATTTTGGCTTGGCAATTTTACTCTATTATTTTCTCTGTTTTGTATTGCTCTCATTAATATTGAAAAAATACAAAGTTAATGAACCATTATTTTTGGGATGTCTTTTATTGTTATTTGGCTACAACCTTTTTTTAGAGCAGTTACGTCAATTACTGGCATGTATAATAGTATTTTATGCGATGCTATTATACAATCAAAATAAAAATCTTATAGAATCATGTATATTGGTTATAACAGCATCAACTTTTCATTTGTCTGCAGTAATAATTTTACCGACAATCTTTTTAATCTCTTTTAGAAATGTGACTACTTTTATCATAATTACGGTATCCTCAATTACAAGTATTGTGGTATTTATGATAGCACTTTATTCAGCTATATCCTCTCTTGCTGCTATGAGCTTTGTTTTTGCTAAAATTGATTATTATTTGCATCAAAATCCAGTTGTCCTAAATTTTGGTGGGCTAAATATACTTGATGCTTTATTTATTTTATTCTACATGCGTTATAGAAATGCAATTGATAGACAGATAAATATAAATATATTAACGCGAATTATTTTCGTTGGTTCTGTTATTCATCTGTTCAGTGGAACGATTACTTTTCTGGCTCGCGTGTGTTTTTATTTTTATTTTGTAGGTGTTTATATATACTGCTATTCATTAAATGACAAGACCCCGCGGGTATTTGCTATTAAAAATTTCAATACGTTAGTATTGGCTGCCTTTGTTAATGTAGTACTTTTATTGAACTTTGCATCCTATTTTAGAAATGAGCAAGCCCCCGTTGGGTTTTATAATATGAACTTTCAATTTTTTAACACATTTAATGATAATTATCTTAGAACGAACGCATACGATAAATATTTTAAAGGAATGCAGGGCAACGTGGATTAA
>O103__wzy__116804493
ATGTATATATTATCAATGGCTATACCATTATTTTTCATATCGTTGTGTTGGCATCGATTTAGTCATCAGACTCAAGTTGCATTTCGTTTATTATTCATAGTATTTTTCAGTCTAAGTTTCTTTTCATATTATACAAATGGCGAGGATTGGAGTGTTTATTATCTAAGATTCATCGAGGATGAGGGGGTATTTACCTCGTTTGAGTTTGGGTTTGTTATTATTTTAAAGCTATTGCTTATTGTTTCAGATGATAATTTTGGCTTGGCAATTTTACTCTATTATTTTCTCTGTTTTGTATTGCTCTCATTAATATTGAAAAAATACAAAGTTAATGAACCATTATTTTTGGGATGGCTTTTATTGTTATTTGGCTACAACCTTTTTTTAGAGCAGTTACGTCAATTACTGGCATGTATAATAGTATTTTATGCGATGCTATTATACAATCAAAATAAAAATCTTATAGAATCATGTATATTGGTTATAACAGCATCAACTTTTCATGTGTCTGCAGTAATAATTTTACCGACAATCTTTTTAATCTCTTTTAGAAATGTGACTACTTTTATCATAATTACGGTATCCTCAATTACAAGTATTGTGGTATTTATGATAGCACTTTATTCAGCTATATCCTCTCTTGCTGCTATGAGCTTTGTTTTTGCTAAAATTGATTATTATTTGCATCAAAATCCAGTTGTCCTAAATTTTGGTTGGCTAAATATACTTGATGCTTTATTTATTTTATTCTACATGCGTTATAGAAATGCAATTGATAGACAGATAAATATAAATATATTAACGCGAATTATTTTCGTTGGTTCTGTTATTCATCTGTTCAGTGGAACGATTACTTTTCTGGCTCGCGTGTGTTTTTATTTTTATTTTGTAGGTGTTTATATATACTGCTATTCATTAAATGACAAGACCCCGCGGGTATTTGCTATTAAAAATTTCAATACGTTAGTATTGGCTGCCTTTGTTAATGTAGTACTTTTATTGAACTTTGCATCCTGTTTTAGAAATGAGCAAGCCCCCGTTGGGTTTTATAATATGAACTTTCAATTTTTTAACACATTTAATGATAATTATCTTAGAACGAACGCATACGATAAATATTTTAAAGGAATGCAGGGCAACGTGGATTAA
>O103__wzy__257757386
ATGTATATATTATCAATGGCTATACCATTATTTTTCATATCGTTGTGTTGGCATCGATTTAGTCATCAGACTCAAGTTGCATTTCGTTTATTATTCATAGTATTTTTCAGTCTAAGTTTCTTTTCATATTATACAAATGGCGAGGATTGGAGTGTTTATTATCTAAGATTCATCGAGGATGAGGGGTTATTTACCTCGTTTGAGTTTGGGTTTGTTATTATTTTAAAGCTATTGCTTATTGTTTCAGATGATAATTTTGGCTTGGCAATTTTACTCTATTATTTTCTCTGTTTTGTATTGCTCTCATTAATATTGAAAAAATACAAAGTTAATGAACCATTATTTTTGGGATGTCTTTTATTGTTATTTGGCTACAACCTTTTTTTAGAGCAGTTACGTCAATTACTGGCATGTATAATAGTATTTTATGCGATGCTATTATACAATCAAAATAAAAATCTTATAGAATCATGTATATTGGTTATAACAGCATCAACTTTTCATGTGTCTGCAGTAATAATTTTACCGACAATCTTTTTAATCTCTTTTAGAAATGTGACTACTTTTATCATAATTACGGTATCCTCAATTACAAGTATTGTGGTATTTATGATAGCACTTTATTCAGCTATATCCTCTCTTGCTGCTATGAGCTTTGTTTTTGCTAAAATTGATTATTATTTGCATCAAAATCCAGTTGTCCTAAATTTTGGTTGGCTAAATATACTTGATGCTTTATTTATTTTATTCTACATGCGTTATAGAAATGCAATTGATAGACAGATAAATATAAATATATTAACGCGAATTATTTTCGTTGGTTCTGTTATTCATCTGTTCAGTGGAACGATTACTTTTCTGGCTCGCGTGTGTTTTTATTTTTATTTTGTAGGTGTTTATATATACTGCTATTCATTAAATGACAAGACCCCGCGGGTATTTGCTATTAAAAATTTCAATACGTTAGTATTGGCTGCCTTTGTTAATGTAGTACTTTTATTGAACTTTGCATCCTATTTTAGAAGTGAGCAAGCCCCCGTTGGGTTTTATAATATGAACTTTCAATTTTTTAACACATTTAATGATAATTATCTTAGAACGAACGCATACGATAAATATTTTAAAGGAATGCAGGGCAACGTGGATTAA
>O103__wzy__399152826
ATGTATATATTATCAATGGCTATACCATTATTTTTCATATCGTTGTGTTGGCATCGATTTAGTCATCAGACTCAAGTTGCATTTCGTTTATTATTCATAGTATTTTTCAGTCTAAGTTTCTTTTCATATTATACAAATGGCGTGGATTGGAGTGTTTATTATCTAAGATTCATCGAGGATGAGGGGTTATTTACCTCGTTTGAGTTTGGGTTTGTTATTATTTTAAAGCTATTGCTTATTGTTTCAGATGATAATTTTGGCTTGGCAATTTTACTCTATTATTTTCTCTGTTTTGTATTGCTCTCATTAATATTGAAAAAATACAAAGTTAATGAACCATTATTTTTGGGATGTCTTTTATTGTTATTTGGCTACAACCTTTTTTTAGAGCAGTTACGTCAATTACTGGCATGTATAATAGTATTTTATGCGATGCTATTATACAATCAAAATAAAAATCTTATAGAATTATGTATATTGGTTATAACAGCATCAACTTTTCATGTGTCTGCAGTAATAATTTTACCGACAATCTTTTTAATCTCTTTTAGAAATGTGACTACTTTTATCATAATTACGGTATCCTCAATTACAAGTATTGTGGTATTTATGATAGCACTTTATTCAGCTATATCCTCTCTTGCTGCTATGAGCTTTGTTTTTGCTAAAATTGATTATTATTTGCATCAAAATCCAGTTGTCCTAAATTTTGGTTGGCTAAATATACTTGATGCTTTATTTATTTTATTCTACATGCGTTATAGAAATGCAATTGATAGACAGATAAATATAAATATATTAACGCGAATTATTTTCGTTGGTTCTGTTATTCATCTGTTCAGTGGATCGATTACTTTTCTGGCTCGCGTGTGTTTTTATTTTTACTTTGTAGGTGTTTATATATACTGCTATTCATTAAATGACAAGACCCCGCGGGTATTTGCTATTAAAAATTTCAATACGTTAGTATTGGCTGCCTTTGTTAATGTAGTACTTTTATTGAACTTTGCATCCTATTTTAGAAATGAGCAAGCCCCCGTTGGGTTTTATAATATGAACTTTCAATTTTTTAACACATTTAATGATAATTATCTTAGAACGAACGCATACGATAAATATTTTAAAGGAATGCAGGGCAACGTGGATTAA
>O103__wzy__45644916
ATGTATATATTATCAATGGCTATACCATTATTTTTCATATCGTTGTGTTGGCATCGATTTAGTCATCAAACTCAAGTTGCATTTCGTTTATTATTCATAGTATTTTTCAGTCTAAGTTTCTTTTCATATTATACAAATGGCGTGGATTGGAGTGTTTATTATCTAAGATTCATCGAGGATGAGGGGTTATTTACCTCGTTTGAATTTGGGTTTGTTATTATTTTAAAGCTATTGCTTATTGTTTCAGATGATAATTTTGGCTTGGCAATTTTACTCTATTATTTTCTCTGTTTTGTATTGCTCTCATTAATATTGAAAAAATACAAAGTTAATGAACCATTATTTTTGGGATGTCTTTTATTGTTATTTGGCTACAACCTTTTTTTAGAGCAGTTACGTCAATTACTGGCATGTATAATAGTATTTTATGCGATGCTATTATACAATCAAAATAAAAATCTTATAGAATTATGTATATTGGTTATAACAGCATCAACTTTTCATGTGTCTGCAGTAATAATTTTACCGACAATCTTTTTAATCTCTTTTAGAAATGTGACTACTTTTATCATAATTACGGTATCCTCAATTACAAGTATTGTGGTATTTATGATAGCACTTTATTCAGCTATATCCTCTCTTGCTGCTATGAGCTTTGTTTTTGCTAAAATTGATTATTATTTGCATCAATATCCAGTTGTCCTAAATTTTGGTTGGCTAAATATACTTGATGCTTTATTTATTTTATTCTACATGCGTTATAGAAATGCAATTGATAGACAGATAAATATAAATATATTAACGCGAATTATTTTCGTTGGTTCTGTTATTCATCTGTTCAGTGGATCGATTACTTTTCTGGCTCGCGTGTGTTTTTATTTTTACTTTGTAGGTGTTTATATATACTGCTATTCATTAAATGACAAGACCCCGCGGGTATTTGCTATTAAAAATTTCAATACGTTAGTATTGGCTGCCTTTGTTAATGTAGTACTTTTATTGAACTTTGCATCCTATTTTAGAAATGAGCAAGCCCCCGTTGGGTTTTATAATATGAACTTTCAATTTTTTAACACATTTAATGATAATTATCTTAGAACGAACGCATACGATAAATATTTTAAAGGAATGCAGGGCAGCGTGGATTAA
>O104__wzx__14517800
ATGGGAGATATTATTTTAATGAATATGTTAAAATATATACAGCCAATATTATCACTTTTATTAAGAATGGTTACTGTTATTTCTTCGTTCCTTTTTAGCTGGATTGTGGCTCGACTTTTTGGTGCGGAAAGTGCTGGTACTATTTTCTTCTATATAACAATTATTACAATTTTTGTGACCATTGCTTCTCAAGGTGCTGAGCTTGGGATCGCGAAGGCAGTAGCACGTTTAGCCGGAAATGAGAAAAAACAAATCGGTGTATTAAGAAGTGTTGTCTTAAGAACAAATAAAATGTTTTTAATTTTGTCACCAGCATTTTTATTTTATTTGTTATATGAAGGCTATGAAATAAACAATTTAATTATTTTGTTTGTTTTAATGTTGATACTAGGATATTGTTTTCTTTATATGAATATTCTTTCATTTTTCTATCAAGGAATAGGAAATATAACGATGATGATCCTTAGTCAACGGGCTATTTTTAATCTATTCTCGTTTTTATTGATTGCGTTTCTATGGGGAGTATTTTATTTAGAAAATAAAAAATTATCATTCATGACGCTAGAACAACAGTTCGTGATTATTACTATTGCGGGATTAATATCCTTTGGACTGTTGTATTTATATCATAGATTGACATCGAATTATTCACCTTTATATTATAAACCAGAAGGGTTTGATAAATCCTGTAAAGAGCTATTTAAAATTCAGCTTCTGCAAATAATTACAATGTATGGCTCACAAATTATTATTAATATTTTTTCGGTCAAAGCAGATATCGCAGGTTTTATTGTCGCGCAAAGAATTTCAACTTTACTTGGTTTTTTTGTATTAGCAATAAGTGGTGTCATTTCAAGTCAGGTTTCTAGGGCGTATAGTTTAAAGGATTTTACATCTATTCATAAAAGTGCGTATCATTCAGTTTTATTTTCTTCATTTTTGGGAGTGCCTGTAGCAGGAATTTTGATTCTATATTCTAAAGAATGTTTATTACTATTTGGAAATGATTTCTATCAATATCAGGCAGTTTTGATAGTATTAATAGTATCTCAAGTATTTAATTGCTTAACTGGTGCATGTGATATAATTCTCATGTTTATCGATGGGGAAAAAGAGCATAAGAAAAATGTCCTTACGGGAACCTTTCTTGCAATAGTTCTTTCCTTTATATTGATTCCTATATATTCAGCTTTAGGCGCAGCTATTGCAACTGCTTTTTCAGCAATTATAGTTAACATTCTTGATGTGATATCTATTAAGAAAAAAGCTGGTTTTTGGATTTTTAAAACTGTATAA
>O104__Wzx__340733695
GTGGCTCGACTTTTTGGTGCGGAAAGTGCTGGTACTATTTTCTTCTATATAACAATTATTACAATTTTTGTGACCATTGCTTCTCAAGGTGCTGAGCTTGGGATCGCGAAGGCAGTAGCACGTTTAGCCGGAAATGAGAAAAAACAAATCGGTGTATTAAGAAGTGTTGTCTTAAGAACAAATAAAATGTTTTTAATTTTGTCACCAGCATTTTTATTTTATTTGTTATATGAAGGCTATGAAATAAACAATTTAATTATTTTGTTTGTTTTAATGTTGATACTAGGATATTGTTTTCTTTATATGAATATTCTTTCATTTTTCTATCAAGGAATAGGAAATATAACGATGATGATCCTTAGTCAACGGGCTATTTTTAATCTATTCTCGTTTTTATTGATTGCGTTTCTATGGGGAGTATTTTATTTAGAAAATAAAAAATTATCATTCATGACGCTAGAGCAACAGTTCGTGATTATTACTATTGCGGGATTAATATCCTTTGGACTGTTGTATTTATATCATAGGTTGACATCGAATTATTCACCTTTATATTATAAACCAGAAGGGTTTGATAAATCCTGTAAAGAGCTATTTAAAATTCAGCTTCTGCAAATAATTACAATGTATGGCTCACAAATTATTATTAATATTTTTTCGGTCAAAGCAGATATCGCAGGTTTTATTGTCGCGCAAAGAATTTCAACTTTACTTGGTTTTTTTGTATTAGCAATAAGTGGTGTCATTTCAAGTCAGGTTTCTAGGGCGTATAGTTTAAAGGATTTTACATCCATTCATAAAAGTGCGTATCATTCAGTTTTATTTTCTTCATTTTTGGGAGTGCCTGTAGCAGGAATTTTGATTCTATATTCTAAAGAATGTTTATTACTATTTGGAAATGATTTCTATCAATATCAGGCAGTTTTGATAGTATTAATAGTATCTCAAGTGTTTAATTGCTTAACTGGTGCATGTGATATAATTCTCATGTTTATCGATGGGGAAAAAGAGCATAAGAAAAATGTCCTTACGGGAACCTTTCTTGCAATAGTTCTTTCCTTTATATTGATTCCTATATATTCAGCTTTAGGCGCAGCTATTGCAACTGCTTTTTCAGCAATTATAGTTAACATTCTTGATGTGATATCTATTAAGAAAAAAGCTGGTTTTTGGATTTTTAAAACTGTATAA
>O104__Wzx__340739816
ATGATGATCCTTAGTCAACGGGCTATTTTTAATCTATTCTCGTTTTTATTGATTGCGTTTCTATGGGGAGTATTTTATTTAGAAAATAAAAAATTATCATTCATGACGCTAGAGCAACAGTTCGTGATTATTACTATTGCGGGATTAATATCCTTTGGACTGTTGTATTTATATCATAGGTTGACATCGAATTATTCACCTTTATATTATAAACCAGAAGGGTTTGATAAATCCTGTAAAGAGCTATTTAAAATTCAGCTTCTGCAAATAATTACAATGTATGGCTCACAAATTATTATTAATATTTTTTCGGTCAAAGCAGATATCGCAGGTTTTATTGTCGCGCAAAGAATTTCAACTTTACTTGGTTTTTTTGTATTAGCAATAAGTGGTGTCATTTCAAGTCAGGTTTCTAGGGCGTATAGTTTAAAGGATTTTACATCCATTCATAAAAGTGCGTATCATTCAGTTTTATTTTCTTCATTTTTGGGAGTGCCTGTAGCAGGAATTTTGATTCTATATTCTAAAGAATGTTTATTACTATTTGGAAATGATTTCTATCAATATCAGGCAGTTTTGATAGTATTAATAGTATCTCAAGTGTTTAATTGCTTAACTGGTGCATGTGATATAATTCTCATGTTTATCGATGGGGAAAAAGAGCATAAGAAAAATGTCCTTACGGGAACCTTTCTTGCAATAGTTCTTTCCTTTATATTGATTCCTATATATTCAGCTTTAGGCGCAGCTATTGCAACTGCTTTTTCAGCAATTATAGTTAACATTCTTGATGTGATATCTATTAAGAAAAAAGCTGGTTTTTGGATTTTAAAACTGTATAAAACATTCAGGGTTTGTATATCATAA
>O104__Wzx__340739816
GTGGCTCGACTTTTTGGTGCGGAAAGTGCTGGTACTATTTTCTTCTATATAACAATTATTACAATTTTTGTGACCATTGCTTCTCAAGGTGCTGAGCTTGGGATCGCGAAGGCAGTAGCACGTTTAGCCGGGAATGAGAAAAAACAAATCGGTGTATTAAGAAGTGTTGTCTTAAGAACAAATAAAATGTTTTTAATTTTGTCACCAGCATTTTTATTTTATTTGTTATATGAAGGCTATGAAATAAACAATTTAATTATTTTGTTTGTTTTAATGTTGATNCTNNNNNATTGTTTNCTTNATATGAATATTCTTTCATTTTCTATCAAGGAATAG
>O104__Wzx__407062746
ATGAATATGTTAAAATATATACAGCCAATATTATCACTTTTATTAAGAATGTTTACTGTTATTTCTTCGTTCCTTTTTAGCTGGATTGTGGCTCGACTTTTTGGTGCGGAAAGTGCTGGTACTATTTTCTTCTATATAACAATTATTACAATTTTTGTGACCATTGCTTCTCAAGGTGCTGAGCTTGGGATCGCGAAGGCAGTAGCACGTTTAGCCGGAAATGAGAAAAAACAAATCGGTGTATTAAGAAGTGTTGTCTTAAGAACAAATAAAATGTTTTTAATTTTGTCACCAGCATTTTTATTTTATTTGTTATATGAAGGCTATGAAATAAACAATTTAATTATTTTGTTTGTTTTAATGTTGATACTAGGATATTGTTTTCTTTATATGAATATTCTTTCATTTTTCTATCAAGGAATAGGAAATATAACGATGATGATCCTTAGTCAACGGGCTATTTTTAATCTATTCTCGTTTTTATTGATTGCGTTTCTATGGGGAGTATTTTATTTAGAAAATAAAAAATTATCATTCATGACGCTAGAGCAACAGTTCGTGATTATTACTATTGCGGGATTAATATCCTTTGGACTGTTGTATTTATATCATAGGTTGACATCGAATTATTCACCTTTATATTATAAACCAGAAGGGTTTGATAAATCCTGTAAAGAGCTATTTAAAATTCAGCTTCTGCAAATAATTACAATGTATGGCTCACAAATTATTATTAATATTTTTTCGGTCAAAGCAGATATCGCAGGTTTTATTGTCGCGCAAAGAATTTCAACTTTACTTGGTTTTTTTGTATTAGCAATAAGTGGTGTCATTTCAAGTCAGGTTTCTAGGGCGTATAGTTTAAAGGATTTTACATCCATTCATAAAAGTGCGTATCATTCAGTTTTATTTTCTTCATTTTTGGGAGTGCCTGTAGCAGGAATTTTGATTCTATATTCTAAAGAATGTTTATTACTATTTGGAAATGATTTCTATCAATATCAGGCAGTTTTGATAGTATTAATAGTATCTCAAGTGTTTAATTGCTTAACTGGTGCATGTGATATAATTCTCATGTTTATCGATGGGGAAAAAGAGCATAAGAAAAATGTCCTTACGGGAACCTTTCTTGCAATAGTTCTTTCCTTTATATTGATTCCTATATATTCAGCTTTAGGCGCAGCTATTGCAACTGCTTTTTCAGCAATTATAGTTAACATTCTTGATGTGATATCTATTAAGAAAAAAGCTGGTTTTTGGATTTTTAAAACTGTATAA
>O104__wzy__14517800
ATGACATCTTATTTCATATATAATTTTTATGTATTATTTGCAATTATCTTTGCTTACGTTCATGAAAGAATTAACTTATTTACTTCACGAGGTGTCAAGTTTTTAAGCATAGGATGTGTATTTTGTTCCTTGTTTTTATTATCTGCGCTACGTTTTGATGTAGGCCCTGACTATGAAACGTATGTATATATATATAAAAATATAGTAGCAGGTAGAATAGATATTACATATGATAAATACTTTTTTGGATATCTGTCTACATTATTTAGTTCATTAGATCGAGGTTATGTTCTTGTCTTTGCAGTCTACTCATTTTTAACCTTGTTTTTTGTGTTCAAAGTTATTTTGGAGAGAAAGATATTCTTATGGGGAATAATAGTTTTTTGCTTTGTTGGTTTTTATTTAGATTCACTTGACCGTATCAGACAAGTATTAGCCGTTGCCATATTTTTGTATTCAATAAAATTTATAGAAAAAAAAGAGCCTTTAAGATATTTTATAGCCATTATCATTGCTAGTTTTTTCCATTTATCTGCATTAATGTTAATGCCTGTTTATTTTTATAATCGATTTAAATTTGAACCATTAACTTTAATAATCGGTTTATTTGGTTTGTTAGTGTTGTATCTTTCAGGTTTTACAACGGAAATACAAGCCTTAATATATAATAATATACCATATTATAATGAAATATATGGCAATAGCCAATTTGCACATTTGCAAGGAGGGTTCGGCACTGGACTTGGGTTTGTTTTTCACATCTTTCTAATAATGTTTTCAATTTATAATCTTAAAGATAATTATATATTAAGAAATTTATTGTTTACTGCTGGGTTATTAATGATAATTGCCCCGGGTAATTTAAATATAATGAGGTTTGGGCAATATTTTTATATATCATTGATTATTGCTTTACCATTAGCCATCAAAAGCCTTAAAAAGGAATACAGTTATAATCTTCTTTTGAAGTGTTTATTTTTTTGTTTGCTTTTTATTTTTTTTCAATCGCAACAAAGTAGAAATAACTACTCATATCAATCTATCTTTTCAGATAGCTTTAACTCCGAATTATTTACTCCACGATCATCGGATAGAACAATTATCAATCACTAA
>O105__wzx__168481337
ATGAGCATTTTCAATAATTTAAAATGGAATACTTTTTCACAAGTTTTCAAAATACTAACTCAGCTAATAAGCATTGTTTATTTAGCAAGAATAATACCGCCAAATGAATACGGCATCATGGCAATGGCTGGTGTTGTAATGAATTTTGCTAGTTTATTTCGAGATTTAGGGACCTCAGCAGCAATTATACAAAAAGAACAATTGCAAGATGAAACTAAAAGTGCCGTTTTTTGGCTTAATTTTTTGTTAGGCTTCTTGGTATTTATTATTATAATAACACTAACACCTTTTATATCACATTTGTACAATCAACCTAAACTACTAATTGTTTTACCTTTACTATCTTTTAGCTTTATTATTTCCGGCTCTTCATCATTGCATCTAGCTATGCTTGAAAGAGAATCGAAATTTTTTATTATTTCTAAAATTGAAGTATTTTCAGCTGCTTTGTCTCTTTTATTAGCTATTATATTAGCTAATAATAGCTTTGGAATATATAGTTTGGTATTTCAATCTCTGCTTAATTCTTTGAGCTCTGCAGTACTATTATGGATAGTATCCCCATGGCGACCAAAAGGCAAACCTAGACATGTGATAAATCATTTAAAAGAAATATTTCGTTTTACTTCACAACTTTCTCTTTTTAATATAATTAATTTTTTCGCCAGAAATCTTGATAGTTTTCTGATCGGTAAGTATATGTCAGCATCTATACTTGGATCTTATAATTTAGCTTATCGGATTATGCTATTCCCACTCTCATCTTTGACTTTTATTGCTAATCGTTCTTTATTTCCTATATTAAGCCAGAAGAAAAATAATTACAAAGAAATAAATGATATTTATTTAAATACCATTTATATTATTTGGTTTATTACTTTACCATTAGTTACAGTAATTACTAGCTTAAACAAACTTTTCATTCAAGTTGTTTTTGGAGAACAATGGATTCTGTCTGCGGATATATTATTTTGGCTTGCCCCCACTGCAATAATACAGTCGGTGCTAAGCACCACTGGCACTATTTTCATGTCTCAAGGGAGAACAGGTATTTTGCTTCTTTTAGGCATCCAAGGAACTATATTAACTGCGGTATCATTTATGGTAGGCATCCATTGCGGAATTGTTGATCTTGCAAAATATTATTTCATTGCAAATGCAATACATTTTATTCCATGTATTATATTCACGATGAAAACAATAAAATCAAATGTTTTAAGCATATTTAAAAAAACTTATCCACTATTCATATCTGCTGCTATAAGCTTCATATTAATATCAAATATTAGAGCTCATTTCGCATCTGACATTAAATCGCTTTTTGTTTTATCAGCAATCGGTGGAGCCATTTATTTACTACTTCTATTGCCCACATCAGAAAGCAGGAAACTTATTAAAACATTGCAAACAAAAATTAAAAAAAGGTAA
>O105__wzy__168481337
ATGGTTTACGGTTCTCTATGGTGTCTATGTTTTATATTAAGTTTTTTTAATAATAACAGTTATTTTAAATATTATATTACACTATGTATAATAATGGTTCTTTGGTTTTTGGCTTCCTTCAGGGGGGCAGGAGTTGATGGTGATTATGCAAATTATATTGAGTACATAAATGATGCTCAAAGTATTGGATATTCTTATAGAGGTGGTTATTTTTTTGATTGGATAGTTAATTTTTTTGTTTATATTGGCTTGCCTGTTACATATGTTTTTGCAGTATATGCACTTGCCATACCGATAAAAATAAAATTATTTCAAAAGTTTTCATTATTATCTTCTTCTATATTACTCGGTTATGTTGGTTTTTTTATTTATCTGCATGATTTTACTCAAATTAGAGCTGGCTTAGCTGTTGGTATTGCTTTTTGGGGGATTTATTATTACTCATATCAGAATAAAATAAAGGCAGTAATACTATTTTTTGCGAGTTGCTTTATTCATCCATCGCTCATATTTCTTGTGGCCTTTGTATACATTAATAAATTCTTGTCTAATAAATTATTAGTGCTCACACTGATGATAAGTATTATGTTATGTGTAACAAATGCAAATACATTTATAGTACAAAAAATAGTTGATTTAAGTGGCAGCGCAGATCTTGATTTATATTATCGCTTGGCAGTTGATGGTCAAATTATTAAACCATTTGGAGCATTTCCATTACTGAATTTATTTATATCGATAGTATCACTGTATTATTTGAATAATATAGCAAGAGAAAATGCTTTACTTTCAATCTTTATTAAGATGCTTTTGTTTTCGCAAATTTCATGGTTCCTTTTCTCTCCCATACCTGTATTAGCTGCACGAATAAGTCAGATTTTTTTATTTTCAATTGTCTTTGTTTTGCCGCATTTATCTTTAAAGCTATTTAATCAGCCAATAACTATACCAGCACTATATAGCTTTGTGGGCTTTTTAGCCTTTATTATTATAGCCGAATTAATGCATCCATATCAGTTAGGATTTTGA
>O106__wzx__62959556
ATGATCAAAGAAATTTTCTCCGATGGCATTTTTTCGCTATTTAATAAAATATGTTACTTCGGTTTTAAAACACTTGCAATAATTCTGATTACTCGTTCCTTAGGAGAAGATGTAGGCGGAGAGTTCATTTTTTTAGTTGGTTTTCTCGAAGTCCTTCGGGTGGTTACTGATTTTGGTGTGGATCTGTTTGTTATAAAAAAATATAATGATTCTACAGATAAAATAAAACTATTAAATGTAACGTTTGCACAAAAAATTCTTTCTGGAGTAATTGTTTTACTACTGTTTTGTTTGTATTCTTTTGTTCAGGGTTATCAATATAATGTCTATATTCCTATTGTGTTAGCCTTACCTGTTGCTTTATTTTTTAATTTCTCAAATAGCTATTTTCAATCTCTCAATTCCAATAAATCTCTCACGTTTCCGATCGCAATTGCATCTATTGCAACGTGTACGATCTTCGCTATTCAGTATTTTTTAAACGTTAAATTTAACGCATGGGATTACCTGTGTGTTGAACTATTATTCGTATCGCTGGTTACACTAAAACTATTCGTTAGTGTCAAGTTTAGGTTTATTAGAACGTCAGCTTTTGATGTGCTAATGTCAATTCTTTCTTTATATAAATATACATTAAGTATAGGTCTTACAGCTGTTGTTGTAATTATTTATAGCCGTATAGATAATTTTTATCTCAAGACATTTGCCCCAGGGGATCTTGCAGCATATGGCCAGATATTTAGGATGGTTGATCCACTGGTTATGGTTTCTTCTGTATTTTCTACAGTTGCCTATGCAAGATTTTGCCGAATTAACTTACAAGAAAAAAATGCTTTTACTAAGGTGTTTCAGTTCCTGTTATGTATTGTGGCATATGGCGTGCTGAGTTCATTAGTTTATTTCTTTATAATAAAATACTTGGGTCATTTTGTATTGATTTCTAATGTTAATAATGATTTCTTGATAATGATGTTCTTGATTGTTGCATGTGTGAAATGTATCAATGGTGGTACAACTGCAATAATTCAGTCACAGGGGTTTTATAAAGTGGGTTTGTATGTTTCGTATGTTTGCATTTTGACATCGATACCAACTATGTATTTCTTAATAATGAAGTACGGTGTTAAAGGTGCTGCTATGACGATTCTACTTGTAGAGTGTATTAGTTTCTTATTACTTCTCTGCAGCTTTTTTATGATAAAAAAGATGCGTCCTAAAAAAACATTCGAAATGTAA
>O106__wzy__62959556
ATGCATAAGCAATATTATTCATTATTGTGCAATAAAATACAGTTTAAACATCTGGCTATATATTTTTCTGTATTTCTTTCACTATCCTCATGTTTCTTGTGGGGAGGGGCGGATACATTTGTATCGCAAGTGTATATTGATATTTTAGCCACTATATCTACAGCGCTATTAGTTGTTTTGATGTTCTATTATTATATTAATAGAGTTCGCTATTTATCACTAACCTTACTTTTTGCATTCGTTTTTTCTTTGATTATTGGTTTGCCATCGATTTATCTTTACTATTTTAAAAACGCAAATCATGGGTTTGAAATAATTTGTATCTGGGGGATGTTGATCAATTCCATCCTTTACTTGCAAACAACAGAGACTGTCATAAAAGAAGAAAAAAGATATTTAACTAGTTTATTTTATATTTTGTTTTCTATTGTTGCACTGTGTCAATTATACAAAATATTAATTTATCTTATGTTTATATTGAATTCAGGAGAAGGGCATTTAGCAATTTATACTGAAAGCGAAGAATTGCTATCCCAAGTTCCATTTTTTATTCGTGCTATTAGTGGTTTTGCAGTTGTAATGTCATTGTCCACTTTTTATTTTAAAACACCGACCTACATTAAAGTTATTGCATTTGTTTTACTTGCATCTGATTTAGCTATTGGAATACGTAATAAGTTTTTCTTTTCAGTGATTTGTATTTTTATACTATATATGTACTCTAATGAGTATAGAGTAAGAAATTTATTTAAGCAGCTCTCAAAACCAATATTTCTCATCGCCGGTTTTTTATGCTTCTCGATGGTATCGTATTTCCGTGAAGGGTACCAAATCGATTTTATGATTTATATTGGCATTGTTTTAGATTCGCTATCCTCTACTCTTGGGGGGATGCAGAATTTGTTTGATATGCAATCATCAGGATGGGATCAACTTCATCCCGCTGTGGTATTCACACAAGTATTACCGCTAAGCGGTCTTGGTTTTCTTGATGATCAACAAATCGCAAAAGATTTTTCAATAATTGTTTTAGGTGATGTATCCTCTGGTATTGCGTTGTCATCTTCAGGATTGTTAGAGTCATCGTTGCTGAGTCTAAACTTGGGAGTGATTATTTATTTACTGTATTTATCAGGGGTGATGCTATTTATTAAATGGGGACTAAATAATCAACGGATAATAATAAACTTTGTTGCCATCTCCATGATATCTGGATTTTTTTATGCTGTTCGTGGTGAACTGATTTTGCCATTGGCTTTTCTTCTAAAATCATTGCCGATTGTTCTTATATCTCCATTACTTGTTAAAAATAAAATTTATCATGGTCAGTAA
>O107__wzx__203285007
ATGGAAAACAAGAAAAATCATATTTATGGAATTGTAAATAATATTATTGTGATGTTATCTCCCATTATAATAATTCCGTTTGCAATTAAAAATGTCGGCATTGATGAATATGGCTATTTTGTACAAGTTAATATAATTTATTCGTGTTTGATATCCATATTCACTGCTTCTCTATCGGGATATTTTATAAAGAGCTATCTTGAGAAAAAATTATCCTTTCATGATATTTTTATAATTCAATTGTTTATTAATTTGTTCTCCACTGCGATCATAGGTATATATATACTGCTAAGATTTGATGTCGTTGCTCCGTATATATTTGTTGTTGCTATGCTAACTAATACTTTAAATTTCGAATGGTTTTTTCATGCAATTGGCGCACAGAAACAATTATTAATAAGGAATTTAATTATAAAAACAATGTTTGTAATTATAGCAATATTTATCTTAGAAGTATATAAAAATATTGCTGTTTATTTTGTTATTTTTGGGTTGAATATTATTATTGCAAATTTTTTATTGGGTATATATAGTTTTACGAAAATAAAAAATAAGGAATATATACTTTTTTCCAATGGGAGGGGGGGGAATCGGTTGTTTTGTTTTATTAAGGATGCAAAATTCTTCTTTTTGTCACCGACAATTGGTGCAGTATATCAATATGGCGATCAAATATTAGTTTCATTATTATTCCCAAAAACTGCTTTGGTTTTTATAAATTTAGCTAAACAAATAATTGGTGCGTCAGTGATGGTGTCGGGTACTCTATGTAGAGTTGAACAAAAGAACATTTTTTCATCTGAGAAAATTGAAAGATTGACAAAAATAAAAAAAACACTTATGGCATATGTTTTTTATTTGATGACTACATCTATATTAATAATATTAATTGGTCCTTTAATTCTTGGCATGTTAATTAAAGAAACTGTATCACTTGGATTAAACTATTACATTCTAATTGCTGGTATATATGTCTTTACTTCATTGAGTATATTTATCGATTATATAATAGGATTGACTTTCAGGACTGAGCATTACACTTCTATTTCGAATATTTGTTGTGCAACCATAGTTACTTTATTGAACGCAATGTTTTTAGAAAAATATGGTGCAACTTTTTCGCTTTTTTCATTATTCATTGGAGAGCTTTTGGTTTTTATTTTATTATCTACAATGCATTATATAAATATAAAGCGAAGGACATATTATAATGGTTAA
>O107__wzy__203285007
ATGGTTAATATTCTGTTATGTATTAATATAATAATACTCTTGATTTGCATTTGTATCTATTTGATCGCCTTAAAAAGTAAAAAAGCTCCACGTTTATTCGCACTATATTTAGGAGCTTTTATTCTTTTTATTGAGTCCCACATAATTCTAGCAATAACAACTTCTTTTAATTTTGGTACGTCAGAATGGTTTTTTAATGGAGAGTTTGATTATAATACAAAAACAGAAGTTATAACAAGCATCAATCTATTTATAATAGGTATGATATTAGGTTCGGTATTTATTGCATCAACAATAACCTATAAAAGTTCTTCCTATGATGTGACTTTTGAGAACAAATCGATAGCTAGATTTTCGTGGCTACTGTTAGTATCTATCTTACCATTTGTAGTTGTTTATTTAATTAATTTAATAGCTTTTATTTCATCAAACGGTTTTTATTCTTTATATATTAACGGTAATAAAATATCGGGTGGATACATTCTTGATTTGTTTTTTCTAACACTTTACTCATTATTGATATCTTTAAAAAATAAGAAAAAGATACTGTTCATTATCTTGTGTGTAGCCTGTGTTTATTTATTCATAGGAACAAGATTGGAATTTATGTTTAAAGTATTTCCTGTGTTAATCTATTATATACTTATTTCAAAAAATATACACAAATATTTCAGGTTGAAAAATATCCTTGCTATATCAATACTCTTTTGGGGTTTAATATTTAGTATGCAATACTCGGTTTCAGCAAGAGATAATATTGAAATGGGGTCGAATATCATCACAACGTTCTTAAAACAACAAGGCGTATCAGTCAATGTTATTGGTATTGCTATAAAGGACAAAAATAATTCATTATTAAGTGAATCTGTGATTTTGTCGCCACTATATGATAGTGCTATTTCTTTAGCTAATTCTTTAGTAGGTGTCCAAAGCAATGGAAATTCGGTAGAGTTCGCAGAGAATTCATTCTCATTGTCGCACAAATTGAGTTATTTAGAAGATCCTTCAGCATACCTTGCTGGCTATGGTGTTGGGGGAGCCGCTATTGCTGAGCTGTACATAGTTGGTGGTTACTTGGCTTGTTTAATTGGAGGTATGCTTACATATATTTTTATCTCTATACTAGAAAAAATCGCCAAAAAATCCTTTTTTAATTTTATTTTTGTTATGTTGATAACTGGGAAAATATTATACTCACCTCGAGGGGAGTTTCTTTCATTTATGTCTGCTGACAGAATGTTAATATTATTTTTAATTTTTACGTTTTCTTATAAATTTCTATTGGCAACTTCAAATAAAAAAATGAGTTTTAAAAATGAATGA
>O108__wzx__733166963
ATGATTAAAAAAGGGTTAATATATATATTGATAAATTATGCTATTCAATTTCTCAATATATTCCTTAGTCTAGTCATGATGAAATATCTCACAACAGCTCAGCTAGGTGATCTTACTCTTGCTAGAACCTGGCAGCAATTTGTGGACTATTCACACTTTGGTGCACGATTTTCCTTAGATCGATTTATTCCACTAAAAAAGGAAAGAGAAAAAAAATTATTAGTTACAACTGTATTGTTAACGAATATTATTGGGGCGTTAACAATTTTGTTGGTGGCTTTATTTTTTAACCATTCTAATTTGACAGTTATTATACTCACCTTGTGTGGAGTATTTATATCGATAAGTAATATTATTAAAGCATACTATCGGGCGACAAACCGGATTGACGAAATGCTTTGGCTAGTTTTATATTCACAGTTCTTTCCTGTGCTTATTCCACTAGTGTTGTATATCATAACGCACAATTTTGATGTTTATATTTACTCGAGTTTAGGTTGCTATGCTTTAGCTATTATAAGACTGTATAGAGTGGAAAAGGGACTAAAAAAGTTCCTGATCCCTAAGTTGTTGTTAACAAGATTAAAGTTCTTGTTTAAACCATCGGCTTTGTTATTCCTTAATGCAATATTTACCTTTTTATATCTTGTCATGGACCGTTTTTTTATTGATGATTCCGGTGGTCGTGAGCAACTAGGTAATTATAGCGTTATCATATTCGCATTTAGTGCCCTAATGATAATTCCCTCGACCTGTGCGGAGTTGCTTTTTGTCAAAGTTATTAGGCAGTGTAGTCAAAGTGGTAAGCGTTTGTTTGTTAAAGAGAGTCTTATTATGCTTGTAGTAACATTGTCGGGCGTAATTATTGCAAACGTTGTTATGAAATTTTTTATAGAAAATTTCACTAAGTATGGAAACCTCGTTTCTGAATTACATATGGCAACACTTGCTGTTATCCCCTTTGCATTTACTGCAATATATTACCATGTAATGAATGGATTAGATTTGCGCAAACAAATGGTGTGTGTCAGTGGTGTTGTTTGTCTCATTTTGATGTCATATTATTGCATCCCAGTATTCGCCAATGTGAAATTTGAGCTAGAAGACTATCTATATGGAAAATTGGCTACAGGATGGTTAGTGTTACTTGGTTATTGTTATTTCATTTCGCGCGCAAAGCATCTCGCGTATAATAATAAGTAA
>O108__wzx__763906704
ATGATTAAAAAAGGGTTAATATATATATTGATAAATTATGCTATTCAATTTCTCAATATATTCCTTAGTCTAGTCATGATGAAATATCTCACAACAGCTCAGCTAGGTGATCTTACTCTTGCTAGAACCTGGCAGCAATTTGTGGACTATTCACACTTTGGTGCACGATTTTCCTTAGATCGATTTATTCCACTAAAAAAGGAAAGAGAAAAAAAATTATTAGTTACAACTGTATTGTTAACGAATATTATTGGGGCGTTAACAATTTTGTTGGTGGCTTTATTTTTTAACCATTCTAATTTGACAGTTATTATACTCACCTTGTGTGGAGTATTTATATCGATAAGTAATATTATTAAAGCATACTATCGGGCGACAAACCGGATTGACGAAATGCTTTGGCTAGTTTTATATTCACAGTTCTTTCCTGTGCTTATTCCACTAGTGTTGTATATCATAACGCACAATTTTGATGTTTATATTTACTCGAGTTTAGGTTGCTATGCTTTAGCTATTATAAGACTGTATAGAGTGGAAAAGGGACTAAAAAAGTTCCTGATCCCTAAGTTGTTGTTAACAAGATTAAAGTTCTTGTTTAAACCATCGGCTTTGTTATTCCTTAATGCAATATTTACCTTTTTATATCTTGTCATGGACCGTTTTTTTATTGATGATTCCGGTGGTCGTGAGCAACTAGGTAATTATAGCGTTATCATATTCGCATTTAGTGCCCTAATGATAATTCCCTCGACCTGTGCGGAGTTGCTTTTTGTCAAAGTTATTAGGCAGTGTAGTCAAAGTGGTAAGCGTTTGTTTGTTAAAGAGAGTCTTATTATGCTTGTAGTAACATTGTCGGGCGTAATTATTGCAAACGTTGTTATGAAATTTTTTATAGAAAATTTCACTAAGTATGGAAACCTCGTTTCTGAATTACATATGGCAACACTTGCTGTTATCCCCTTTGCATTTACTGCAATATATTACCATGTAATGAATGGATTAGATTTGCGCAAACAAATGGTGTGTGTCAGTGGTGTTGTTTGTCTCATTTTGATGTCATATTATTGCATCCCAGTATTCGCCAATGTGAAATTTGAGCTAGAAGACTATCTATATGGAAAATTGGCTACAGGATGGTTAGTGTTACTTGGTTATTGTTATTTCATTTCGCGCGCAAAGCATCTCGCGTATAATAATAAGTAA
>O108__wzy__733166963
ATGATCTCAATTGCATTCTTTATAATAGCTTTGATCTTATATTCTTTAATTGTTTTAAAAACAAAAGATATTATTCATCCTCTTGGAATTGGTATTGTTTTTTGGTACTTCTCAGCTTCCCTGTCTACGGTTGATATTCTGTATGACCATCAATTGCAATCAGAATTAAGTCTGGAAACACTAAGTGCTATTTTACTTGCTGGTGTTTTCTTTGTTGCCCCATTTGTATTTTCAAAAAAGATAGATAAAAATAATTTTAGTTTTCAGCGTTTTGACTTTAACTTATTTTATCGCGTATTTTTTAATTTTATTGTAGCTTTATCAGTCGTTGCTTTCTTTATGCGCTTTGGAGTGATGCTCACTAATCCACCACTTCTGTCTGGTGCAGGAAGTGATTTAAAATCATTAGTTCCAAATGCGCCTCCGTTGTTGAATTTCATAGATGTATCAATGCCTTACATAGCACTTGCTGCTCTATTTGAACTTAAGTACTCATATCGACAAGGGCGTGTGAGAAAGTATTTCCTTCTATCCTATGTTTTTTTCAGTATTGTAGTTGCATTGGTTTATGAGGTATCAAGGGGAGAATTTTTAGTATTCATGTTAGGTGCCATCTATATTTTTCTGATTCCACGTAAAATTACGCTAGGGTTCAAACAACTAATGATGGTTATGCTACCGATGGCATTGCTTTTGTATATCGGTGCAATGCGGATTTCAGAAACAAGTCGCGCCTCTACTCAATTTGGTGATGGGATGGCAAATTCGCTTTTTAGCCAGATTTACACCTATGTTGCAATGAATTTTCAGAATCTGAATTTATTAATTAACTCATCATTCGAACCCACATATATATGGGGTGGTCTTAAGTTTATTCTTAAGCCGTTCTTTGGTACCTATTACGATAGTAACTCCATGGGGTTCACTGACTATGAGGTTGGTTTTTTCAATGCAAAAACATTTATATACTATTTCTATAATGATCTAGGATTAGCTGGTGTAATACTCTATTCATTTATTATTGGCTTATTGCTTCAAATTATCTACAATAAAACATCCAGCAATATTAAATATTGTCTGTTACAGGCGTGTTTTATGAAAGCGATCGTGTTTATGCTGTTTGGAAACTATTTCTTTGGGGAATTTGTCTTAATCATTCCATACTTAATTGTGTTGTTCCTTTTGCTGCTCATTAGAAAAGTCGAGCCTCGAAGGATAGAAAATACACCTAAAAAATAA
>O108__wzy__763906704
ATGATCTCAATTGCATTCTTTATAATAGCTTTGATCTTATATTCTTTAATTGTTTTAAAAACAAAAGATATTATTCATCCTCTTGGAATTGGTATTGTTTTTTGGTACTTCTCAGCTTCCCTGTCTACGGTTGATATTCTGTATGACCATCAATTGCAATCAGAATTAAGTCTGGAAACACTAAGTGCTATTTTACTTGCTGGTGTTTTCTTTGTTGCCCCATTTGTATTTTCAAAAAAGATAGATAAAAATAATTTTAGTTTTCAGCGTTTTGACTTTAACTTATTTTATCGCGTATTTTTTAATTTTATTGTAGCTTTATCAGTCGTTGCTTTCTTTATGCGCTTTGGAGTGATGCTCACTAATCCACCACTTCTGTCTGGTGCAGGAAGTGATTTAAAATCATTAGTTCCAAATGCGCCTCCGTTGTTGAATTTCATAGATGTATCAATGCCTTACATAGCACTTGCTGCTCTATTTGAACTTAAGTACTCATATCGGCAAGGGCGTGTGAGAAAGTATTTCCTTCTATCCTATGTTTTTTTCAGTATTGTAGTTGCATTGGTTTATGAGGTATCAAGGGGAGAATTTTTAGTATTCATGTTAGGTGCCATCTATATTTTTCTGATTCCACGTAAAATTACGCTAGGGTTCAAACAACTAATGATGGTTATGCTACCGATGGCATTGCTTTTGTATATCGGTGCAATGCGGATTTCAGAAACAAGTCGCGCCTCTACTCAATTTGGTGATGGGATGGCAAATTCGCTTTTTAGCCAGATTTACACCTATGTTGCAATGAATTTTCAGAATCTGAATTTATTAATTAACTCATCATTCGAACCCACATATATATGGGGTGGTCTTAAGTTTATTCTTAAGCCGTTCTTTGGTACCTATTACGATAGTAACTCCATGGGGTTCACTGACTATGAGGTTGGTTTTTTCAATGCAAAAACATTTATATACTATTTCTATAATGATCTAGGATTAGCTGGTGTAATACTCTATTCATTTATTATTGGCTTATTGCTTCAAATTATCTACAATAAAACATCCAGCAATATTAAATATTGTCTGTTACAGGCGTGTTTTATGAAAGCGATCGTGTTTATGCTGTTTGGAAACTATTTCTTTGGGGAATTTGTCTTAATCATTCCATACTTAATTGTGTTGTTCCTTTTGCTGCTCATTAGAAAAGTCGAGCCTCGAAGGATAGAAAATACACCTAAAAAATAA
>O109__wzx__313747655
ATGATTAATGAAAAGCTAAGGAAATTGTTTGGGTTAGGGCTACTTTTCTCAAGTAAATTAGGCGGACTGGTTGTCGCCTTATTTTTGGTGCCCATTTATAACCATTATATGAGCAATGAAGCTTTTGGATTCGTGACTTTATTTTTAACATTGCAATCGCTCGTATTATTGCTCGATTGTGGAGTAACTATTATTCTCTCTCGACATACCGCGCTTAATGTTTGCAAGAAAAATAAAATATCGAATAACCAATGGTATAACACGGAGGTATTTCTTACTATTTTATATTTATTGTTTGGGTTTGTTTTTTTTATCTTCAAATGGTTAGGGGTTAACTGGCTGTCATTAATTAGTTATACAGATCTTTTGATGATTATTGTGGCTCTTTGGGCTACGGTTTTGCAAAATATATGCTTAACAGTTTTGTTGGCGGGGAAATATTTCTCTTTATCAAGTGTGTTACTTATATCTGGTAACCTTTTAAAGGCAGGAGGCGCTGCTTTAATCGTTAAATATTTTTCTCCAACAATTGGGGCATATGTAGCAACTCAAGCTCTGCTTGGTATATCATTACTTTTTGTGACTCGATTTTTCTGCGATTATTTTTTGTTTTTTAAGGATGTGAAAAGGAAAATTGATTTCAATGTCATAAAAAAAATAATACATGAGGGGCGAGCATTAGTTATATTTAATATTTCTGCCGCTGTTTTATTAAATCTTGACAAAATAATTGTATCTCACAATATATCACTAATTGCGCTGGCCCCCTATTTTTTAGCAAGCTCATTATGTATTACTCCTATATCTGCATTGTCAGGTCCTGTAATGCAGTTTTTCCAACCCGGATTAACAAAAGCAATCTTTAATGATTCGCCAAATGTTATTAAGACATTACGGGTATATATATCGACTTTGTGTGTGTCGACACTTTTACCTTCTTATATCCTTTGGGTGTATCGTGATTCATTAATTGCATTATGGCTTGGAAATACTGAATTAGTTAATATTGTCGCAGATTATACGAAGATTTTACTGCCCGGAATAGCAATTGGAGGATTAGGCTATATTTCTTATGTTGTATTAATTGCTATTGAGGATTTTAAATTCCAAAGTTTTCTGTCTTTATCTATGACAGCTATCGTGGTTATATTAGTTGTATTTTTCTCGATGCGACAAGATATAAGAAGTATTTGCTACGTCTATGCTTTTTATCATTCCCTATCTACTTTATTAACATGGGCAAGATGTTATTATCTCCCCAGAACCCAAAAATATGCGCTGGAAACGGCTAAGATGTTATTTATTATTATGATTGCTCTTGCTGTTCTTTGCGTATTTTTCAATCTCATCATTAATAGGATTTAA
>O109__wzy__313747655
ATGGGATGTACAACGAATCAAAATTTGATTTATAAAAGTCGTGTTAGTGTTGGTAGCGTGATTGTACTTTTGGTGTTTTGCATATATCTATTCATGCCTCCAATGATTATGGTACTTCTTTCTCAATCATCATTGTCAGCAGGGATGATGGTAGTCGCTACGCTATTACATATTTCGTTCGCTCACTATAAAATATTAAATTATAAAATATTAACTGCTGTGTTGTTAATACTCATTTATGGGACTGTCTCAACATTTTATAGCCCCGATATGAAACCACTTTTCTCTGCGATAGCTTTAATATATATTTATACTGCCACAGTAAAGTTTTTGAAATATTTACAAGAGATACACGATTTAGATGCAAAAAAAGCAATATCATGGCTCTATTATATAATGATTATCATTGGGATAATGGGGGTGGTTTTTAATATAAGATTTGGGAATTATGCTGTTAAAAACTATCCCGTTTTTCCATTTGCAGAGCCAAGTCACTTTGCTCTTGCATATGCGCCCATAGCAATATGTTACCAATTATATTATTGTTCAAATAAGTTCCACAGTTTTCGTACGATTGGAATAAGTTTATTGTTAGGTGTCTTGTACCCCAATTTAATACTAGTTATCATTGGTTGTTTACAATTTTTGATCTTACCTAAAAGATATTCGGTACCACTGCTTTTTATTTTAATTGCATCTGTGGCAATGTATATAATAAAGGCAGGTATGCAAGCTATTGACTATTTTTATTACAGGATTTTTTTTGATTATTCAAACTTAAACCTTTCAAACTTAGTATATCTGCAAGGATGGGAAGCTGCTTGGATTGCCTTAAAAGAGACCCGGCTATTTGGATTGGGTTTTCAGCTAAATGGTACACAAAGTGCTGGTTTTTTTACTGACCTGATAAACTCCATTAATAAAAGTGAGTTGAACCGCCTTGATGGTGGATTCCTTGCTTCCAAACTTATAAGTGAGACAGGAATAATAGGTATATTCTTTGTGCTATTCTTAATTTTCAAGGCAGTGAAAATAATTTTTATAAATAAAAAATACCAATTTAGTTTCTATAACAAACTCTATTTTTCGATTATGGTTAGCTTACTTGTTGAGCTAATCTTTAGGGGATATGGATATTTCTCTCCTACATTTATTTTGGCGCTATCTTTTCTTTCAATACCTAACACTGTATGTCGAAACGAGATAACTACACATGAATAA
>O10__wzx__733166018
ATGAATAGAGAATATAAGCTTTTAATTTACATATATAGTGTGAGAATATACACGGCATTAGTGACGATCTTTTTAATTCCAATATTAATTGGAGAAATTGGGTTAGAGGCGTACGGTTTGATTGGCTTTTTTGCAGTGCTTCAGGCTTGCCTTAGTATTTTAGATGCAGGGTTGGGGGGGGTAATAACAAGAGAAGCAATAGTATCAAGGAAAAATCAAGGAACATATAAAAAATTTAGTATTTTGTATAAGAAAATAATTATATTTTTTATAATTGTATCATTGTTATTAGTTACTTGTGGTTGGTGGGTAAGTGAACAATATAGTACTTCATGGCTAAATACAAAGCTTGATAAAAGTGTGGTTGTTTTTTGTACAACAGTAATGTTTTGGGTATTCGCATTACGCTATATGCAAGGACCGTTCCGTAGCATATTACTTTCAAATGAATCGCAAATCATATTGACAACTATTAATCTATTTACCATCACACTATCTCAGCCATTGACTATATTTTTAATGAAGTACCTAGATGAGGGAATTAAGTTTTATTTTTTGATGCAACTTATTTCATCAGCTATTGGCTGTATTTCTATGGTGTTATATAGTGAAAAAATAAGGAGGAAAGTATTATTTTTATGTCCTCTCGAAGAGGATAGCATAAAATCTGAAGATACTTCTGTCAGAAAATTAATAGTTTTCGCATTACAATTATCAACACTTTCTATTTTATGGGTTTTAGTTAACCAGTCAGACAAATTAGCACTAACAAAATACAGCACATTAACGGAATATGGTATTTATAGTGTTGCAGTATCTATCATAAGTGTGTTAGCTATATTGAGTGATCCGTTGAATCAGTATTTACAACCTAGATTAACAAGATATTATCATCAAAATAACTTAAAGGAATACTCAAAATTATTTAGTGGTGCATTAAAGTTTATATGTATATTAACAATACCTCTAAGTGTATTTTTATTTTTTTATGGTAAGGATGTGTTATTTATATGGAGCGGTGATGAAACATTATCAATAAAAGCTGCGAAGTATTTACCCTGGTTATTTATAGGTGGGGTGTTTTCAATATACTCTAATTTTGTATTTTTGTTATTATATAGTTTTGGTGAGTTAAAAAGACACACAATAGTGTATGCGTTATTTAGTCTTTTCGTAATTCCGGCAAATGTTTTCCTAGCAAAACAATATTTAGGTCAAGGGACATCTATTTTCTTTGGTATTAGTTCTATGTTCTTATTTCTCTTATGGGGGGGGTATAACTTTGCAAAATTTTTCGTCAAGGGATTGCGTGTTATATATGTATATATCATTCCTTTGTTTCTGGTTGAAATAATATATTTCAAAACTTCAACAGCTTTTCCGTATAATCATACTGTAAAGTGGACTTTATTCATTCAATTATTTTCGGTTGGCTTGGTCGGGCTTGCTTTAGCTATTATTTACTGCAAGCTGGTAGATAAAAAAAATTCACAAGTGATATTAAAGATTGTTGACAAATGA
>O10__wzx__747156431
ATGAATAGAGAATATAAGCTTTTAATTTACATATATAGTGTGAGAATATACACGGCATTAGTGACGATCTTTTTAATTCCAATATTAATTGGAGAAATTGGGTTAGAGGCGTACGGTTTGATTGGCTTTTTTGCAGTGCTTCAGGCTTGCCTTAGTATTTTAGATGCAGGGTTGGGGGGGGTAATAACAAGAGAAGCAATAGTATCAAGGAAAAATCAAGGAACATATAAAAAATTTAGTATTTTGTATAAGAAAATAATTATATTTTTTATAATTGTATCATTGTTATTAGTTACTTGTGGTTGGTGGGTAAGTGAACAATATAGTACTTCATGGCTAAATACAAAGCTTGATAAAAGTGTGGTTGTTTTTTGTACAACAGTAATGTTTTGGGTATTCGCATTACGCTATATGCAAGGACCGTTCCGTAGCATATTACTTTCAAATGAATCGCAAATCATATTGACAACTATTAATCTATTTACCATCACACTATCTCAGCCATTGACTATATTTTTAATGAAGTACCTAGATGAGGGAATTAAGTTTTATTTTTTGATGCAACTTATTTCATCAGCTATTGGCTGTATTTCTATGGTGTTATATAGTGAAAAAATAAGGAGGAAAGTATTATTTTTATGTCCTCTCGAAGAGGATAGCATAAAATCTGAAGATACTTCTGTCAGAAAATTAATAGTTTTCGCATTACAATTATCAACACTTTCTATTTTATGGGTTTTAGTTAACCAGTCAGACAAATTAGCACTAACAAAATACAGCACATTAACGGAATATGGTATTTATAGTGTTGCAGTATCTATCATAAGTGTGTTAGCTATATTGAGTGATCCGTTGAATCAGTATTTACAACCTAGATTAACAAGATATTATCATCAAAATAACTTAAAGGAATACTCAAAATTATTTAGTGGTGCATTAAAGTTTATATGTATATTAACAATACCTCTAAGTGTATTTTTATTTTTTTATGGTAAGGATGTGTTATTTATATGGAGCGGTGATGAAACATTATCAATAAAAGCTGCGAAGTATTTACCCTGGTTATTTATAGGTGGGGTGTTTTCAATATACTCTAATTTTGTATTTTTGTTATTATATAGTTTTGGTGAGTTAAAAAGACACACAATAGTGTATGCGTTATTTAGTCTTTTCGTAATTCCGGCAAATGTTTTCCTAGCAAAACAATATTTAGGTCAAGGGACATCTATTTTCTTTGGTATTAGTTCTATGTTCTTATTTCTCTTATGGGGGGGGTATAACTTTGCAAAATTTTTCGTCAAGGGATTGCGTGTTATATATGTATATATCATTCCTTTGTTTCTGGTTGAAATAATATATTTCAAAACTTCAACAGCTTTTCCGTATAATCATACTGTAAAGTGGACTTTATTCATTCAATTATTTTCGGTTGGCTTGGTCGGGCTTGCTTTAGCTATTATTTACTGCAAGCTGGTAGATAAAAAAAATTCACAAGTGATATTAAAGATTGTTGACAAATGA
>O10__wzy__733166018
ATGTTTTTATACCTCTCAATATTTATATGCATTTCTATTCTATCTTTTTTTCCTTACCAGAAATATTTGTTAAAAGCAATAATGATCTTTTTGCTTTTGATGTGTGCCTTCCGTAGCGAGTTTGTCGATAGGGATTATACAAACTATATTACGCTAATTTTTGAGTCAGCAAATAACTTATTCTATCCAATAGAAATATCATTTAAAGTAATAAGTTTTATTGCTGTTAATATGCTTGGCGGATATTATTTTGTTTTTATTATTTTTGCGCTAATATCTATCTACTTAAAATACAATATAATAAAAAAATCCTCACCGTTTTTACTGCTATCTGTACTTGTGTATTACTCAAATACATTTTTACTGCAAGATATGACTCAGATCCGGGCTGGAGTTGCAGGTGCTATAGTACTATATTCAGTGTTACAATATGCAAAAAATAAAAATATAATGAGTTTTGTGATGTTGATTTTCCTCGCATCTACATTTCATATAACTACGTTGTTATTTTTTATTGTTCTTGCATTCGATACTAATGTAGTTAGTCGAAGATATATCTTTATTTATTTCTTGACCTTATTTGGGGCATGTTGTTGTTATTATGCAGGTGTCAATTTCTTAACCTTATTAAGATATATCCCTGTTTCTTATGTACAATATAAATTTAGTGACTATATTAGTCAAAGTCAAGGTGCTGATTTTGTTCCTGTCAATATTTTCTCTGTAACGCAATTATTGCATTTGCTTATAGTTATATTATCTTTTATTTTTTCTCGAAAAAAAATCTTATCTCGTGATAAGGTGCTTGTCATTAAAATTTATTCATTATCTCCGCTTGCTTTCATCATATTATCTTCTATGCCAGTATTCGCTTTACGTGTTAGTGAACTTTTTGCTATTAGTGAAATAATTCTACTTCCATTCCTGCCCCTTCTTTTTAGACAAAAACAGTTTGCTAAATTAGCGATTATAGGAATATGTTTTATTATGTTTTATATTAATATATATCATCTTGAGATTTTAAATGAGTATTCGGCATTGTAA
>O10__wzy__747156431
ATGTTTTTATACCTCTCAATATTTATATGCATTTCTATTCTATCTTTTTTTCCTTACCAGAAATATTTGTTAAAAGCAATAATGATCTTTTTGCTTTTGATGTGTGCCTTCCGTAGCGAGTTTGTCGATAGGGATTATACAAACTATATTACGCTAATTTTTGAGTCAGCAAATAACTTATTCTATCCAATAGAAATATCATTTAAAGTAATAAGTTTTATTGCTGTTAATATGCTTGGCGGATATTATTTTGTTTTTATTATTTTTGCGCTAATATCTATCTACTTAAAATACAATATAATAAAAAAATCCTCACCGTTTTTACTGCTATCTGTACTTGTGTATTACTCAAATACATTTTTACTGCAAGATATGACTCAGATCCGGGCTGGAGTTGCAGGTGCTATAGTACTATATTCAGTGTTACAATATGCAAAAAATAAAAATATAATGAGTTTTGTGATGTTGATTTTCCTCGCATCTACATTTCATATAACTACGTTGTTATTTTTTATTGTTCTTGCATTCGATACTAATGTAGTTAGTCGAAGATATATCTTTATTTATTTCTTGACCTTATTTGGGGCATGTTGTTGTTATTATGCAGGTGTCAATTTCTTAACCTTATTAAGATATATCCCTGTTTCTTATGTACAATATAAATTTAGTGACTATATTAGTCAAAGTCAAGGTGCTGATTTTGTTCCTGTCAATATTTTCTCTGTAACGCAATTATTGCATTTGCTTATAGTTATATTATCTTTTATTTTTTCTCGAAAAAAAATCTTATCTCGTGATAAGGTGCTTGTCATTAAAATTTATTCATTATCTCCGCTTGCTTTCATCATATTATCTTCTATGCCAGTATTCGCTTTACGTGTTAGTGAACTTTTTGCTATTAGTGAAATAATTCTACTTCCATTCCTGCCCCTTCTTTTTAGACAAAAACAGTTTGCTAAATTAGCGATTATAGGAATATGTTTTATTATGTTTTATATTAATATATATCATCTTGAGATTTTAAATGAGTATTCGGCATTGTAA
>O110__wzx__733166987
ATGAATAATTTTATAACAAATATCCTTAAATTAATATCTGGTACTGCTGGTGGGCAACTTATCGCATTGTTATTGATGCCTATTGTAACAAGGCTGGTTACAGTAGATGAGATGGGGAAGTATTCACTTGTACTGGCTATAATTATGGTGCTAAGTAGTGTTGCAAGCATGAAACTTGAGCTTGCCGTTATGACTTTATCATCAAAGACGCTTGTCATTCATACATTGTCTGCTTTTTGTAATGTCAACTTTATAATTGGTATTCTGGTACTTATTACAGGTATTTTGTTGCATTTTTCCATTGAGCATTTTCCATTGACAGCGGTTGATGTAGTCCTTACCGCGTTAGCTTTGTATTTCTTTTCTCTTGCACAATTTGTGTCATCCTATTATTCAGCACTTGATGAGTTCAAAAAAAGCGCAATAAACAGATTTGCCAAACCTGTATTAGCTGTTGTTTTTCAGATAGTATTAGTAAATTTAGGATTTGGCGAAAATGGCTTATTATTAGGATTTGTTATAGGTTATATACTAAGTTGTTTTATATTTGATTCTAAATTCATATTGATGACGATGTGTCATATTGATTTTAGGTTCGTGAAAGAGTCTTACAAACAGTTTAAATCATATTTTATTTTTCAGGCACCAGCTGGTGTTATTAATTCATTATCACAAAATGTCGCAAATTTTATGCTAATCGGTATGATAGGAGCCTATTCGCTTGGTATTTATTCACTTTCGTTTCGCATGTTACAAGCACCTATTTCCTTGGTAAGTGTTTCTGTGCGCGATGCATATTTCTCACGTGCAAAATCGATATATGAGAAAGAACCATCGAAACTTGCAAATGACATGTTATATGTTATTATTACTTTGACAATATTATCGGGGTTGGTCTCCGCGATTATTTTTTCATATCTTCCTTTTATTTTCGCACAACTATTTGGAAATTCTTGGAGAGAGTCAGGTGTCGTGGCATCATACCTCCTCCCTTGGTTTGTTCTGTTATTTTCCAATCCCCCAGCTTCAGTAGTTGCTAATATAATAAACATGCAGAGGTTTATATTTATATTTGAGATCGCAAATCTAATTGTTCGGGTATTAACATTAACATTTTCTTGGTGGTTTTATAAAGATTTTAAACTGTTAATAGTTCATTTTAGTTTTGCCGGAGTAATTATGAATTTGCTATATATTCTGATGGTTTATAAAATGGCTATTGAAAAATGCAAGGTACAACATGCAAAATAA
>O110__wzy__733166987
ATGACATCAGAAGGAACTAAAACTCCACTTTTTTCGTATATGCTTTCCTTTTCATTGTTATTTATAATGTCTTGTGAAAGTTTTAATGAAACAAGATATCTTCCCGTATTTTTTCTTTTGTTTATCACTGCATTTTATTACATTTTCTTTATAAGGAAGATCTCTGTATCTCTTTTATATTCCTTCGGTTTAGTATTGTCTCTGGTCATTATTTTGGGAGCGTTGTCTTCATTGCCAGTATTGTCGTATAAACAAAATTTGGTCAATTATGGACTGTCGGATTTTTATATATCTATTGTTTTTAAGTTGCTGGTAGCATTTTTTATATTGGCTCTCTGTCCAAATAATTTAACATTAATAAACATCATCAAAGGGGTTTTGATTGTTCATTTAAGTGTTTTTTATGTACAGGCGGCTATTGTCTACTTAACAGGTTACTATATAGATTTGTTATATCCTGTTACGGGAGAGTTACAACGTTATGAAAGTCTTTTCTTTTTGCCTTGGATAGGAGCGGTTTATAGACCTACGGGGTTGTATGTTGAACCCTCAACTTTTTCTTCTTTTATTTTATGGTTGCTTTCAATAAAAATTTTATGCCAGAAAAATTTTTGCAGATTTGATATATTTGTGATCGTTTCATCAATGCTCTCGCTATCATTGGCTGCAATTGTTTATGGTGCAATGTTCCTTTTACTTGCTTTACTATGTTCTGGTTCGATTAAACTAATTAAAAAAATTCAATTTGTTTTATTGTTACTTCCTGCTCCATTTGTATTTTATGAAATTTTCAAAGCTCGCCTTGAGGCATTAGGAGGAAGTGGTGAAAGTTTGAGGGAAAATTTAAATAAATTGGTTTTTTCTCAAGATCCATTAACATTGCTATTTGGTAATGGTTTACTGGGATTACCGGCCGAGGTAAGTGACTTAAATTCAGGTGCTGAACTCTGGCGTTTAGGTATCGCTGCTCTGAATGATAACGGGCTTTGGTTGTTTTTTATCATAAAAGTAGGATTGGTTGGTTTATTTATACTAATAATTATAATGTTACTCATTACACGAAAAAAAATAGATTTTATAGTGTTCGTCATATTATTACTGACGAAGGTTACTTTTTTTAGCTTTATATTTGTTTTTTATTTTTTGACAATGGTTTATTTATTATTGAAGCGCGGTTCTAACTATGAAAAAAATACTATTTATTGA
>O111__wzx__257762509
ATGGTATTAACAGTGAAAAAAATTTTAGCGTTTGGCTATTCTAAAGTACTACCACCGGTTATTGAACAGTTTGTCAATCCAATTTGCATCTTCATTATCACACCACTAATACTCAACCACCTGGGTAAGCAAAGCTATGGTAATTGGATTTTATTAATTACTATTGTATCTTTTTCTCAGTTAATATGTGGAGGATGTTCCGCATGGATTGCAAAAATCATTGCAGAACAGAGAATTCTTAGTGATTTATCAAAAAAAAATGCTTTACGTCAAATTTCCTATAATTTTTCAATTGTTATTATCGCATTTGCGGTATTGATTTCTTTTTTTATATTAAGTATTTGTTTCTTCGATGTTGCGAGGAATAATTCTTCATTCTTATTCGCGATTATTATTTGTGGTTTTTTTCAGGAAGTTGATAATTTATTTAGTAGTGCGCTAAAAGGTTTTGAAAAATTTAATGTATCATGTTTTTTTGAAGTAATTACAAGAGTGCTCTGGGCTTCTATAGTAATATATGGCATTTACGGAAATGCACTCTTATATTTTACATGTTTAGCCTTTACCATTAAAGGTATGCTAAAATATATTCTTGTATGTCTGAATATTACCGGTTGTTTCATCAATCCTAATTTTAATAGAGTTGGGATTGTTAATTTGTTAAATGAGTCAAAATGGATGTTTCTTCAATTAACTGGTGGCGTCTCACTTAGTTTGTTTGATAGGCTCGTAATACCATTGATTTTATCTGTCAGTAAACTGGCTTCTTATGTCCCTTGCCTTCAACTAGCTCAATTGATGTTCACTCTTTCTGCGTCTGCAAATCAAATATTACTACCAATGTTTGCTAGAATGAAAGCATCTAACACATTTCCCTCTAATTGTTTTTTTAAAATTCTGCTTGTATCACTAATTTCTGTTTTGCCTTGTCTTGCGTTATTCTTTTTTGGTCGTGATATATTATCAATATGGATAAACCCTACATTTGCAACTGAAAATTATAAATTAATGCAAATTTTAGCTATAAGTTACATTTTATTGTCAATGATGACATCTTTTCATTTCTTGTTATTAGGAATTGGTAAATCTAAGCTTGTTGCAAATTTAAATCTGGTTGCAGGGCTCGCTCTTGCTGCTTCAACGTTAATCGCAGCTCATTATGGCCTTTATGCAATATCTATGGTAAAAATAATATATCCGGCTTTTCAATTTTATTACCTTTATGTAGCTTTTGTCTATTTTAATAGAGCGAAAAATGTCTATTGA
>O111__wzx__380841967
ATGGTATTAACAGTGAAAAAAATTTTAGCGTTTGGCTATTCTAAAGTACTACCACCGGTTATTGAACAGTTTGTCAATCCAATTTGCATCTTCATTATCACACCACTAATACTCAACCACCTGGGTAAGCAAAGCTATGGTAATTGGATTTTATTAATTACTATTGTATCTTTTTCTCAGTTAATATGTGGAGGATGTTCCGCATGGATTGCAAAAATCATTGCAGAACAGAGAATTCTTAGTGATTTATCAAAAAAAAATGCTTTACGTCAAATTTCCTATAATTTTTCAATTGTTATTATCGCATTTGCGGTATTGATTTCTTTTCTTATATTAAGTATTTGTTTCTTCGATGTTGCGAGGAATAATTCTTCATTCTTATTCGCGATTATTATTTGTGGTTTTTTTCAGGAAGTTGATAATTTATTTAGTGGTGCGCTAAAAGGTTTTGAAAAATTTAATGTATCATGTTTTTTTGAAGTAATTACAAGAGTGCTCTGGGCTTCTATAGTAATATATGGCATTTACGGAAATGCACTCTTATATTTTACATGTTTAGCCTTTACCATTAAAGGTATGCTAAAATATATTCTTGTATGTCTGAATATTACCGGTTGTTTCATCAATCCTAATTTTAATAGAGTTGGGATTGTTAATTTGTTAAATGAGTCAAAATGGATGTTTCTTCAATTAACTGGTGGCGTCTCACTTAGTTTGTTTGATAGGCTCGTAATACCATTGATTTTATCTGTCAGTAAACTGGCTTCTTATGTCCCTTGCCTTCAACTAGCTCAATTGATGTTCACTCTTTCTGCGTCTGCAAATCAAATATTACTACCAATGTTTGCTAGAATGAAAGCATCTAACACATTTCCCTCTAATTGTTTTTTTAAAATTCTGCTTGTATCACTAATTTCTGTTTTGCCTTGTCTTGCGTTATTCTTTTTTGGTCGTGATATATTATCAATATGGATAAACCCTACATTTGCAACTGAAAATTATAAATTAATGCAAATTTTAGCTATAAGTTACATTTTATTGTCAATGATGACATCTTTTCATTTCTTGTTATTAGGAATTGGTAAATCTAAGCTTGTTGCAAATTTAAATCTGGTTGCAGGGCTCGCACTTGCTGCTTCAACGTTAATCGCAGCTCATTATGGCCTTTATGCAATATCTATGGTAAAAATAATATATCCGGCTTTTCAATTTTATTACCTTTATGTAGCTTTTGTCTATTTTAATAGAGCGAAAAATGTCTATTGA
>O111__wzx__5678713
ATGGTATTAACAGTGAAAAAAATTTTAGCGTTTGGCTATTCTAAAGTACTACCACCGGTTATTGAACAGTTTGTCAATCCAATTTGCATCTTCATTATCACACCACTAATACTCAACCACCTGGGTAAGCAAAGCTATGGTAATTGGATTTTATTAATTACTATTGTATCTTTTTCTCAGTTAATATGTGGAGGATGTTCCGCATGGATTGCAAAAATCATTGCAGAACAGAGAATTCTTAGTGATTTATCAAAAAAAAATGCTTTACGTCAAATTTCCTATAATTTTTCAATTGTTATTATCGCATTTGCGGTATTGATTTCTTTTCTTATATTAAGTATTTGTTTCTTCGATGTTGCGAGGAATAATTCTTCATTCTTATTCGCGATTATTATTTGTGGTTTTTTTCAGGAAGTTGATAATTTATTTAGTGGTGCGCTAAAAGGTTTTGAAAAATTTAATGTATCATGTTTTTTTGAAGTAATTACAAGAGTGCTCTGGGCTTCTATAGTAATATATGGCATTTACGGAAATGCACTCTTATATTTTACATGTTTAGCCTTTACCATTAAAGGTATGCTAAAATATATTCTTGTATGTCTGAATATTACCGGTTGTTTCATCAATCCTAATTTTAATAGAGTTGGGATTGTTAATTTGTTAAATGAGTCAAAATGGATGTTTCTTCAATTAACTGGTGGCGTCTCACTTAGTTTGTTTGATAGGCTCGTAATACCATTGATTTTATCTGTCAGTAAACTGGCTTCTTATGTCCCTTGCCTTCAACTAGCTCAATTGATGTTCACTCTTTCTGCGTCTGCAAATCAAATATTACTACCAATGTTTGCTAGAATGAAAGCATCTAACACATTTCCCTCTAATTGTTTTTTTAAAATTCTGCTTGTATCACTAATTTCTGTTTTGCCTTGTCTTGCGTTATTCTTTTTTGGTCGTGATATATTATCAATATGGATAAACCCTACATTTGCAACTGAAAATTATAAATTAATGCAAATTTTAGCTATAAGTTACATTTTATTGTCAATGATGACATCTTTTCATTTCTTGTTATTAGGAATTGGTAAATCTAAGCTTGTTGCAAATTTAAATCTGGTTGCAGGGCTCGCACTTGCTGCTTCAACGTTAATCGCAGCTCATTATGGCCTTTATGCAATATCTATGGTAAAAATAATATATCCGGCTTTTCAATTTTATTACCTTTATGTAGCTTTTGTCTATTTTAATAGAGCGAAAAATGTCTATTGA
>O111__wzy__257762509
ATGTCTATTGATTTACTTTTTTCAATTACTGAAATCGCAATTGTTTTTTCTTGCACTATTTACATATTTACTCAATGTTTGTTAATGCGGAGGATCTATTTAGATAAAAGTATTTTAATTCTTTTATGCTTGCTCTTTTTTTTAGTAATCATTCAACTTCCTGAGCTTAATGTAAACGGTTTGGTCGATTCTTTAAAGTTATCACTGCCTTTATTGATGGTCTTTATCGCTTTTCAAAAACCGAAATTATGCTTGTGGGTTATTATTGCATTGTTGTTTTTGAACTCTGCATTTAATTTTTTATATTTAAAAACATTCGATAAGTTTAGCTCATTTCCTTTTACTTTTTTTATATTGCTGTTTTACTTGTTTAGATTGGGAATTGGTAATTTACCGGTTTATAAAAATAAAAAATTTTACGCGTTGATTTTTCTCTTTATATTAATAGACATAATGCAGTCATTGTTAATAAATTATAGGGGGCAGATTTTATATTCCGTAATTTGCATCCTGATACTTGTGTTTAAAGTTAATTTAAGAAAAAAGATTCCATACTTTTTTTTAATGCTGCCAGTTTTATATGTAATTATTATGGCTTATATTGGTTTTAATTATTTCAATAAAGGCGTAACTTTTTTTGAACCTACAGCAAGTAATATTGAACGTACGGGGATGATATATTATTTGGTTTCACAGCTTGGTGATTATATATTCCATGGTATGGGGACATTAAATTTCTTAAATAACGGCGGACAATATAAGACGTTATATGGACTTCCATCATTAATTCCTAATGACCCTCATGATTTTTTATTACGGTTCTTTATAAGTATTGGTGTGATAGGAGCATTGGTTTATCATTCTATATTTTTTGTTTTTTTTAGGAGAATATCTTTCTTATTATATGAGAGAAATGCTCCTTTCATTGTTGTAAGTTGTTTGTTACTGTTACAAGTTGTGTTAATTTATACATTAAACCCTTTTGATGCTTTTAATCGATTGATTTGCGGGCTTACAGTTGGAGTTGTTTATGGATTTGCAAAAATTAGATAA
>O111__wzy__380841967
ATGTCTATTGATTTACTTTTTTCAATTACTGAAATCGCAATTGTTTTTTCTTGCACTATTTACATATTTACTCAATGTTTGTTAATGCGGAGGATCTATTTAGATAAAAGTATTTTAATTCTTTTATGCTTGCTCTTTTTTTTAGTAATCATTCAACTTCCTGAGCTTAATGTAAACGGTTTGGTCGATTCTTTAAAGTTATCACTGCCTTTATTGATGGTCTTTATCGCTTTTCAAAAACCGAAATTATGCTTGTGGGTTATTATTGCATTGTTGTTTTTGAACTCTGCATTTAATTTTTTATATTTAAAGACATTCGATAAGTTTAGCTCATTTCCTTTTACTTTTTTTATATTGCTGTTTTACTTGTTTAGATTGGGAATTGGTAATTTACCGGTTTATAAAAATAAAAAATTTTACGCGTTGATTTTTCTCTTTATATTAATAGACATAATGCAGTCATTGTTAATAAATTATAGGGGGCAGATTTTATATTCCGTAATTTGCATCCTGATACTTGTGTTTAAAGTTAATTTAAGAAAAAAGATTCCATACTTTTTTTTAATGCTGCCAGTTTTATATGTAATTATTATGGCTTATATTGGTTTTAATTATTTCAATAAAGGCGTAACTTTTTTTGAACCTACAGCAAGTAATATTGAACGTACGGGGATGATATATTATTTGGTTTCACAGCTTGGTGATTATATATTCCATGGTATGGGGACATTAAATTTCTTAAATAACGGCGGACAATATAAGACGTTATATGGACTTCCATCATTAATTCCTAATGACCCTCATGATTTTTTATTACGGTTCTTTATAAGTATTGGTGTGATAGGAGCATTGGTTTATCATTCTATATTTTTTGTTTTTTTTAGGAGAATATCTTTCTTATTATATGAGAGAAATGCTCCTTTCATTGTTGTAAGTTGTTTGTTACTGTTACAAGTTGTGTTAATTTATACATTAAACCCTTTTGATGCTTTTAATCGATTGATTTGCGGGCTTACAGTTGGAGTTGTTTATGGATTTGCAAAAATTAGATAA
>O111__wzy__5678713
ATGTCTATTGATTTACTTTTTTCAATTACTGAAATCGCAATTGTTTTTTCTTGCACTATTTACATATTTACTCAATGTTTGTTAATGCGGAGGATCTATTTAGATAAAAGTATTTTAATTCTTTTATGCTTGCTCTTTTTTTTAGTAATCATTCAACTTCCTGAGCTTAATGTAAACGGTTTGGTCGATTCTTTAAAGTTATCACTGCCTTTATTGATGGTCTTTATCGCTTTTCAAAAACCGAAATTATGCTTGTGGGTTATTATTGCATTGTTGTTTTTGAACTCTGCATTTAATTTTTTATATTTAAAGACATTCGATAAGTTTAGCTCATTTCCTTTTACTTTTTTTATATTGCTGTTTTACTTGTTTAGATTGGGAATTGGTAATTTACCGGTTTATAAAAATAAAAAATTTTACGCGTTGATTTTTCTCTTTATATTAATAGACATAATGCAGTCATTGTTAATAAATTATAGGGGGCAGATTTTATATTCCGTAATTTGCATCCTGATACTTGTGTTTAAAGTTAATTTAAGAAAAAAGATTCCATACTTTTTTTTAATGCTGCCAGTTTTATATGTAATTATTATGGCTTATATTGGTTTTAATTATTTCAATAAAGGCGTAACTTTTTTTGAACCTACAGCAAGTAATATTGAACGTACGGGGATGATATATTATTTGGTTTCACAGCTTGGTGATTATATATTCCATGGTATGGGGACATTAAATTTCTTAAATAACGGCGGACAATATAAGACGTTATATGGACTTCCATCATTAATTCCTAATGACCCTCATGATTTTTTATTACGGTTCTTTATAAGTATTGGTGTGATAGGAGCATTGGTTTATCATTCTATATTTTTTGTTTTTTTTAGGAGAATATCTTTCTTATTATATGAGAGAAATGCTCCTTTCATTGTTGTAAGTTGTTTGTTACTGTTACAAGTTGTGTTAATTTATACATTAAACCCTTTTGATGCTTTTAATCGATTGATTTGCGGGCTTACAGTTGGAGTTGTTTATGGATTTGCAAAAATTAGATAA
>O112__wzx__187880492
ATGTCGATGTTGCTTAATTTAATCATTCCGATTATTTCCTTTGGAATTGTGTCAATTATGGGGTTGATTATGACCCCATTTTTCATTAACAATTTTGGCTATGAAGGTTTGGGATTAATCTCTAATTCAAACGCGCTTATTCAATCTCTCTTTTTTGCTGGAGGAGCGTTCACTACTGTTTACTCTAGAGAGTATTCTAACGCAGTTAATAATATAGAAAAGTCTGTCCTTTTGCGCGAATTAAATAATATATTAACTGCTATATTTTTTATAGCGGTATTACTTAGTATAGTATTCTATATTTTTTATATTTTTAAAGATAATTTTAGCTACAACTATTATGCATTAGTTTTTTTAGCATCAGCCATAATTATAATATCACAATCATTTAATGTGTTTCCTTTTGCTGCAAACAGGCTTTATATAAACTCAGTTATTGATTGCGCCAGAACATTATTGCGTAATATATTATGTATGGCTTTATTTTATCTAAGCATTGATAATGTACTGTCTAATGGCTGGGCAATGATATTATCCGCAGTCATCACATTATTAGTCCTGAAACTAGTTTTCAAAGAAAATAAAGTTTTTTATGTTGGGAGAATGTCCAATAATTATAATATTAAAAACTCATTTTGGGTGTGTATCAATCAGGGGGGGGCTTATATTTTCTCTTTTGCTGATGTATTCTTGATAAATCTAATGTTAGGTCATTACATTGGAGGTTCATATGCAGTGCTAATACAAATACCAGTATTGTTAAAATCTGTTTCTGTAGTGGCTATAGGAAGTATATCTTCTTTTACCGTGAAGGTTCACCAAAGATTTGAAAAAGATAGGACAATAATAAAAAAAATTATAAATAAAGTGGTGGTCTTTTTCTCTTTTTTTATTTCCCTTGCTTTTATTTTGGTTGATCTTTATAAAGAATCTTTTTTTTCCATTTGGTTACCTACCGCTGTTACGTCATCGATGTTGAAACAATTTAACTATATATGTATTATCATGATGTTACTTTCTATATCATCTTTGGTAAATATTTTTTTAGTTGCTTGGGGGCACTTTATAATTCCAGCTAAAGCTACAGTTTTTTCTGCTGTGGTATCAGTTTTAGTTGTGGTTTTATTATATTTTTTCAACTATAAACTATCTGAGATGATTATTTTTAGTGTAATTTATCTGATGTTAATTTTAAAAAATCTGATATGCTATTTGTATTTCTTTATGCAGAGTGGTTTGTCATTGATACATTTTATTTTTAGTCTCATACTCAGTTTCTGCGTAATAACTATCAATTTCCTTGTGGCTAAAAGTATTCGGTATTATATTGAAAGTGATTTTTTGTCGATTGTAATATTATTTTTCGTGATGATGACTATATCTCTACCCTTGCTCTGGGATTTTAAAAAATTACGAGAATATATTTAA
>O112__wzx__187880573
ATGAATTTACTTAAAGGGACAATAATATATACATTGTCAAATTTGACAATTAAATTTGGTGCAGTTTTACTGCTTCCTATATTAACTCATTTACTTAATCCAGAAGAGTATGGGATGGTAGGATTGTATGTTACACTTACTTCCTTTCTTACAATAATTTTAGGGCTTGGTTTTTATACACCCTTAATGAAAACTCAGTCGGAGCAGAAAAGCAATATTGCAACTTCTAGCCATGTGAATTTTTGTGCAATAATATTTCTTATCGCAGTTTATTTATTATTGCTTTTATTTCTTTACTTTATATTGAAGTCGTCTTTAGTTATTGATTTGTTGGGAGAGGTGAAACTAGATAGCAAATTAATTTATTTGGCAGTTATTGTATCAATGTTTTCTGCAATTAATATTATTATGAACACGTCGTTTAGAATGGACGAGAATTATATATTAGTTGCAATATTGTCAATTTTATCTTTTGTGTTATTTTATTCCTCTGCTATAATATTCATTAAACAGTTCAATTATGGAGGCCTTGGCTATATATATGGCAATTTATTAAGTTCAATAATCATTTTTTTTATAAGTTTCACTTGTTACTATAGAAAATTATCTATTGCATTTTCATGGCACAACGTGAAATTTTTGTGTGGGAATGGAATTCCAATGGTTTTTGTAGAGTTATCGGATAAAATAATTGAAGCCAGCGATAGATTTATTTTAGTCAGATATATTTCACTATCCTCTTTAGGCGTATATACACTAGCACTAACAGGATGTAAAGTATTAAACGTAGTTTTCAATTCTTATATTAGCGCTATCCTTCCCTCTATCTATAAAAGCGTTGAAAGCCGTGAAGATTCAAATTATATAAAAGTTAAGCTTGAGAATGCATACGTGCTTGTAGTAATGATGGTTTTTTTGGGACAGTTGATATCAAAAGAAATAATTGACATAATTTTTCCTGCATCATATTCAAATTTATTTTTTGTATTTATATTAGCTTTGCCTGCAATATCTCTACAATATTATTATTTTTTAGATTTCTATTTTCATAGAAGTGAAGATAGCCGATTTATTTTATGTTTTACAATAGCAACCTCGATAATAAATATTATTCTAAACTTAATTTTTGTTCCCAAATATGGAGTTTATGCATCTCTTTTATCAACGTATATATCCTATTTAATCAGAACGCTAGTAGAAATAAAATTTATAGCGAGACGGTATAAATTGAAGTTTAGTGTGCTTAAAGTCCTTATGGGAAGCTTTGTTCTGTATACTGTTCCTTTATTATATCATTATGGTTATTATACAGTGTTGTTGAGAGTAACTTTGTCAATTGTTTTATTTATAGGTATTATTATGTTTTATAAAAAAAGTAAGATATTCAATTAA
>O112__wzy__187880492
ATGATAAAAAAAAATAATATTTATAGATTTTATATTTTAGTATGTGTATTTAGTGGTTTTTATATATTTGGATTCTTTCCTGCCCCATACTATCTTTGTTTAATATTGGGGTTTGTGTTTTTAAGCCTTAGCAAAATCAAACATGTTGATAAAAATATTTTATTTCTGTTATGCATTGTTATTATCTATATGGTTTTTATGTTGTTTAACTCTAGAATTAATGTTTGGAGTTATTATTTTATTGGCCTTCTGACTTATTTTATTATTATCTTACTAAGAAATAATCTTGATTATTATCAAAAAATTGCAATTGTGAGAAAGACTGTCTTAATCTCATTGTTACTTGTCATATTGGATACTATATATAGATTCTATTATCCGCGAGAAGAATATTTACTTGCAATAGAACAACAAGGGAAAATTGATTATCTCTTTTATGGATATAAACATAGCTTTTTATTCCAAGACAGTAATTTCGTAGGTTTATATATTTTGTCAGTTTTTTTTCTGTTTAGGGATAACATGTCTATCTTTAAATGGAAAAAAAGTATCCTATTGACAATAATAATATTAATTATTTTATCCTTATCAAGGGCGGCAATAGTCGCATTGATTTTAACCGAATGTATACGTATGTTATGTGGCATGAAAGTTGATGTACGATTGAAAATTGTGTCATTAATATTTATGGCCATACCGACAATATATCTCTTATTTGTTTTGGTAGCTAATATTGATGACACAAGTTTTGAATCGAAATTCATGCTATTAAATAAATTTCTTACTACTTTTCAAGAAAGAAATTTTACTGAATTATTATTTGGATGGGGCTTAGATAATACACGAGAACACTGGGGAATAGCTGCTCATAGTCTATTTAATACATTACTTCTGGAAATGGGATTGGTGGGATTCATTATAATTACCATATCAATAGTATATTGTTGGTGCTTAAACACCAAAACGTTATATCATTTTATGGGGTTAAGCATAGCATTTCTTTCATTTGGTTTGATTTTTACTCCATTTTTTATTCCTCTTGGCTTAAATATAATTATGCGAGATGTGTCGAATGAAAAACTATGA
>O112__wzy__187880573
ATGGTTAATGCTAAAAATTTTGTATTAATTATTTTTGATGTAATATGTCTTTTTCTTAATGTTTTTGTTTATGTCCCACGTCTAATTATTGGTGTTTTAACAGTAGATAAAACATTGATTATTACATTTCCCTTGATGTTATCAGTGTTGGCATATAATTTTATTCCACCAGAAACATATGATCTTTACAGACATTATGAAAACTATCAAAATTTTTTGAATAATAATGAAGTAAGTTTTATCAGGGATTTTTTTCTTTATTTTTTATTTACCGTAGGGAGGCTTTTTGATTTAAATAATGGATTTATAGCATTTGTATCTTGTTATATCCTCTATTTTTATTGGTTAAAAATATTATACATTAACTTTGATTATAAAGCCAACAAGAAAAATTTCCCGTTATACTTTTTTATATTTTTTATTACTCCACCTCTTGTTATATATACAGGCGTTCGATTTTCCACAGGGCTTATATTAACACTATATGGGATTGTAAACTGGATTCAATTACGGAATGTAAAACTTGGTATAGTATATATTATTTGCGGGTTAACAGCCCATTTTTCAATGGCATTGATTGCTTTAATATTTATTTTCACATCATATTTCAATAATATCTTTTCAAATAAATATTTAAGGGTTGGGCTCGTATTTTCTGCATTACTTGTAATCTCATTTAATGAACAGTTAGTAAGGTTTTTGACAACAGTAATTGAGTTCATTAATCAGTTATTTGATTGGAACTTTATTAGTATCGATACATATATTACTGGTAAATGGGGGCTGGAGAGGGCGCAGGAATTGAATTCAACCGGACAATTAGTATTAGGTATACGTAATTATGGTATGCTCTTTCTAATATTGCTATTTTGCCCACTAATATCTTTTAATAAAAATAAATATACGAACTTTTATTATGTAATGTGTGCTGTTACAATATTAGTTTTCCCTTTTACAGCAGTATTTGATAGATATGGAACATTTTTAATTTTTTTTATTGTATACTATCTTAGTACTCTTCAGAAAAAAACTAACATTGAAATAATATATTTTTTAATGTTGATTGTATATTTGATTTTCTTTAGAACAACAGACATCAAAGATAATATTTCCGTATACACTGAAAGCTATAGTAATATATTGAATCTTTCTTTAATTAAAGTACTGTTAGGAATATAA
>O113__wzx__5739460
TTGGAAAAAAATTCTGATAAATTAAGAACAGGGGTTAGATGGAGCGCTATTGAGAGAATTATTACTCAAATAGCCCAGCTTGGCATTTTGCTTATATTGTCAAGAATCTTAGGTCCGAAAGCCTATGGTTTAATAGGGATGCTGACAATATTTATTGCAATTTCACAAACTCTTGTAGATAGTGGATTTTCATCAGCGTTAATTAGGCGAAATAAAAATAGCCAAAAACAATATTCAACAATTTTCTGGTTTAACCTGATTGTTTCTTTATTAATATATGCTGTTATTTTTTTTATGTCGCCGCATATAAGTGCCTTTTATAGAGAAAAAGAACTTTCTGATATATTAAGAGTTTTATCATTGCTTGTGATCATTAATGCTCTCAGTATAGTCCATCGAGCAAGATTGACTATTATGATGGATTTCAAAACACAAACAAAGATTTCATTAATAGCTGTTTTAGGAAGTGGAGTTGTTAGTGTTATTTTAGCTAAGAATGGATGGGGGGTATGGGCCCTTGTTGTTAATAATTTAGTTTTTGCAACAATATCAACTTTTCTATATTTTTGGTTCTGCAAATGGCTCCCCGATTTTATATTTCAATTAAAATTTTTCAAAGTAACAGCTGCATTTAGTGTGAAGTTGATGATTGCATCACTTTTGAACACGTTTTTTGATAATATTTATCAATTGGTAATTGGAAAAGTATTTTATCCAACTCAGGTAGGTTACTTTACGCAAGCTAAAAATTTGACCTTACTTCCTGCGAATACTTATTCTGCCATAATTCAGAGGGTGACCTATAGATACTTTAGTGAAATAAAAAACGATAGAGTAAGGTTAAGACAAAAATATGAAGAGGTAATGCGCATAAGTGCTTTTATTTTCTTTCCATTGACGATATCGTTTTCTATATTCAGTAACAATATTATTGTTTTTCTGATAGGCAAAGCCTGGGAGGAGGCTGCAAAATATATTTCAATCCTATCGTGGTGCTATGTTCTTTACCCAATACATGCTATTAGCCTGAATATACTAAATGTTTTTGGTCGATCAGACTTATTTTTAAAAGTGGAAATTATAAAAAAAATAATAATTACAGTATGTTTAATAACAACTTACAAATATGGAATTTCTGCAATATGTATGGGGATGGTTTTTTATTCATTGTTAGCCACTTATATCAATACCATTCATACAAATAGGATAATAAAAACTAATTTTATTGCACTCATTCGAATTATTAGCCCAATTGCTTTTATTTCTATGTTGTCGGCCACAATTAGCTTTGTTATATGTAAGTTTTTCGATAACAATATTATATATATTTTTGGTATTATGATTTCTTTGATAATATATTACTTGATATATTATTTCGTTGATAGAAAGATAGTATTGACCATTTGGAAGGTAAATAAATAA
>O113__wzy__5739460
ATGAATACCACATCGGTAATTTGTTTTATAGTTTTTTTGTTAAATCCATCATTTGGCTGTTTTTTGTTTTTATTAACATTGTTTAATCATGAGAAATTATCAATTTTCTTTATATCGTTATTTGCTGGGATTCTGGCATATAATTTAGTTCCATATGATACAATGGATTTAGCATCTCACTATATGAAATTCTCAGAATTACATAATATGAGCGTTTCTGACATATGGAGTGATGGTGTTAATATTTTTTTATATTTATGCATGAAATGTTTAAATGCAGCGGGTATAAATAAAGAATGGCTTCCATTTATAGCAACGTTTATTGGGTATTATATTTTATTGAATGCTCTAAGGAATAATATTCCTGCGTATTGGTGCAGGAAAGAAAAGATGATATGTTTTATTATATGGTTGTTAAGTATTTCCTTTTTATCTTTATCTAACGGGATTAGAAGTGGATTATCTTCTGCTTTCTTCATATATGCAGTAATATGCCAGCGAAACTATAGGCACTTGTCATTTATTATATATTCAGTATTAGCATGTATGATGCATAGCTTCGCCATACCAATGGTTATTCTATTATTCTCTATGCCACTTATATTAAAACGGAAAATGCTTTCTCAAAGATTTTTCAAAATTGCTATTATTATGTCTGTATCCTTGTCTTTTTTAGTTGATATAAACTCATTGATTGTTTTTATATTTAATAACCTCTCATTTCTGCCTTATATAGATCAAATTTATAATATCTATATAATTGGTGATCGATGGGGCGGGGGAGCCTCTTTTGATACTAACACATTTATTGCAAGATTAATTACACAAGCTCCATTTTTTTATTGTATTCTTGTGCTACTTATATCTAAGAGAAAGGATGATTTTTTTATTTTGGGAGCTATTTTAGTAAGTGTATCATTATTTCTTTCTCAATTTTGGGTGGTTAGCGAACGATATCAATACGTTTCTGTTTTATTAGTAACATTACATTTAATTTTTAATAATGAATATTTTCTTTTAAGGCGAAAAATAATAATATTGTTATATTTTGTGATCCAAACTGCTGTTCTGATATGGGGACTATATCGTTTTAGATATATGATACTACCGTCATTAGAATTTATCATTTATCCATTCTTGTTTTGTTTTTATAATACCGTTGATATGAATAAATTAATTAAGGTCTGA
>O114__wzx__50429169
ATGAAAAAATTATTAACAGTAACCTTTTTTACCGGGATGTTAACTTTTTTCAAGATGATTTCCGGTTTTATAATATCTAAAATTGTTGCTATTTACACTGGACCTTCAGGGATTGTTCTGTTTGGTCAAATTCAGAGTATTGTATCGGCATTAAATGGTGTTATTAACTCCCCGGTTGGTCCGGGGATTGTTCGTTTTACTGCAGAAAATCATAGGAAAGGATTAGAACATTGCTACAAGTGGTGGATTGCAGGTTTAAGTTGGGTATGTATAATATCAGCAATTATCATCCCTCTTAGTATTACACTTTCATCTCATATTGCTTTTTGGACGCTGGGGTCGGAAAAATATTCATGGGTTATAATTTTAACAGCATGTTTATTACCACTAACGGCAATAGGGACATTCATATCGTCAGTAATAAACGGATTTCAGAATTATAAAGTATATGTTTTATTAGGTATAATCTCAGCTTTTTTATCGTTGATTATAATGATTGCCCTAATAGTATTTGGTAAAATTAATGGTGCTCTGCTAGCAATATCAGTACAAAATGCTTTAATAGGAGGGGTGATGATAATCTATGCATCATCACAACCGTGGTTTAATTTGCGATGGTTGTATGGGAGAGTTCATAAAACTTATTACAAAGATATTCAACGCTATATCGTCATGGCGATAACAAGTGCTATTGTTGTTCCTGGCTCATTAATTATAGTCCGCAATATAATAATTCATTATGTAGGCTGGACAGAAGCTGGTTATTGGCAAGCTGTTTGGAAAATATCTGAAACCTATCTTGCTATTATTACAATCGCATTAAGTACGTATTATTTACCCAGACTTTCTTCTTTATCACAAAAAGATGATATAATAAAAGAAATATCTTCTTCATTAAAGATAATAATCCCATTGGTGATGTTTTTCTCAATGGGTATTTATTTATCTAGAGATTTTATTATTTCTTTATTATTTACTAAAGAGTTTTTGGGTGCACGTATGTTGTTTCAAGTGCAACTAATTGGTGATATTCTTAAGATTGCAAGTTGGTTATATGCATATGTAATGATTTCAAAAGGGATGACTCAGTTATTTGTTATTTCTGAAGTGTTATTTTCTCTTTTATTTATATCTTTTTCTCTCGTCTTTATTAGGTGTTATGGCCTGATTGGAGTTACTTACGCATATTGTTTGAATTATTTTATTTATTTGGTTTTTTCTGTTGTTGTTGTAAAAAGGGCTAAGTATGATTAA
>O114__wzy__50429169
ATGGTGACTCTATTTATGGAGATTATATTATTTATTTCATTGTCGCTTTTTTTAATATTGGTTTATAGGGTTATAGCAAACTTTTCTGGTGTGCTTGCTTTAGATTTTATTTCTTTTTGGTTTTATACTTATATCGTATTTGCTTTTTTGGGTTCTCTAATAATTATAACAGGGTTTGGTGATGATAGTTATTTTGTGCAACCGCTATCTGCACATGCCAGGAATGTTTTTTTTGGCGGTTCGTTGATGGTTTTATATGCTGGGTTAGGTACGTTTTCAATTTTTTTATTAGTATTGTCATTATTTTTAGGTAAGCATAGGTATAAAGAAAAATTAATTGAAAAATGTACTAGTGAGTCTTATGACAAGATAACATTAGCAATGCTTTTTATTATATTGATGCTTGTATTTTTTTACTATCTTATTAGCACTTTCCCAAGCCCATTATATTTGGGTTTGATAAATGCATCATCAGAAGATATTGCATTAAGGCGCATTGAAGTTACTAAAAATCTTAGCAATATTGCTAATACATATATTATCTCAATAGGAATGTTAATGTCGTATATCGTTTCTTATGCATACTTGGCACTTTTTTCAATTCATAAGAAATATCCTATTCGTACATTCCTTTCTGTATTAATTGCTAGTATATTCATATTATCAACAGGTGAGAAAGGACCTTTTTTATTCTATATATTAGGAGCCTTAATATGTTGTTCATATGCTCAGGGGAAAATCAGAAGAGTATCTATTAAATTGATAGCCATAACGCTTTTTTTTCTTTTTTTAATTTATTTTATCTTTGTGTCGAGTGAATTATCTATGATTACTGCTCTTATCTTCGATAGGATTTTTATAGCTCAGGTAATATCAGTTTATTTATCATTTGATTTTTATTCAAACTTAGGAGATATTGGTTTTGCTTCGCTGTCAAATGTATTTACTAAGTTATATGACTCTAAGAGTGTGATGCCAGCATCAGAAGAGCTAATGTCAGTTTATTATCCTGAGATGCTTAAATTAGGTGGATGGAATGTTAATGGGTTATTTATTTCAGAAGCATGGGCAAACTTTGGTGTCCTGGGGGCAATTATTTCACCTGTAATTGTAGGTATAGAAAATGGTATTTTGCTAAGTATTTTGATGAAGATAAAAAAGAGTCCAATGCAGTGTGCTTTTTATGCCTATTTTACAGTTAAGTGTGTTTATTTTTTAACATCCTTTAATGCATATCTATATCATTCAGATTGGATTGTATGCTTGTTAGTGCTTGTGCTGATTTGTTTTCTCAACGCTATAGGAAAGCATTTTATTCTAAAATACAAATAA
>O115__wzx__307340767
ATGATTAAACGTAATGCACTGTCAAATTTAGTCGGTAGGATTTGGGGAATTATATCTTTATTTATATTTATACCTTTTTATATATCATATTTAGGCAGTACTGGCTATGGCTATATTGGTTTCTATAATACATTAGTTGCGTTGCTAGCTTTTGCTGATTTAGGTTTTTCAGCAGCAACTACACGTGAATTTGCTCGCCTCTCTGGTGGTGATGAACAAAATGAAATAGAAAAGTCAAAAATATTAAGGAGTTATGAGTTTCTATATTTATCAATTGTAATAATAGTTGTGCTTACAATATCATTTGGAGCGAATTGGATTTCGCATAAATGGTTGGTAGCATCTACAAATGTCGATGTGTCTCAATTGATTATTCTCATGGCATTGAGTTTTGGGTTGCAACTCCCTACAAATCTGTATGTAGGGGCACTAATGGGGAGTGAAAGACAAATATTAGCGAATGGATTGCAAATTGGCTGGGGCATATTTCGTAGTGCAGGGGTATTGCCTATATTGCATTATATTTCTAATAGTCTAGAGGCCTTTTTTATCTGGCAATTTCTATCCAATTTTTTATTTTTGATTATAATATATAAGCTAACATGGAGGAAAATTAAATCTAGCGATAAAAAATTCTCATTAAATATTCTTAAATCTACATACAGGTATGCTTTAGGAATGGCTGGTATGGGGATATTGGCTTCGGTTGCAACACAAATTGACAAACTAATAGTGACAAAAAATTTTAACATTGAGGTGGTAGGATTTTATACCTTAGCTGGAACGTTATCATTAATCCCTTTGATATTTATTACCACATTAGCAAAAGCAGCTTTTCCACGGTTTACAATACTCAAAGAAAAGCAAGAGATAGAGCATTTAAAAACTCTTTATTTTAGTCTCAGCAAAATAGCTGTCGTTGCGATATTACCTATATCTACGGTATTGGCAATTTATTCTCATTCAATTATTTATATGTGGACACACTCTTTAATCATTGCCGACAAAGCTAGTGATATTGTTTTTTTTCTGATGCTGGCTCAAGCTATACAAGCATTAACTGTATTGCCATTTTATTTGTCTCTTAGTTATGCTTATGTCAGAATTAATATGATTTTTTCAGCCATCATGATTATAGAAATCCCCATTGTTTATTATTTCGCCATGCAACATGAAGGAACTGTCGGTGTGGCTAAATCCGTGCTTATCACGGTATTAACTATATTTATACCCTATATGTATTTATTACATACTCGTCTTATCTCTGGTATATTTTCTAGATGGTGTTCTGAGGTTTCAATTTCTGTTTTTTTATGCGTGATAGCTATTTATATTTTAGATAGGTTGGGTGTTAATGATAGGGATAATCTTTTATTTACAGTCATCAATGGATTAGTTACATGGCTAATATTGAGTATTATAATTTTATTTGGTGTGGGGATTAAAAAACCTTCTCATATGTTTGCTCTTTTGAAGTCATTAAGATAA
>O115__wzy__307340767
ATGGTCTTAATAATATTGTTAAGTATAAGTATGATAATCGCTTTCCTTATAGGTATAAGGCAGAAGGATGTTTGCTGTTATTTAATTGTATGCATGTCTTCTTTTTTATTTGCATTCGTCGTGATGTGCATTGTTTTTCTATTATTAAAATTCAATGGAAATGCAGAACTTATTTTCCCAGACGAAATGTTATATGTGAATGACTCAACATCACAACTTTTTTTCTCTAGATATGTACAATTTTTTGATAAAAATTTCAGTTTAGATGTTGTCCGATGGATTAATATAACGCTGTTTAATATATCATTGGCATTTTTAGCTTCAGAAATCTCTAGTTATTTATATGGAAGAACCCGATTATTTTGTTCGTTATTAGCTATAACGGGAACAATTGTCGGCGGCTATTGGGCTTTTTTTATTTTAAAAGAGGCGTTTAGTGTTGCAGCTTTATCTATGCTTATCGTTTCTTATATTCGAAAAAGCAAGGTGTTTTTGGTATTTGCATCGTGTCTTTTATTCTTTGCTCGGCCTGAACTTCTTTTGTTATACATAGCTATTACTATCGCTTTTTATTTTAAAAGAAAAAATACTCACCTTTATTATTTAGCTATCGTAACATCCATGGTATGTTTTATTCTATTTATGAATAGTGAATATTCTTATTCTATTAAACTTTTTACTCTATCAAGACGCTTTGGGGAATCTGAGTTCGAATTCGATGATGTTGCTATTACTACTAGTAATTTGTCATTTTTCCCTTTCATTATGTCAGAACCATTTAGGCAAGCGGTGATGACAAATATAAATAGTACATTTAATCCTTTCTTAGATTTGAATCCTCTGGTAGTAGTTCAAAGACTTTACAATATAATAGGTTTTTATATTTTCTTAACTTGTGTTAAACCTTATCTTATGAAAGATAAACTGTACAGTTTTGCCTTTATAGTTTTACTTGGTGTGTTATTTACACATTCCGTTTATCGATATTTTAATACAATATTAATACCATTTTCTTTATATTTCTTATTTTTGAAATATAGGGGCTTAAATAAAGGGAGCTATAAGTGA
>O116__wzx__733167018
GTGGCAGAACTAAAATACAAAACAATAAATAGCTTAAAATGGAGTGCATTGGAAAGGATATTTTCCCAAGGTATTCAATTAATATTAATGCTTGTTTTGGCAAGATTACTTGGACCCAAGGCATTTGGTTTAATTGGAATGCTTGCAATATTTATCGCAATTGGGCAGGTATTTATTGATAGTGGTTTTAGTTCTGCCTTAATAAGAAAAAATGATCGTACACATATTGATTATACTACAGCATTTTATTTCAATGTTACAGTGGCGATCTTATTTTATGTTGTCCTATTCTTTTCAGCACCATTAATTGCAAAATTTTATCATCAACCGGAACTTGAACTTTTATCTAAAATAATAGGGTTGTCATTGATAACTAATAGCTTTTGCGTTGTGCCTCGAACAATTTTGACTATTGCCATGGATTTTAAATCTCAGGCAAAAGTATCTGTTTTGTCGGTAGTGTTAGGGGGGGCATTTGCTCTATTTCTGGCATGGAAGGGCTTTGGTGTTTGGTCTTTAGTAGCTCAAACGTTGACTGTATCAATGTGTAATGCTCTATTATTAAATATTATAACCAAATGGATACCTGGATTGTTTTTCTCAAAAAAATCATTTCTATATCTTTTTGGGTTTGGTGGGAAATTATTAATATCAGGTCTACTTGATACAATATATAATAATATGTATCAAATAATTATTGGCAAGAAATTTAGTGCCGCAAACGTAGGGCAGTATACTCAAGCGAATCAGATATCCAGTATTCCTGCAATGACACTGACGAATATAATACAGAGGGTAACGTACCCAATGTTCAGTCATATGCAAGACGATGAAGATAAATTGAAAAAAAATTATTTGTTGACACTGAAATTGGCGGCATTATTCATTTTTCCTATTATGGCCGGTATTGGGATTATCGCACAGCCACTCTTTTTTATTATTTTAGGGCCTCAATGGATTGATGCATCTAGGCTGATTATAATACTATCTTTTGCTTATATGATTTATCCCATTCATGCTGTGAATTTAAATATTTTACAAGTAAAAGGTAGAAGCGACTTATTCCTCCAACTTGAGATAATGAAGAAGTTAATAGGTGTCATTGTTATTTTGATAACAATGAATTATGGGATTTATGGCATGTGCTTTGGGTTAGTATTTCATTCCTATCTTTGCCTGATTGTTAATACGTACTATACAAAAAAAATGACAAAACTAACTCTTAAGCAGCAAATGATTGAACTCGGTCCAGTTTGGATTATAACTATTATATCTTGTGCAATTGCATATATTGGAGCATTGCATATAAGTGATGATGCACTATTACAAGTGCTATTGATGGTCGTAATAGCAGTGGTATTATATATTGGATTAATATTTCTACTGCAAAGAAATTTATTGAAATTAGCCTTATCAATTAGAAAATAG
>O116__wzy__733167018
ATGTATTGGATATATTGTTTATTTTTACTATTTATTGTCTCTCTTTTAAATAAAGGGCGTTATTCGACACTGGCATATAAAGCATCGCTTTTAATTATATTTATATTCGCTACAGGTAATTATTACAATGGTGTTGACTGGATAAACTATCAAAAACATTATGAGTTTATTAGTAATTCAGGCATTTCGAGTGAATATTTTGCATATGAACCCGGTTTTTTACTCTTAATGTACATATTTGGTAATGTTTTAGATATAAAAAACTTCCATGTAATTGTTATTTTTATTTCATCAATTTCCATTCTGTCGTTGTCAAAGTTTATAAAACAAATACCCAAAGGAGTCAATAAAAGCTTAATATTGTTCATGTTGGTTGCATTTATCTATCCATTATATAATGATGCCATTAGACAACTATTTGCATTTTGCATTATACTTCCACTTCTTCCAAATATTAAATCAATTGCAATAAAGAAAATAATAATAACATGTGGGATTGCTGCCCTGTTTCATTCTTCAATTATTTTAATGGTGCCTTTATTTATTCTAATGAGAAGAGAACTGACTCAGAAGTTTATGTTTTATTCTTTCATTTGTGCATTGCTCTTTTTATCATTACTAATAAATATTGAATTCATCGTAAATACATTAAACAATTTAATACCAAAAATGTTATATGTTAAATTGGTTAACTATGTAAATAATATGGGTGAGTTCAAAGTTGGTTTTTTTGCAGTTATAGATTTTCTTGGGATATGTATATTTTGTGCAACCTATAGAGTATTCAAAAGCAATAATGACATTTCAGTATATGCAATTGGAACGTTTTACTTTTTTATACTCCATCTGGTTTTTTACGGGGCTCCGTTCTTACAGCGGCTATTATATTATATTTTTCCATTATTATCTGTATATTCATGTTTTATATTTAGCCATTGTCAGAGAGGGAGCGGGGCGCGGATTCTTTTACCGTTAACACTAATAATGACATTATCTGTGTTTGCAAGAAATATATTTAATCCATACTACGCTACGGACTTTTATGAACCTAAGTTTTTTTATACCGATGGTGTTTTCGAGAAGCATCTTGATGTTGAACGACTGAAATATAGAAAATGTTCGGTCATTGATGAATACGATCCTAACTTTTGTCCTAAATAA
>O117__wzx__203285019
ATGGAAAACAAGAAAAATCATATTTATGGAATTGTAAATAATATTATTGTGATGTTATCTCCCATTATAATAATTCCGTTTGCAATTAAAAATGTCGGCATTGATGAATATGGCTATTTTGTACAAGTTAATATAATTTATTCGTGTTTGATATCCATATTCACTGCTTCTCTATCGGGATATTTTATAAAGAGCTATCTTGAGAAAAAATTATCCTTTCATGATATTTTTATAATTCAATTGTTTATTAATTTGTTCTCCACTGCGATCATAGGTATATATATACTGCTAAGATTTGATGTCGTTGCTCCGTATATATTTGTTGTTGCTATGCTAACTAATACTTTAAATTTCGAATGGTTTTTTCATGCAATTGGCGCACAGAAACAATTATTAATAAGGAATTTAATTATAAAAACAATGTTTGTAATTATAGCAATATTTATCTTAGAAGTATATAAAAATATTGCTGTTTATTTTGTTATTTTTGGGTTGAATATTATTATTGCAAATTTTTTATTGGGTATATATAGTTTTACGAAAATAAAAAATAAGGAATATATACTTTTTTCCAATGGGTGGGGGGGGAATCGGTTGTTTTGTTTTATTAAGGATGCAAAATTCTTCTTTTTGTCACCGACAATTGGTGCAGTATATCAATATGGCGATCAAATATTAGTTTCATTATTATTCCCAAAAACTGCTTTGGTTTTTATAAATTTAGCTAAACAAATAATTGGTGCGTCAGTGATGGTGTCGGGTACTCTATGTAGAGTTGAACAAAAGAACATTTTTTCATCTGAGAAAATTGAAAGATTGACAAAAATAAAAAAAACACTTATGGCATATGTTTTTTATTTGATGACTACATCTATATTAATAATATTAATTGGTCCTTTAATTCTTGGCATGTTAATTAAAGAAACTGTATCACTTGGATTAAACTATTACATTCTAATTGCTGGTATATATGTCTTTACTTCATTGAGTATATTTATCGATTACATAATAGGATTGACTTTCAGGACTGAGCATTACACTTCTATTTCGAATATTTGCTGTGCAACCATAGTTACTTTATTGAACGCAATGTTTTTAGAAAAATATGGTGCAACTTTTTCGCTTTTTTCATTATTCATTGGAGAGCTTTTGGTTTTTATTTTATTATCTACAATGCATTATATAAATATAAAGCGAAGGACATATTATAATGGTTAA
>O117__wzx__93115445
ATGGAAAACAAGAAAAATCATATTTATGGAATTGTAAATAATATTATTGTGATGTTATCTCCCATTATAATAATTCCGTTTGCAATTAAAAATGTCGGCATTGATGAATATGGCTATTTTGTACAAGTTAATATAATTTATTCGTGTTTGATATCCATATTCACTGCTTCTCTATCGGGATATTTTATAAAGAGCTATCTTGAGAAAAAATTATCCTTTCATGATATTTTTATAATTCAATTGTTTATTAATTTGTTCTCCACTGCGATCATAGGTATATATATACTGCTAAGATTTGATGTCGTTGCTCCGTATATATTTGTTGTTGCTATGCTAACTAATACTTTAAATTTCGAATGGTTTTTTCATGCAATTGGCGCACAGAAACAATTATTAATAAGGAATTTAATTATAAAAACAATGTTTGTAATTATAGCAATATTTATCTTAGAAGTATATAAAAATATTGCTGTTTATTTTGTTATTTTTGGGTTGAATATTATTATTGCAAATTTTTTATTGGGTATATATAGTTTTACGAAAATAAAAAATAAGGAATATATACTTTTTTCCAATGGGTGGGGGGGGAATCGGTTGTTTTGTTTTATTAAGGATGCAAAATTCTTCTTTTTGTCACCGACAATTGGTGCAGTATATCAATATGGCGATCAAATATTAGTTTCATTATTATTCCCAAAAACTGCTTTGGTTTTTATAAATTTAGCTAAACAAATAATTGGTGCGTCAGTGATGGTGTCGGGTACTCTATGTAGAGTTGAACAAAAGAACATTTTTTCATCTGAGAAAATTGAAAGATTGACAAAAATAAAAAAAACACTTATGGCATATGTTTTTTATTTGATGACTACATCTATATTAATAATATTAATTGGTCCTTTAATTCTTGGCATGTTAATTAAAGAAACTGTATCACTTGGATTAAACTATTACATTCTAATTGCTGGTATATATGTCTTTACTTCATTGAGTATATTTATCGATTACATAATAGGATTGACTTTCAGGACTGAGCATTACACTTCTATTTCGAATATTTGCTGTGCAACCATAGTTACTTTATTGAACGCAATGTTTTTAGAAAAATATGGTGCAACTTTTTCGCTTTTTTCATTATTCATTGGAGAGCTTTTGGTTTTTATTTTATTATCTACAATGCATTATATAAATATAAAGCGAAGGACATATTATAATGGTTAA
>O117__wzy__203285019
ATGGTTAATATTCTGTTATGTATTAATATAATAATACTCTTGATTTGCATTTGTATCTATTTGATCGCCTTAAAAAGTAAAAAAGCTCCACGTTTATTCGCACTATATTTAGGAGCTTTTATTCTTTTTATTGAGTCCCACATAATTCTAGCAATAACAACTTCTTTTAATTTTGGTACGTCAGAATGGTTTTTTAATGGAGAGTTTGATTATAATACAAAAACAGAAGTTATAACAAGCATCAATCTATTTATAATAGGTATGATATTAGGTTCGGTATTTATTGCATCAACAATAACCTATAAAAGTTCTTCCTATGATGTGACTTTTGAGAACAAATCGATAGCTAGATTTTCGTGGCTACTGTTAGTATCTATCTTACCATTTGTAGTTGTTTATTTAATTAAATTAATAGCTTTTATTTCATCAAACGGTTTTTATTCTTTATATATTAACGGTAATAAAATATCGGGTGGATACATTCTTGATTTGTTTTTTCTAACACTTTACTCATTATTGATATCTTTAAAAAATAAGAAAAAGATACTGTTCATTATCTTGTGTGTAGCCTGTGTTTATTTATTCATAGGAACAAGATTGGAATTTATGTTTAAAGTATTTCCTGTGTTAATCTATTATATACTTATTTCAAAAAATATACACAAATATTTCAGGTTGAAAAATATCCTTGCTATATCAATACTCTTTTGGGGTTTAATATTTAGTATGCAATACTCGGTTTCAGCAAGAGATAATATTGAAATGGGGTCGAATATCATCACAACGTTCTTAAAACAACAAGGCGTATCAGTCAATGTTATTGGTATTGCTATAAAGGACAAAAATAATTCATTATTAAGTGAATCTGTGATTTTGTCGCCACTATATGATAGTGCTATTTCTTTAGCTAATTCTTTAGTAGGTGTCCAAAGCAATGGAAATTCGGTAGAGTTCGCAGAGAATTCATTCTCATTGTCGCACAAATTGAGTTATTTAGAAGATCCTTCAGCATACCTTGCTGGCTATGGTGTTGGGGGAGCCGCTATTGCTGAGCTGTACATAGTTGGTGGTTACTTGGCTTGTTTAATTGGAGGTATGCTTACATATATTTTTATCTCTATACTAGAAAAAATCGCCAAAAAATCCTTTTTTAATTTTATTTTTGTTATGTTGATAACTGGGAAAATATTATACTCACCTCGAGGGGAGTTTCTTTCATTTATGTCTGCTGATAGAATGTTAATATTATTTTTAATTTTTACGTTTTCTTATAAATTTCTATTGGCAACTTCAAATAAAAAAATGAGTTTTAAAAATGAATGA
>O117__wzy__93115445
ATGGTTAATATTCTGTTATGTATTAATATGATAATACTCTTGATTTGCATTTGTATCTATTTGATCGCCTTAAAAAGTAAAAAAGCTCCACGTTTATTCGCACTATATTTAGGAGCTTTTATTCTTTTTATTGAGTCCCACATAATTCTAGCAATAACAACTTCTTTTAATTTTGGTACGTCAGAATGGTTTTTTAATGGAGAGTTTGATTATAATACAAAAACAGAAGTTATAACAAGCATCAATCTATTTATAATAGGTATGATATTAGGTTCGGTATTTATTGCATCAACAATAACCTATAAAAGTTCTTCCTATGATGTGACTTTTGAGAACAAATCGATAGCTAGATTTTCGTGGCTACTGTTAGTATCTATCTTACCATTTGTAGTTGTTTATTTAATTAAATTAATAGCTTTTATTTCATCAAACGGTTTTTATTCTTTATATATTAACGGTAATAAAATATCGGGTGGATACATTCTTGATTTGTTTTTTCTAACACTTTACTCATTATTGATATCTTTAAAAAATAAGAAAAAGATACTGTTCATTATCTTGTGTGTAGCCTGTGTTTATTTATTCATAGGAACAAGATTGGAATTTATGTTTAAAGTATTTCCTGTGTTAATCTATTATATACTTATTTCAAAAAATATACACAAATATTTCAGGTTGAAAAATATCCTTGCTATATCAATACTCTTTTGGGGTTTAATATTTAGTATGCAATACTCGGTTTCAGCAAGAGATAATATTGAAATGGGGTCGAATATCATCACAACGTTCTTAAAACAACAAGGCGTATCAGTCAATGTTATTGGTATTGCTATAAAGGACAAAAATAATTCATTATTAAGTGAATCTGTGATTTTGTCGCCACTATATGATAGTGCTATTTCTTTAGCTAATTCTTTAGTAGGTGTCCAAAGCAATGGAAATTCGGTAGAGTTCGCAGAGAATTCATTCTCATTGTCGCACAAATTGAGTTATTTAGAAGATCCTTCAGCATACCTTGCTGGCTATGGTGTTGGGGGAGCCGCTATTGCTGAGCTGTACATAGTTGGTGGTTACTTGGCTTGTTTAATTGGAGGTATGCTTACATATATTTTTATCTCTATACTAGAAAAAATCGCCAAAAAATCCTTTTTTAATTTTATTTTTGTTATGTTGATAACTGGGAAAATATTATACTCACCTCGAGGGGAGTTTCTTTCATTTATGTCTGCTGATAGAATGTTAATATTATTTTTAATTTTTACGTTTTCTTATAAATTTCTATTGGCAACTTCAAATAAAAAAATGAGTTTTAAAAATGAATGA
>O118__wzx__121292045
ATGTCATTGCGAAAAAATATTAGCGGCTTAGCTATAGCTCAAATATTTAGCTATATAGCACCATTACTGCAATTCCCTTATCTAAGTAGGATTGTAGGGGATTCATATTTAGGTGCTATTATTTTTATTCTCTCAATATCACAAATGGCAATGGTGTTGACAGATTATGGGTTTGATTTATCGATTGGAGAACAGATAGCAAGAGGGAAAAGAAATAATAAATGGTTAAGCGTTTTTTATTGTCAAACTGGAGTAATTAAATCATTTCTATTAGTGGTAGCATTCGTATTTATTATAAGCGTGATTCGCCTGTCAAAAAGTGATATTCCTGAGCAACTGATAATTGGATTAATGATTTGTGTTACATTAAATGCTTATAATCCATATTGGATATTTCAGGGCCTTGAAAAGATATATATATATAGTGCATTAGTAATCATTTCAAGATTAATAGGGCTTGTTTTAATCTATTTGCTAATTAGGACTCCAGATGATTATGTATATTACTCTTGGATTTTGGCATTTCAAGCGGGGATGACAACGATAATCAGCCATATTATTATATCCAGATGGGGGGTTCGTGTTTGTCGGATAAAAGTAAAAGGTATAATTAAGCAATTTAAATATAGTTTTGACTTTTTTTTATCAAGAGCTTGTGTTTCATTATACTCATCTGGTTGCAGTGTTTTCTTAGCAACATTTGGTGGGAGTCTGAATCAAGTTGCGATCTATGGCGTTGCAGAACAGTTATATAAAGCGGGAGTACAGGTATTTAGCCCCGTTATTTCAGCGCTAACTCCTTACATGGTAAGAACAAAAAACTATATTATTTTTTACAAAATTATAGTGGTATGCATAACTGTCACAGTGATAGGTATGTGTGTCGGGTTTTTATTTGGTGCTCAAATCATTACATTGATTTATGGTAATGGATATCAGGAATCCAAATCTGTACTAGATGTCTTTATGGTTGTAATTCTTGCAAGTGTATTTGGTATGCTTTTAGGATATCCTGCATTGCTTCCCTTAGGATTGGGTAAGGTTGCTAATTATAGTGTCATTGCTTCTGGTATATTGCAAATAATAATGTTCTGTATTTTGTATATTGGTTTATTTCCTATTACAGCTATTAGTGTATGTCTGACATATCTAATTTGTGATTGGTTTATGTTCTTTATTCGTCTTTATAACTTTATGAAATATAGGAAAATTAATGGATAA
>O118__wzx__312162714
ATGTCATTGCGAAAAAATATTAGCGGCTTAGCTATAGCTCAAATATTTAGCTATATAGCACCATTACTGCAATTCCCTTATCTAAGTAGGATTGTAGGGGATTCATATTTAGGTGCTATTATTTTTATTCTCTCAATATCACAAATGGCAATGGTGTTGACAGATTATGGGTTTGATTTATCGATTGGAGAACAGATAGCAAGAGGGAAAAGAAATAATAAATGGTTAAGCGTTTTTTATTGTCAAACTGGAGTAATTAAATCATTTCTATTAGTGGTAGCATTCGTATTTATTATAAGCGTGATTCGCCTGTCAAAAAGTGATATTCCTGAGCAACTGATAATTGGATTAATGATTTGTGTTACATTAAATGCTTATAATCCATATTGGATATTTCAGGGCCTTGAAAAGATATATATATATAGTGCATTAGTAATCATTTCAAGATTAATAGGGCTTGTTTTAATCTATTTGCTAATTAGGACTCCAGATGATTATGTATATTACTCTTGGATTTTGGCATTTCAAGCGGGGATGACAACGATAATCAGCCATATTATTATATCCAGATGGGGGGTTCGTGTTTGTCGGATAAAAGTAAAAGGTATAATTAAGCAATTTAAATATAGTTTTGACTTTTTTTTATCAAGAGCTTGTGTTTCATTATACTCATCTGGTTGCAGTGTTTTCTTAGCAACATTTGGTGGGAGTCTGAATCAAGTTGCGATCTATGGCGTTGCAGAACAGTTATATAAAGCGGGAGTACAGGTATTTAGCCCCGTTATTTCAGCGCTAACTCCTTACATGGTAAGAACAAAAAACTATATTATTTTTTACAAAATTATAGTGGTATGCATAACTGTCACAGTGATAGGTATGTGTGTCGGGTTTTTATTTGGTGCTCAAATCATTACATTGATTTATGGTAATGGATATCAGGAATCCAAATCTGTACTAGATGTCTTTATGGTTGTAATTCTTGCAAGTGTATTTGGTATGCTTTTAGGATATCCTGCATTGCTTCCCTTAGGATTGGGTAAGGTTGCTAATTATAGTGTCATTGCTTCTGGTATATTGCAAATAATAATGTTCTGTATTTTGTATATTGGTTTATTTCCTATTACAGCTATTAGTGTATGTCTGACATATCTAATTTGTGATTGGTTTATGTTCTTTATTCGTCTTTATAACTTTATGAAATATAGGAAAATTAATGGATAA
>O118__wzy__121292045
ATGGTTGAAGGGTTCGTTATTTACAATAGCATAGTCTTGCTTGCTTTATTATTTTGTTATTTGAAGAGATTTTTTTTACCCCGTTACTTTACTGTCTGCTTATTTTTGGTTCTTTGGGTTCCATTAGCGCTTAGGTATGGTATAGGGCGTGATTATTTTAGCTATATTGAAATTTATAAAAATGTTCTAGTTGCAAGAGATGGTATTGAGCTGGGTTTTTATTATATAAATTATATACTTGCTTATTTTAATTTTCACTATCAATATTTATTTGCACTGTCATCCTTCATTACAGTTTATTTTTGTGTAAAAAGCTTTGATAGAGATTATACGTTAGTATCTATTATATTATTTTGTGCTTTAATTTACTTGCAGGCATTCAGTATTATTAGACAAATGATTGCAGTGTCACTCTGTCTCTATAGTTGCTCATTATGGAATAAAGGTTGTAAATGTAAATCATCAGTATTCCTTATATTGGCACCTTTATTTCATTTCTCTGCAATAATAATATTACTTTTAGCTATAGCAAGCCGATATATAAAAATAAATACGACAAGATGTTATTTTGTATTTGTTTTTGCTCTTGTATTCATATTTATATTGAATGGGGTAGATTTTATATTTTCAAACGCTATATTATTAGATAGTAAGTATGGATACTATGTAACATCAGCATTTAATCGACCTACAGAAATTGGCTCAGGAATAGGTGTTGCTATAGCATTATTTCTACCGTTCATGGTATTTATAAAATCAACTCAGTTATATGAGTATAATAAAAACTATAATTTTATGCTGCTTATAAATCTAGTATATGTTATTTCTTATACACTTTCTCTGAAAATATATATATTTGCACGATTTACAGATGTTCTATCTTTTGTTCAGATATTATTGATACCAGTAATACTTAAAATCTCTTCCCCTAAAGGGATTTATTATAATTTAATGATGGCTGTTATTTTGCTTCATATTTTATTATTTGAAGCAAACCTTAATGCGAATACAATTTCTGCAGGAAATATTTCGAATAGCGGATTAGGCATCATGCCATATAAAAGCATACTAAATACTAAAATAGTAGGTATATATGACTAG
>O118__wzy__312162714
ATGGTTGAAGGGTTCGTTATTTACAATAGCATAGTCTTGCTTGCTTTATTATTTTGTTATTTGAAGAGATTTTTTTTACCCCGTTACTTTACTGTCTGCTTATTTTTGGTTCTTTGGGTTCCATTAGCGCTTAGGTATGGTATAGGGCGTGATTATTTTAGCTATATTGAAATTTATAAAAATGTTCTAGTTGCAAGAGATGGTATTGAGCTGGGTTTTTATTATATAAATTATATACTTGCTTATTTTAATTTTCACTATCAATATTTATTTGCACTGTCATCCTTCATTACAGTTTATTTTTGTGTAAAAAGCTTTGATAGAGATTATACGTTAGTATCTATTATATTATTTTGTGCTTTAATTTACTTGCAGGCATTCAGTATTATTAGACAAATGATTGCAGTGTCACTCTGTCTCTATAGTTGCTCATTATGGAATAAAGGTTGTAAATGTAAATCATCAGTATTCCTTATATTGGCACCTTTATTTCATTTCTCTGCAATAATAATATTACTTTTAGCTATAGCAAGCCGATATATAAAAATAAATACGACAAGATGTTATTTTGTATTTGTTTTTGCTCTTGTATTCATATTTATATTGAATGGGGTAGATTTTATATTTTCAAACGCTATATTATTAGATAGTAAGTATGGATACTATGTAACATCAGCATTTAATCGACCTACAGAAATTGGCTCAGGAATAGGTGTTGCTATAGCATTATTTCTACCGTTCATGGTATTTATAAAATCAACTCAGTTATATGAGTATAATAAAAACTATAATTTTATGCTGCTTATAAATCTAGTATATGTTATTTCTTATACACTTTCTCTGAAAATATATATATTTGCACGATTTACAGATGTTCTATCTTTTGTTCAGATATTATTGATACCAGTAATACTTAAAATCTCTTCCCCTAAAGGGATTTATTATAATTTAATGATGGCTGTTATTTTGCTTCATATTTTATTATTTGAAGCAAACCTTAATGCGAATACAATTTCTGCAGGAAATATTTCGAATAGCGGATTAGGCATCATGCCATATAAAAGCATACTAAATACTAAAATAGTAGGTATATATGACTAG
>O119__wzx__282801700
ATGGTGATTTCTAATAAAGCGAACATAGCCTCAAACTATTTGTCAAAATTGTGGGGTGTTTTATCTATATATATATTCATTCCTTTTTATATATCTATTTTAGGTGAAGAAAACTATGCGCTAATAGCTTTTCAGTCCGTGATATTATCATTTGTTTTCATCGCGGATGGTGGATTAGGGGCAGCATTTTCAAGAGAATGTGCGAAAGAAAAAAATAGAGACTGTTTAAAAGCCCTCCTTTTCAGCGTGGAAAAAGTGATGTTTATTATTTTGTTGATAATAGCATCGATTTTTTATTTTTGCTCTAATTTGATTGCATCAAAATGGCTGAAGATTGAAAATATAGATTTTTTATCATCGGCAGTTATATCTTTAAAATTAATGGCAATATGTATTATTCCACAAGTAATGCTGACGCTGTATTATGGAGGGATAATGGGTCTAGAAAAACAGGTTTTAGCAAATATAATTAATATTTGCTATACTTTTTGTCGCTCAGGATTAGTACTTGTACCAATTTTTTTTTATAAAGATGTGGTTTTGTATTTTGGCTGGTATTTAATTGTGTCATTTCTATTTGTTTTTATTTTTAGATGGTGTTTGTTGCGACAATTAAATTTGGTAAAAAAACCGGCCATTGTTGATAATGCTGATGCTATTGACGGATTCAGTATATTAAAGGGATTGTTCTCTTTTTCTTTTGGAATGTTTTGTCTTTCTATTGTATCAGCTGTTAACAATCAGCTCGATAAACTATATGTGAGTTACGAATTTAGTTTAAATGATTTTACATTTTATAATATTTCTGCAATACTGGGGCAATCTGCTTTCCTGTTAGTACTACCATTAGCTGTCACAGTTTTACCTGCTTTGACAAAATTAGTTGGTGGTGAGGGGGATGCGGGGCTACGTGATTATACGTACGAACGGTTTTCGTATATTGTATCGGCATTATCATCGATTTGTGTATTCTCGTTGATATATTATCTTAATGATATAATAAAAATATGGTTAGGTGATGTTTACTTAAATTCATCCATTGAAGATTTGGTTCCTTTATTATCTATTGGCACTCTCTTTCTTTGTCTTCAGTTAATACCATTTCAACTTAGTATTGCAAATGGTTATAATAAACTATCTGTTAGATTGGGATTTTTCAGCTTGGCCATATATCCGTTGCTTTTGGTCTACTTTTGTAAGGTACTGGGGGTTACAGGGGCAACAATACCTTGGGTGGTTATAAACGCGTTAAATTTTCTAGTGTTAACCTTCTTTGTAAATACACGGTTTTATACTGGATGTAAGAAGTGGATGCTACTTATGTGTTTGCTTCCTGTAACAATAAGCTTTATCCTAATAAGTTTAGGGTGTTTACTTGCAAATATATTGCAACTTGATTATGTATTACATTTTTCAATGGGGGTAATTTTTGGTGTTGTTGCAATTCTTATTAATTGGTTTGTATTAATTAAATGGATTCACATATGA
>O119__wzy__282801700
ATGATTCAACGGTCTTTAGGCGCTAGAACTTGTTTATATATTTTTCTTTTTACTGCGTTTGTTAGTTACCTAAATGCTTTGTTAGGTGGTAAGTTTAATGGGGATTTTTCTGGAGTTAATATTAATTTAGATTCCATTCAATTATTGGGAGTCTTTATTCTTACTTGTGCTCCATTTTTATTTCTATGGTATGTTTATTCTCTTTTTAATCGGATTAAATTTAAAGAACTAGATGCTGGACAGTTAGGTTTTAGAGTAAGTGTTTTTTTTAAATTGTTTGTTTTTTGGTCATTTTTTGTTACCATAAATTATGGTGTTGGTATAATGGCCAGAAGTGAGTATAACGTGCCAGCAGCTATCTCTTATATTATCTATTTTACGAATCGTATTGATGTTTTTTATTTAGGCGTTTTATTCATTCTATTGTATCAGGGGAGAGTTCTTTTTTTTTGGATCTTTATTCTCTGTGTTTTGGGAGTGATTAGAGGAGGGATTGGGGTTTTTTTATACGTAAGTATAGCATTGATACTTCGTTATAATATTACTTTGGGTAAGTTTTTTTTCAGAAGACCCTTGCTTTGTTTCTTGGCATTAATCATATCTCCTTTCGTTGTTGATTCATTGTTTTATATTAGAGAGCTTCTCCGTGGAGATTACATAAATGAGCAATTTACTTTCTATCAGTTAATTATTGGAAAGTTAATAGGACGTTTTTCCTCTTTTTCTAATTTAGGTATGATATTCCAAAATGAGGGCTATTTTTTGCAAAATATTTTTATTATGGACCAGTTTTATTTTGTTAAGCACTTTTTTTCTGCTTTTATAGGTCAGTCGATAATTCCAGATGTTATTCCTGAGAGATTATTGATTAATATATTTGGTGGTGATTTATTTGATAAGTCTTATATGGTGGGATTGTCTGGGAATATGTATATCTCTTCTATGATAAGTCCGACTATAATGATGATTAATTTGATTTTAATTTTTATATCTGTTATATGTACATTTATTGTTGCAGGATTAATAGGATTTAAATATAGTCGAGAGTATGCCTTTGCTTTATTGTTATATCCTTGTATGAGTGGTTCTGCTCAAGAATTTGCAAAGTTGCTATTAAGCATGTTATTTATTATGTTAATTCTTGCTTCTTGTAACATCAAATTAAAAATTAAGAGAGGCTTTGCTAGAGGTGAGAGGGTATGA
>O11__wzx__317408215
ATGTTAAAAAACATCATCTATTTATTAAGCGTTCAAGGTGGCAATTATATATTTCCATTGGTCACACTGCCTTATCTTGTCAGGATCCTTGAACCTACAGGATACGGGATATATGGGTATAGTTTTGCTGTGGTCCAATATTTTATATTATTTATTGATTACGGATTTAACTACTCAGCGCCCAAAATCATATCAATATCAAGGGAAAATACTGATTCCATAAGTAAAGTTTTTTGGAATGTAACGTTTATCAAAATAATTGCAGCATCTCTTGGTTTGTTAATTATTTATTTAATTTCGGAATTGAATATCATTGATTACCAAATTAAATTTATCATTCTTGCATACATATCTGTCGTAGGAAATTTAATATATCCAGTATGGTTTTTTCAAGGGCTGGAAAAAATGTTAGGAATAGCGATAAGTATGTTTTCCGCACGCTTACTTACACTATGTTTAACATTTTTATTGGTTAAAAGTGAAAAGGATCTTGGTATAGCGATAACAATACAATCATCAATAACAGTTATTGCAGGTATAATATCTACATATTTTTTATTTTCTCTTAAAAAAATAATATGGGTACCACCATCCTTATCCAAAATGAAAGAGTTAATTTATGATGGATGGCATTACTTCATTTCCTCTGCAGCAATAAGCCTTTATACTACTAGTTCAACAATAATATTAGGTGCATTATCAGGAACAACTGCAGTGGGATATTTTATCGCTGCAGATAAAATTAGGCTTGCACTACAAGGCGTTATTGGTCCTATAACCCAAGCTGTTTTTCCTAGAGTAACTTATATAATGAAGGATAATCATGACGATGGACTATTATTAGCCAGGAAAGTGTTTCGATGGCAATTTTCACTGATGTTAGTACTTTCTATATTTCTTTACTTTTTTGCAGACGATATAATTTTAATCATGTATGGAAAAACGTATCATGAATCTTTAGAAATACTCAAGGTTTTAGCTTTTACTCCAGCAATAGTTACGGTAAGTAATTATATTGCAATTTTAGTAATGATCCCTATTGGTATGAAAAAAGAGTTTACAAAAATTATTACTACCAGTGGATTAATAGGCCTACTGATAATTACTTATTTGACTAATGAATACTCAGGAGTTGGTACAGCAATAGGAGTTATTTCAACTGAGTTTATAATAATGGCGAGATTTTACTTTTTGATTAAGAAAACAAATAAATTAAATAATTTAAATTTATTGTAG
>O11__wzy__317408215
ATGATTAATAGAAACATAAAAATTAGTGCTTCATTTATTTCAATAATTTATTTGCCTCTTGCTTTATTATTAGCAATGATTGAAATGATTAATGGGGCCAGATGGAGTGTTTATGTATGTTCATTTATGCTAGGGGTACTAGCATTTTTGTTAATACCTTATGAAAATTGGGATTTGACTAGGCATTATGAAACATATTTATATGTTAGTCAAACATCACTAAACAAAGTTTTTGAAAATAGTGACAATAGATATATTACAATAAATACTGTTATTTATTTATTTAAATCTTTAGGAATAAAAAAAGAATTTTTACCTTTTTTTTCAACATTTTTATCATATATTTTTTATTTTAATATATATGTTAATTACATTAAAAAATACAATCCGGAATTATCTCATAGATGTATATATTTATATATTCTAATAAGCGTAATCCCATTTTTTGCTATAGCTAGTTCATTGCGGCAATATCTTGCATTTAGTATTATGCTTTATATGATTGTACAGTATTTCACCAGTGAAAATAATAGGTATAAGTCACAAAAAATTATATTTTCTGCAATTATTTCATGTTGTATTCATCCCAGCGCAATACTATTGCTAGGTGTTTTTTTTGTCAGCAAATTAATAAGACTTAACAAAACAATATTGTATTTAATAATATTAGTTCTAATCCTTAACCATGATGGATTAATATCTTCTTTGCTATTTCAATTGATTAGGCCATTATTGGAAAGCTTAGGTTTTTACTTTCCCGAATATATGGACTCTGTAACCATAGGCATAAGCAATAGCTTGCTGAGCACTAATGAATATATCTTGAATAAGATCATATTACCGTCAGTATTTTTTATTTTTACTTTTATCTATTTAATTTTATTTAATAAAAAAATGACGAGGCAAGAGTCACAAATCAAAAATTTTTGCAGTTTACTTCTTTTGCTGATATGCCTTTTATCGTTATCGCCTGATTTATTTTATCGATTTTCCATTTTCTGGGTGTTATTATATAGTTATATATTTTTCTCCTACGATATTAATAAAATTAGCAAACTATGTAAGCATCTGATCTTCTTAATACTCATTGCCGCATGTTCAATCATAAATTTGGCACAGGCAAATATGGGTAAAGATATTATTTATGTGTCTTGGTGCGATATATTGTATAAGCCCTCATTATTCCTATTCAATAAAGAAGTTAAATCAGCAGAATATATAAGAGTGAGTCAATAA
>O120__wzx__733167037
ATGTCCCTTCTAAGCAATGCAAAATGGGTAAGCTTATCTCAATTTGGACGTATTATTATACAATTGATTAGCTTGACTGTTTTAACAAGATTTATACCACCAGCAGATTATGGATTAATGGCTTTAGGCACAGTTGTTATGAATTTTGTCTTCATAATACGTGATCTTGGAACTGCATCGGCCATAATACAAAGAAAAGAAGTAGATGACGATATTTTAAATTCAGTTTTTTGGTTGAATGTAACTATGGGAGTGGGGTTATGCATACTAATTATACTATGTACTCCACTAATTGAGCTGTTATTTAAGAATGAGAAGTTAGATAATATTCTGTATTTGTTATGCTTTTGCTTTCCATTAGCTAGTATTGGTTCTGCTCATCAGGCATTAATGGAAAGAAACTCTCATTTTAAAAAAATAGCAATCATAGAATTGCTCTCATCTCTTTCTGGTTTTGTTGTTGCATTGCTAGTAGCGATCAATAATGGAGGTGTTTATGCATTAGTATACCAATTAATTTGTTCATCATTTATTTCTAGTATATTATTCTTTTATCTATCCTCTTGGACGCCATCCTTGCATTTTAAATTTGAGGGGGTTAAAAAAATTATAGGTTTTAGTAGCAGGTTAACTGTTTTTAATTTAGTTAACTATTTCTCACGTAATGCAGATGCTATGATAATAAGTAGAAAGTATGATGCTAATATTCTCGGCGCTTACTCTCTAGCTTATAGAATTATGTTGTTTCCGCTCCAGAGTTTAACATTTATTGCGTCAAGATCACTATATCCAATATTAAGTAGAAACCAAGATGATTTGAAACTTATTAGGGAGATATATTTAAAAACAATATTTATAATTTCAATGATTACCATACCATTAATGTTAGGATTAGTATTTTTAAGGACGCCGTTCATTACAATAGCTTTAGGGCCTAACTGGGCAATAACTTCTAATATTTTACTTTGGTTGGCACCAACTGGAATTATTCAGTCAATTCTTAGTTGCTCCGGTAGCATATTAATGTCAACTAATAACACGAAAACATTGATGTTATTAGGTATATTTGGGGCCGCGATACAAGTATTATCATTCTTCATTGGTTCTTTATTTAGTATAAATATTTTTGTTTTTGCTTACTTTATAGCAAATGTAATCAATGCGCTAGTTGTTTTATATTTTACGTTTAAAAGTATAAAGCTTAATATTTATTCATTCTGTAAGATCCTACTGATCCCAACCTTATCTTGTTCGGTGATGATAATAGCGCTTCATTTCGTTAAAAAAATCATTTACATTAATAATGTGGTAAATGATGTGAGCTATTTAATAATTCAGGTAATCATCGGTTGTATTGTATACTTTATTGTTTTTTATATCTTCGTAAATATATGTCTTCGATTTAAAATCATGTCAGAAAATATGATCCCAGATTTTCTGTTGAGAATAAAGTTCTTTAGCCATAAGAGATTTTTAAATTGA
>O120__wzy__733167037
ATGAACGTCAGAGATAATGATAACGCAATCAAGTTATTGGAGTTTGTTTTAATTTTCTCTTTTTTTATTATTGCATTATTTTTCTTATATTCCCCATCTTATCTTATTTACATTGTAGTTAGTGCGTTTGTTTTGATTAAGTTCAATAATAACTATAGTTTTGGTTTGTTTATATTATTGATAATGGTATGGCTGATTGTCAATTCTACTAATGTCATTTCATACCAAAATTTTGTGCTCGCGAGTGATGATTTCTCTTCTTATTATAATAACTATCTTGGATTTCTTCATTACGGGATAAATGAAGAAAATCTTTTTGAATTTGGCTATTCAGAAATAATGTTGCCTTTGTTGAACTATATTGCAAGTTTAATTATTGGGCAACCAGAACCATATAAGTTAAAGTTTCTGTATTCTGTATTGCAAAGCACTGGTGTATTATATTGCTGCGTAAAAATATCTCGTCACTATAAACTTGATTTGAGTAATAGTATATTATTAACAGCTGCCGTATTGGTGTTTTATAAGCCTTTAGTAGGTATTCAACTATCTAGACAAATGTTTAGCTCTATTTTTATTATAGCTTTTATTTTCACGAATAATAAATTTGAGCGAATTATCTTTTCATTAATGGCCTTTTGTTTTCATTCATCAGCGATAATATTATTACCAATAACGCAATATCTTCTGACAAAAAGGAAAAGAAAGGACTTCTATTATAGTTTAATTATCGTTCTGCTTGCATATGCTGCATTTATTGTTGTGTTTACATCGTTTAAAAATGAATTAATAAATATTCCTATTTTAAATAAATTAGACTACACTTTTCGTATGTTTAATGAACCAGAAAAAATAAAGCAATCTGTATTTACATCTTTTCTCTTGTTAATATATTTAATCCCTGCGCTGATTTTTTCCATCTTAAATAAAAAATCTGATGGATTTAAATATAATTTAGCTATCATTTGTGTATTTTTAATATCTTTTTGTATTGTACCTGGTTTCAATAACAGATTATTCTTTGCTGAGTTATATGTCTTTCTTGGTTTTTTTTATTATATGGTGTTTTTTTACAATAGAGTGAATGCAAGAGAGCATGTATCGAGATTAATCATCTTTATTCTTTTTACTATTCTATTTTTTCAATCTCAATTTTCATCAGAAAATAGGCAGTTTGATAGCTTTGAACTAGAACCTTTCTATTATCTTAAATATTTAGAATATAGAGAGACAGAAATAAACAGAGGACTATTAGAGTAA
>O121__wzx__29420386
ATGGGAGCAGAGTCATATGGATTAATTGGCTTTTTTACTATGCTTCAGGCGCTGTTTGGTCTCTTAGACTTAGGGCTAACTCCAACAATTGGTCGTGAAACAGCTCGCTATCATGGCGGGACAATGACAGTGCTGGACTACAGAAAATTGCTAAGAACTCTTCATATTTTGTTCTTCACTATCGCTACTATTGGTGGAGTATTTCTATTTTTCTTAGCACCCATCATTTCGGTTCATTGGTTAAAGGTTACAACAATATCAATTGACACCGTAAATTACTGTGTAAAGATAATGGCATTCTCTATAGCATTACGATGGATAGGTGGGTTATATAGGGGAATCATTAGCGGTAGCGAAAGGTTAGACTGGCTAAGCTATTTAAATATTTTTATAACAACGCTTAGATTCATCATTATATTTCCTGTCATGAAAGTAAAAGGTTATACTCCTTTCGTATTTTTCACATATCAATTAATCGTTGCGATCATTGAGTATTTGTCTTTATTATGTTTGTCTACTTTATTAACTCCTAAATTGAAATCAGCAAACGAGAAAATTGGTTTTTCATTTTCGCCTATTATGTCACTGATGCGCTTTTCCTTAACAGTTGCTTTTACTTCCTCTATTTGGATATTGATTACTCAGAGTGATAAACTCATCTTGTCGGGTATATTGGAATTAAGTGAATACGGGCATTTCACACTTTCTGTGTTGTTGGCTAGTGGCATTCTGATGATTAATATTCCGGTTACAAACTCTATATTACCGAGGCTTGCGCGTTTACATGCTGAAAATAAGCATGATGAACTTCTCCGTATTTATAAAAATACGACTATGTTAGTATGCATCTTGGGAGTAAGCGCATCGCTAGTTGTTGCTATCTATGCAGAACCATTGCTTCTTATCTGGACTGGTGATGCAGAAGTTTCAGCAAGTGCATCGCCTATTCTCTCATTGTATGCCATTGGAAATGGTTTACTGGCAGTATCAGCTTTCCCATATTATCTACAATATGCTCAAGGGCGGCTAAAGTATCACTTCTGGGGAAATATTGTAATGTTCTTCATGCTAATCCCCACAATTATTGTACTTGCTCGTAATTTTGGTGGAGTTGGCGCGGGTTATGCCTGGTTAATAGTTAATGTCTTTTATCTTTTTGTATGGACTGCATTGGTTCATCATAAATTAATACCCGGATTACATCTCTCTTGGTTAATGAGTATCGGTATGATAACAATTCCTACCGGTATTATTGTATTTTTTCTCTCCTTTATTGTCCGATTTAGCGGTAATAGATTGCATGACATAATTGTGCTGGGCTTAATATCAATTTTGGCTCTGATGGTTTCAATAGTATCATGCTGGCTAATCAAAAGAATGAATCTCGGGGTGTAA
>O121__wzx__379332480
ATGGGAGCAGAGTCATATGGATTAATTGGCTTTTTTACTATGCTTCAGGCGCTGTTTGGTCTCTTAGACTTAGGGCTAACTCCAACAATTGGTCGTGAAACAGCTCGCTATCATGGCGGGACAATGACAGTGCTGGACTACAGAAAATTGCTAAGAACTCTTCATATTTTGTTCTTCACTATCGCTACTATTGGTGGAGTATTTCTATTTTTCTTAGCACCCATCATTTCGGTTCATTGGTTAAAGGTTACAACAATATCAATTGACACCGTAAATTACTGTGTAAAGATAATGGCATTCTCTATAGCATTACGATGGATAGGTGGGTTATATAGGGGAATCATTAGCGGTAGCGAAAGGTTAGACTGGCTAAGCTATTTAAATATTTTTATAACAACGCTTAGATTCATCATTATATTTCCTGTCATGAAAGTAAAAGGTTATACTCCTTTCGTATTTTTCACATATCAATTAATCGTTGCGATCATTGAGTATTTGTCTTTATTATGTTTGTCTACTTTATTAACTCCTAAATTGAAATCAGCAAACGAGAAAATTGGTTTTTCATTTTCGCCTATTATGTCACTGATGCGCTTTTCCTTAACAGTTGCTTTTACTTCCTCTATTTGGATATTGATTACTCAGAGTGATAAACTCATCTTGTCGGGTATATTGGAATTAAGTGAATACGGGCATTTCACACTTTCTGTGTTGTTGGCTAGTGGCATTCTGATGATTAATATTCCGGTTACAAACTCTATATTACCGAGGCTTGCGCGTTTACATGCTGAAAATAAGCATGATGAACTTCTCCGTATTTATAAAAATACGACTATGTTAGTATGCATCTTGGGAGTAAGCGCATCGCTAGTTGTTGCTATCTATGCAGAACCATTGCTTCTTATCTGGACTGGTGATGCAGAAGTTTCAGCAAGTGCATCGCCTATTCTCTCATTGTATGCCATTGGAAATGGTTTACTGGCAGTATCAGCTTTCCCATATTATCTACAATATGCTCAAGGGCGGCTAAAGTATCACTTCTGGGGAAATATTGTAATGTTCTTCATGCTAATCCCCACAATTATTGTACTTGCTCGTAATTTTGGTGGAGTTGGCGCGGGTTATGCCTGGTTAATAGTTAATGTCTTTTATCTTTTTGTATGGACTGCATTGGTTCATCATAAATTAATACCCGGATTACATCTCTCTTGGTTAATGAGTATCGGTATGATAACAATTCCTACCGGTATTATTGTATTTTTTCTCTCCTTTATTGTCCGATTTAGCGGTAATAGATTGCATGACATAATTGTGCTGGGCTTAATATCAATTTTGGCTCTGATGGTTTCAATAGTATCATGCTGGCTAATCAAAAGAATGAATCTCGGGGTGTAA
>O121__wzx__379332525
ATGGGAGCAGAGTCATATGGATTAATTGGCTTTTTTACTATGCTTCAGGCGCTGTTTGGTCTCTTAGACTTAGGGCTAACTCCAACAATTGGTCGTGAAACAGCTCGCTATCATGGCGGGACAATGACAGTGCTGGACTACAGAAAATTGCTAAGAACTCTTCATATTTTGTTCTTCACTATCGCTACTATTGGTGGAGTATTTCTATTTTTCTTAGCACCCATCATTTCGGTTCATTGGTTAAAGGTTACAACAATATCAATTGACACCGTAAATTACTGTGTAAAGATAATGGCATTCTCTATAGCATTACGATGGATAGGTGGGTTATATAGGGGAATCATTAGCGGTAGCGAAAGGTTAGACTGGCTAAGCTATTTAAATATTTTTATAACAACGCTTAGATTCATCATTATATTTCCTGTCATGAAAGTAAAAGGTTATACTCCTTTCGTATTTTTCACATATCAATTAATCGTTGCGATCATTGAGTATTTGTCTTTATTATGTTTGTCTACTTTATTAACTCCTAAATTGAAATCAGCAAACGAGAAAATTGGTTTTTCATTTTCGCCTATTATGTCACTGATGCGCTTTTCCTTAACAGTTGCTTTTACTTCCTCTATTTGGATATTGATTACTCAGAGTGATAAACTCATCTTGTCGGGTATATTGGAATTAAGTGAATACGGGCATTTCACACTTTCTGTGTTGTTGGCTAGTGGCATTCTGATGATTAATATTCCGGTTACAAACTCTATATTACCGAGGCTTGCGCGTTTACATGCTGAAAATAAGCATGATGAACTTCTCCGTATTTATAAAAATACGACTATGTTAGTATGCATCTTGGGAGTAAGCGCATCGCTAGTTGTTGCTATCTATGCAGAACCATTGCTTCTTATCTGGACTGGTGATGCAGAAGTTTCAGCAAGTGCATCGCCTATTCTCTCATTGTATGCCATTGGAAATGGTTTACTGGCAGTATCAGCTTTCCCATATTATCTACAATATGCTCAAGGGCGGCTAAAGTATCACTTCTGGGGAAATATTGTAATGTTCTTCATGCTAATCCCCACAATTATTGTACTTGCTCGTAATTTTGGTGGAGTTGGCGCGGGTTATGCCTGGTTAATAGTTAATGTCTTTTATCTTTTTGTATGGACTGCATTGGTTCATCATAAATTAATACCCGGATTACATCTCTCTTGGTTAATGAGTATCGGTATGATAACAATTCCTACCGGTATTATTGTATTTTTTCTCTCCTTTATTGTCCGATTTAGCGGTAATAGATTGCATGACATAATTGTGCTGGGCTTAATATCAATTTTGGCTCTGATGGTTTCAATAGTATCATGCTGGCTAATCAAAAGAATGAATCTCGGGGTGTAA
>O121__wzx__379332585
ATGGGAGCAGAGTCATATGGATTAATTGGCTTTTTTACTATGCTTCAGGCGCTGTTTGGTCTCTTAGACTTAGGGCTAACTCCAACAATTGGTCGTGAAACAGCTCGCTATCATGGCGGGACAATGACAGTGCTGGACTACAGAAAATTGCTAAGAACTCTTCATATTTTGTTCTTCACTATCGCTACTATTGGTGGAGTATTTCTATTTTTCTTAGCACCCATCATTTCGGTTCATTGGTTAAAGGTTACAACAATATCAATTGACACCGTAAATTACTGTGTAAAGATAATGGCATTCTCTATAGCATTACGATGGATAGGTGGGTTATATAGGGGAATCATTAGCGGTAGCGAAAGGTTAGACTGGCTAAGCTATTTAAATATTTTTATAACAACGCTTAGATTCATCATTATATTTCCTGTCATGAAAGTAAAAGGTTATACTCCTTTCGTATTTTTCACATATCAATTAATCGTTGCGATCATTGAGTATTTGTCTTTATTATGTTTGTCTACTTTATTAACTCCTAAATTGAAATCAGCAAACGAGAAAATTGGTTTTTCATTTTCGCCTATTATGTCACTGATGCGCTTTTCCTTAACAGTTGCTTTTACTTCCTCTATTTGGATATTGATTACTCAGAGTGATAAACTCATCTTGTCGGGTATATTGGAATTAAGTGAATACGGGCATTTCACACTTTCTGTGTTGTTGGCTAGTGGCATTCTGATGATTAATATTCCGGTTACAAACTCTATATTACCGAGGCTTGCGCGTTTACATGCTGAAAATAAGCATGATGAACTTCTCCGTATTTATAAAAATACGACTATGTTAGTATGCATCTTGGGAGTAAGCGCATCGCTAGTTGTTGCTATCTATGCAGAACCATTGCTTCTTATCTGGACTGGTGATGCAGAAGTTTCAGCAAGTGCATCGCCTATTCTCTCATTGTATGCCATTGGAAATGGTTTACTGGCAGTATCAGCTTTCCCATATTATCTACAATATGCTCAAGGGCGGCTAAAGTATCACTTCTGGGGAAATATTGTAATGTTCTTCATGCTAATCCCCACAATTATTGTACTTGCTCGTAATTTTGGTGGAGTTGGCGCGGGTTATGCCTGGTTAATAGTTAATGTCTTTTATCTTTTTGTATGGACTGCATTGGTTCATCATAAATTAATACCCGGATTACATCTCTCTTGGTTAATGAGTATCGGTATGATAACAATTCCTACCGGTATTATTGTATTTTTTCTCTCCTTTATTGTCCGATTTAGCGGTAATAGATTGCATGACATAATTGTGCTGGGCTTAATATCAATTTTGGCTCTGATGGTTTCAATAGTATCATGCTGGCTAATCAAAAGAATGAATCTCGGGGTGTAA
>O121__wzy__29420386
ATGATAAATCTAAATCCAGTAGCTATCCTAACCTTACTTTATTTATCTATCAATTTTTTATCAATGTTGATAGGATGTTCTAGTGGTGAAATACAAGTAGAAACATCAATTTTTAGAGTTAGTGAAGAAAGTCTAATTTATTCATTTTTACTTCAAGCTATCTGTCTTATTTTTTTATATTACATTTATAAATATTTTACAAATAGAATCTCATATCCCCCATTAACATTTAAAGCAAAGTGGGGAAGGGCGTTACTTATCATTCAAATCGCATTTATTATTTTTAACACACAAATGGGCGTTAATACAGCCGGTAGTGTTGAAAGGATAGAAGGACAATCGTTAAGCAACTATCTTTTTATAATTTTACAACCCGATATTCTAGTAGCCGTTATTTCAGTATGCTTAAATTCAGGTTTCCTATTTTGGACTAATATCTTAGTATACCTGCTATCCATGTTCCTTAGAGGTTGGATGGGTGGAACCTTTGTCATACTCTTTTTGATATTATCACGTTATCAAAATTTAAGGATCTCACTAAAAACTTTTTTGGTATCCTTATGTTCTCTATTGCTTCTTTTCTCCATTTTGCCTGCACTCATTGAAGCGAAATGGGCAATGAGGACCGGTATATCTCTATCAGTATTTATAAGCAATATGAGTTCATATGTTACTCCAGAGAATTATTATGCTGGCATAAACTATCTGTTAAATAGATTTCAACATGTCGGCCATTTAGCGTTGATATATGAAAATGCAGATGATTTATTTAAAAAATATAACGCAGGTTATTTTAGCTCATATTATATGGATGGCATTCCTCAGTATCTTCTTGTTAAGATGTATAACTTAGATATGTATAAGCTCAGCTTTTATCTTGTTCAATATTTCTTTGATATAACAGAACCGACTTGGAATATTAACACGGGCGTGGTTGGATGGCTTTATATATTAAGGTATGAATCCATACTTTTTGCGTTTTATATAATGTTATTGTTGCTGGTTCCTTATTATGTAGTTAGTAGATTTGCTGGTAAGAGAATGTTGAGTGTTTTGGCTTGCTTTTCTATTATTTATTTATTTCACGGATGGTTGGGAGCCTATGTTAACTTAGCATTTTACGCATGTATAATAAGTCTGCTTGCAAATATAAGATTATACAGAACTGTATATATTCCATGTGAGAAATAG
>O121__wzy__379332480
ATGATAAATCTAAATCCAGTAGCTATCCTAACCTTACTTTATTTATCTATCAATTTTTTATCAATGTTGATAGGATGTTCTAGTGGTGAAATACAAGTAGAAACATCAATTTTTAGAGTTAGTGAAGAAAGTCTAATTTATTCATTTTTACTTCAAGCTATCTGTCTTATTTTTTTATATTACATTTATAAATATTTTACAAATAGAATCTCATATCCCCCATTAACATTTAAAGCAAAGTGGGGAAGGGCGTTACTTATCATTCAAATCGCATTTATTATTTTTAACACACAAATGGGCGTTAATACAGCCGGTAGTGTTGAAAGGATAGAAGGACAATCATTAAGCAACTATCTTTTTATAATTTTACAACCCGATATTCTAGTAGCCGTTATTTCAGTATGCTTAAATTCAGGTTTCCTATTTTGGACTAATATCTTAGTATACCTGCTATCCATGTTCCTTAGAGGTTGGATGGGTGGAACCTTTGTCATACTCTTTTTGATATTATCACGTTATCAAAATTTAAGGATCTCACTAAAAACTTTTTTGGTATCCTTATGTTCTCTATTGCTTCTTTTCTCCATTTTGCCTGCACTCATTGAAGCGAAATGGGCAATGAGGACCGGTATATCTCTATCAGTATTTATAAGCAATATGAGTTCATATGTTACTCCAGAGAATTATTATGCTGGCATAAACTATCTGTTAAATAGATTTCAACATGTCGGCCATTTAGCGTTGATATATGAAAATGCAGATGATTTATTTAAAAAATATAACGCAGGTTATTTTAGCTCATATTATATGGATGGCATGCCTCAGTATTTTCTTGTTAAGATGTATAACTTAGATATGTATAAGCTCAGCTTTTATCTTGTTCAATATTTCTTTGATATAACAGAACCGACTTGGAATATTAACACGGGCGTGGTTGGATGGCTTTATATATTAAGGTATGAATCCATACTTTTTGCGTTTTATATAATGTTATTGTTGCTGGTTCCTTATTATGTAGTTAGTAGATTTGCTGGTAAGAGAATGTTGAGTGTTTTGGCTTGCTTTTCTATTATTTATTTATTTCACGGATGGTTGGGAGCCTATGTTAACTTAGCATTTTACGCATGTATAATAAGTCTGCTTGCAAATATAAGATTATACAGAACTGTATATATTCCATGTGAGAAATAG
>O121__wzy__379332525
ATGATAAATCTAAATCCAGTAGCTATCCTAACCTTACTTTATTTATCTATCAATTTTTTATCAATGTTGATAGGATGTTCTAGTGGTGAAATACAAGTAGAAACATCAATTTTTAGAGTTAGTGAAGAAAGTCTAATTTATTCATTTTTACTTCAAGCTATCTGTCTTATTTTTTTATATTATATTTATAAATATTTTACAAATAGAATCTCATATCCCCCATTAACATTTAAAGCAAAGTGGGGAAGGGCGTTACTTATCATTCAAATCGCATTTATTATTTTTAACACACAAATGGGCGTTAATACAGCCGGTAGTGTTGAAAGGATAGAAGGACAATCATTAAGCAACTATCTTTTTATAATTTTACAACCCGATATTCTAGTAGCCGTTATTTCAGTATGCTTAAATTCAGGTTTCCTATTTTGGACTAATATCTTAGTATACCTGCTATCCATGTTCCTTAGAGGTTGGATGGGTGGAACCTTTGTCATACTCTTTTTGATATTATCACGTTATCAAAATTTAAGGATCTCACTAAAAACTTTTTTGGTATCCTTATGTTCTCTATTGCTTCTTTTCTCCATTTTGCCTGCACTCATTGAAGCGAAATGGGCAATGAGGACCGGTATATCTCTATCAGTATTTATAAGCAATATGAGTTCATATGTTACTCCAGAGAATTATTATGCTGGCATAAACTATCTGTTAAATAGATTTCAACATGTCGGCCATTTAGCGTTGATATATGAAAATGCAGATGATTTATTTAAAAAATATAACGCAGGTTATTTTAGCTCATATTATATGGATGGCATTCCTCAGTATCTTCTTGTTAAGATGTATAACTTAGATATGTATAAGCTCAGCTTTTATCTTGTTCAATATTTCTTTGATATAACAGAACCGACTTGGAATATTAACACGGGCGTGGTTGGATGGCTTTATATATTAAGGTATGAATCCATACTTTTTGCGTTTTATATAATGTTATTGTTGCTGGTTCCTTATTATGTAGTTAGTAGATTTGCTGGTAAGAGAATGTTGAGTGTTTTGGCTTGCTTTTCTATTATTTATTTATTTCACGGATGGTTGGGAGCCTATGTTAACTTAGCATTTTACGCATGTATAATAAGTCTGCTTGCAAATATAAGATTATACAGAACTGTATATATTCCATGTGAGAAATAG
>O121__wzy__379332585
ATGATAAATCTAAATCCAGTAGCTATCCTAACCTTACTTTATTTATCTATCAATTTTTTATCAATGTTGATAGGATGTTCTAGTGGTGAAATACAAGTAGAAACATCAATTTTTAGAGTTAGTGAAGAAAGTCTAATTTATTCATTTTTACTTCAAGCTATCTGTCTTATTTTTTTATATTACATTTATAAATATTTTACAAATAGAATCTCATATCCCCCATTAACATTTAAAGCAAAGTGGGGAAGGGCGTTACTTATCATTCAAATCGCATTTATTATTTTTAACACACAAATGGGCGTTAATACAGCCGGTAGTGTTGAAAGGATAGAAGGACAATCATTAAGCAACTATCTTTTTATAATTTTACAACCCGATATTCTAGTAGCCGTTATTTCAGTATGCTTAAATTCAGGTTTCCTATTTTGGACTAATATCTTAGTATACCTGCTATCCATGTTCCTTAGAGGTTGGATGGGTGGAACCTTTGTCATACTCTTTTTGATATTATCACGTTATCAAAATTTAAGGATCTCACTAAAAACTTTTTTGGTATCCTTATGTTCTCTATTGCTTCTTTTCTCCATTTTGCCTGCACTCATTGAAGCGAAATGGGCAATGAGGACCGGTATATCTCTATCAGTATTTATAAGCAATATGAGTTCATATGTTACTCCAGAGAATTATTATGCTGGCATAAACTATCTGTTAAATAGATTTCAACATGTCGGCCATTTAGCGTTGATATATGAAAATGCAGATGATTTATTTAAAAAATATAACGCAGGTTATTTTAGCTCATATTATATGGATGGCATTCCTCAGTATCTTCTTGTTAAGATGTATAACTTAGATATGTATAAGCTCAGCTTTTATCTTGTTCAATATTTCTTTGATATAACAGAACCGACTTGGAATATTAACACGGGCGTGGTTGGATGGCTTTATATATTAAGGTATGAATCCATACTTTTTGCGTTTTATATAATGTTATTGTTGCTGGTTCCTTATTATGTAGTTAGTAGATTTGCTGGTAAGAGAATGTTGAGTGTTTTGGCTTGCTTTTCTATTATTTATTTATTTCACGGATGGTTGGGAGCCTATGTTAACTTAGCATTTTACGCATGTATAATAAGTCTGCTTGCAAATATAAGATTATACAGAACTGTATATATTCCATGTGAGAAATAG
>O123__wzx__110666541
ATGAATTCAAATGTAAAAAAAAATATTAGCGCTGTAAATGGATTGAAGTGGAGTGCGATCGAAAGAATATGTTCACAAGGTATCCAGCTACTTTTAATGATAGTCTTGGCTAGACAATTAGGGCCTGGTGCATTTGGCCTTATTGGAATGCTGACAATATTTATTACAATAGGTCAGGTCTTTATTGATAGTGGTTTTAGTGCCGCTCTCATTCGAAAAAATGAAAGAACAGAATCAGACTATGCAACTGTTTTTTACTTTAACATGACAGTTGCCATTCTGTTTTATGCAGTGTTATTTTTTTGCGCCCCATTCATAGCTGAATTTTATAAGCGTAACGAATTAATTGAATTAACAAGAGTTCTGGGTTTAACAATAATAATAAGTGCTTTTATTATTGTTCAACGAATACAATTAAGTGTCATTTTGGATTTCAAAACTCAAGCTATATCGTCATTATCCAGTGTCATAATCTCAGGAGGGTGTGCACTATTAATGGCATATAATGGTTTTGGTGTATGGTCGTTAGTTATACAGACTATTACCATGGGGCTTGTTAATTTAGTTATTTTAAATATATATAATCCATGGTTACCGAAGAGGAGTTTTTCAAAAAAATCATTTCATGGATTTTTTTCTTTTGGCTCCAGACTTCTGATTTCATCACTGATAGATTCAATATACACTAATATTTATTTGGTAGTTATAGGGAAGTCCTTTAGCGCTAGCACACTGGGCCAATTTACACAAGCTAATTTATTATCAAATACGCCGGCCATGACGTTAACGACAGTTGTACAAAGAGTTACCTATCCATTATTAAGTAATGTGAATAATGCTAAGGGGAATATTGACGAGATATATCTTAGGATATTAAGGCTTACTGCCGCAGCCGTTTTTCCAGTAATGTTCCTATTGGCAATAATTGCTAAACCTTTTGTCGTTCTATTTCTTGGCCAACAATGGGAACCTGTTGCGGAATTAATGAGCATATTATGTATAGGATACTGTTTATATCCAGTACATGCTATTAATCTAAACTTATTACAGGTAAAAGGACGAACTGATTTATTTTTGAAGTTAGAAATAATAAAAAAAACTCTCATCACGGTTATTCTAATAGTAACAATACCATATGGTGTTAAAATAATATGTATAGGTATTTTTGCACAGTATTATATATCCTTGTTGATAAATACATACTATACAGGGAAACTCAGCAGCTTAAGTGCAATTGCACAGATAAAGGCATTATTGCCAATTTGGTTAATGGCATCTATCAGTTCGGCAATTAGTTGGTTCTTAATACCAAGAGAGATATTTTCGGAATTATATCAAATAATAGGAATATTGATAACCAATATTTCATTATATGGAATAGGAATGTATCTTTTCCAAAAAGATATTTATGAAATGGTAAAGTTTTTATTTATAAAAACAAAATAA
>O123__wzx__110666558
ATGAATTCAAATGTAAAAAAAAATATTAGCGCTGTAAATGGATTGAAGTGGAGTGCGATCGAAAGAATATGTTCACAAGGTATCCAGCTACTTTTAATGATAGTCTTGGCTAGACAATTAGGGCCTGGTGCATTTGGCCTTATTGGAATGCTGACAATATTTATTACAATAGGTCAGGTCTTTATTGATAGTGGTTTTAGTGCCGCTCTCATTCGAAAAAATGAAAGAACAGAATCAGACTATGCAACTGTTTTTTACTTTAACATGACAGTTGCCATTCTGTTTTATGCAGTGTTATTTTTTTGCGCCCCATTCATAGCTGAATTTTATAAGCGTAACGAATTAATTGAATTAACAAGAGTTCTGGGTTTAACAATAATAATAAGTGCTTTTATTATTGTTCAACGAATACAATTAAGTGTCATTTTGGATTTCAAAACTCAAGCTATATCGTCATTATCCAGTGTCATAATCTCAGGAGGGTGTGCACTATTAATGGCATATAATGGTTTTGGTGTATGGTCGTTAGTTATACAGACTATTACCATGGGGCTTGTTAATTTAGTTATTTTAAATATATATAATCCATGGTTACCGAAGAGGAGTTTTTCAAAAAAATCATTTCATGGATTTTTTTCTTTTGGCTCCAGACTTCTGATTTCATCACTGATAGATTCAATATACACTAATATTTATTTGGTAGTTATAGGGAAGTCCTTTAGCGCTAGCACACTGGGCCAATTTACACAAGCTAATTTATTATCAAATACGCCGGCCATGACGTTAACGACAGTTGTACAAAGAGTTACCTATCCATTATTAAGTAATGTGAATAATGCTAAGGGGAATATTGACGAGATATATCTTAGGATATTAAGGCTTACTGCCGCAGCCGTTTTTCCAGTAATGTTCCTATTGGCAATAATTGCTAAACCTTTTGTCGTTCTATTTCTTGGCCAACAATGGGAACCTGTTGCGGAATTAATGAGCATATTATGTATAGGATACTGTTTATATCCAGTACATGCTATTAATCTAAACTTATTACAGGTAAAAGGACGAACTGATTTATTTTTGAAGTTAGAAATAATAAAAAAAACTCTCATCACGGTTATTCTAATAGTAACAATACCATTTGGTGTTAAAATAATATGTATAGGTATTTTTGCACAGTATTATATATCCTTGTTGATAAATACATACTATACAGGGAAACTCAGCAGCTTAAGTGCAATTGCACAGATAAAGGCATTATTGCCAATTTGGTTAATGGCATCTATCAGTTCGGCAATTAGTTGGTTCTTAATACCAAGAGAGATATTTTCGGAATTATATCAAATAATAGGAATATTGATAACCAATATTTCATTATATGGAATAGGAATGTATCTTTTCCAAAAAGATATTTATGAAATGGTAAAGTTTTTATTTATAAAAACAAAATAA
>O123__wzy__110666541
GTGTATTTAACAACTAATTATTGCGACTTTTTGTCCCGAACTCGAATCGTTAGGCGCATATTTTTGTTAGTTTATTTGATTTCAAATGTTTACGCCTATATAGTGTTTACTGAAACAGGAGTATTAATAGGGGATTATCAAGGAGTACTCATAATATATAAAGATCAGGTTGTGTATTTATTGATGTTAACAATAATGTCATATTATATTGTTTGTGGTCCTGTTTTTAACTGTCTATCAAAAGTAAAAATTAGACTAAGGACATTTAAAGGCTTAAACTCTTTTGCTTATATCCTGTTTTTTTTTCAAATCCTATTTGCTGTTTTTAATATTTCAACAGGTTCGAATGCCGCGGGCACTGATTTTCAAACTGGTGGAGTCATAAGACTATTATGGCTTTTTTTACCAGTTGACTATCTATTTTATATATATTATTTCGTAGGCCGAGAGAAAAAAGTAAGTAAAATATATCTGGCCAATGTGGTTATTTTTATTCTATCAATGTTAAGTAGAGGATGGCTTGGGTGGACTTTGGTTTTGCTTTATGCAGAGTTATGTTTCTTTTTTTATTCACAAAAAAAAATTAAAATAAAATATCTTATCTTATTGTTTTTCTTGCTTATTGTTGCACCATTAGCATTTAGTCTAAAAATTCAATTGCGTGCTGATTTGTATTCCAGTGGTATTGGTGGGGTTATATCAACTTTAAGTAATATTGATTACATTCAATCTTATAATAATTTCATCGCTGGTTTCTTATCCAGAATACAACAGTTATCAAATATTGTTTTCTTTTATGACCATCAACAAGAATTATATAAATTTGTTTCTTCAGATATTGTATCAAACTATGCTTGGGAAGGATTACCTCAACAAACTGTAGCTAAACTTCTAGGATTAGATCCTGGTGTTGATATGCATATTTTTCTTTATAGTCATTATATTTCTTCAACTTCAGAGGCTGTAACTACATTGCAAGTTGGATTCATTTCTTGGCTCTTTTTAGGCACCCTGTCATCCGTATTTTATCCACTGTTTGTCTTTGCTATTATATGCATATCCTTATTTTTATCTAAAAAACTTGGAGGGGAAAAACTATGTGCACTTACGTGGATTATGATTTTTCTTTCTATTATGTGCGGGTGGTATAATGCTTATTTGGTATATATGCAGGCATTAATTACATTTTATTTTATCATGGGTTTTTTGAATTTAATTACTCTAGAAAAAACAAAAATTAATCATACATGA
>O123__wzy__110666558
GTGTATTTAACAACTAATTATTGCGACTTTTTGTCCCGAACTCGAATCGTTAGGCGCATATTTTTGTTAGTTTATTTGATTTCAAATGTTTACGCCTATATAGTGTTTACTGAAACAGGAGTATTAATAGGGGATTATCAAGGAGTACTCATAATATATAAAGATCAGGTTGTGTATTTATTGATGTTAACAATAATGTCATATTATATTGTTTGTGGTCCTGTTTTTAACTGTCTATCAAAAGTAAAAATTAGACTAAGGACATTTAAAGGCTTAAACTCTTTTGCTTATATCCTGTTTTTTTTTCAAATCCTATTTGCTGTTTTTAATATTTCAACAGGTTCGAATGCCGCGGGCACTGATTTTCAAACTGGTGGAGTCATAAGACTATTATGGCTTTTTTTACCAGTTGACTATCTATTTTATATATATTATTTCGTAGGCCGAGAGAAAAAAGTAAGTAAAATATATCTGGCCAATGTGGTTATTTTTATTCTATCAATGTTAAGTAGAGGATGGCTTGGGTGGACTTTGGTTTTGCTTTATGCAGAGTTATGTTTCTTTTTTTATTCACAAAAAAAAATTAAAATAAAATATCTTATCTTATTGTTTTTCTTGCTTATTGTTGCACCATTAGCATTTAGTCTAAAAATTCAATTGCGTGCTGATTTGTATTCCAGTGGTATTGGTGGGGTTATATCAACTTTAAGTAATATTGATTACATTCAATCTTATAATAATTTCATCGCTGGTTTCTTATCCAGAATACAACAGTTATCAAATATTGTTTTCTTTTATGACCATCAACAAGAATTATATAAATTTGTTTCTTCAGATATTGTATCAAACTATGCTTGGGAAGGATTACCTCAACAAACTGTAGCTAAACTTCTAGGATTAGATCCTGGTGTTGATATGCATATTTTTCTTTATAGTCATTATATTTCTTCAACTTCAGAGGCTGTAACTACATTGCAAGTTGGATTCATTTCTTGGCTCTTTTTAGGCACCCTGTCATCCGTATTTTATCCACTGTTTGTCTTTGCTATTATATGCATATCCTTATTTTTATCTAAAAAACTTGGAGGGGAAAAACTATGTGCACTTACGTGGATTATGATTTTTCTTTCTATTATGTGCGGGTGGTATAATGCTTATTTGGTATATATGCAGGCATTAATTACATTTTATTTTATCATGGGTTTTTTGAATTTAATTACTCTAGAAAAAACAAAAATTAATCATACATGA
>O124__wzx__187880627
ATGTCACGTAACAAAATAATCATAAAGAATACTATGTTTTTGGCAACAAGAACCTTAGTTTCTTTAAGTGTTTCATTTTACACAACAAGAATAGTTATACAACAGTTGGGGGCGGCAGACTATGGCTTATTTAATATCATTTATGGAGTTGTAACATTTTTTACATTCGTAGTCACCGCGATGAATGATTCTGTACAGCGTTATATTGCAATAGGTGTTGGTTCACAAAAAATATCGGTTATTAGAGATGCTGTAAAAAATAGTATGTTTATATTTGTTATATCTGCTTTCATATTGGCAGTATGTCTTCTTTTGGCAAGGGGGGTGATCATACATAATATTTTAAATATACCTAAAGATTCTATTGAAAATGCAAGTGTGTTATATTTGGTTGCAGTATTTTCAATAACCATACTTATAATTCAGACGCCACTTAATGCGATGGTGTTAGCATACGAGAAAATGTCATTTTACGCATACATGATGATATTTGAAATGGTAGCTAAAATGAGTATGGCTTTGTTACTAACTTTACTGGAAAAAGATAAGGTCATTGTATATTCAATACTTTTAGGTTCTATTTCTTTTTTTAACTTGTTGGTTTATTTATGCTACTGCTTGATATGTTTTAAAAAATCAATGTTTGGTGGGAGAATAAAATTTAGAGTGCTGAAAGAAATTTCAACTTTTTCATTTTGGAATATATTTGGTAATTTCTCTTACATGTGCAGAGTTCAGGGAGTGAACATTGTAATTAATATGTTTTACGCTATAGCCGTGAATGCAGCATATGCGATTTCGATTACTGTTTTAAATGCAATTAATACACTTACGCAATCATTAATTACAGCATTAAGGCCTCAAATATTTAAATCATATGGCGAATGTGATTTAAAAAGATATAATCATCTAGTTCTCTTTGGTTCAAAATATACATTTTCAATATTGTTTCTGTTAAGTAGCCCTGTAATTCTATGTGCGGATGAGTTGTTAAAGATATGGCTTGATATTGTACCAGATTATACAGTTGAATTTGTGAGGTTGGTCATTGTTGTGGCTTTTATTGATAGTTTTTCATATAGCATGATTGCTGGTATTCAGGCTACGGGTAGGATTAAAACATATCAACTAGTTGTTAGTTTAATTGTCCTAATTAATTTGCCGTTAACCTTTATTTTGTTTAAGGCAGGAAATAATGTTTTAAGTATGTTTTATCCATTTATTGTTACTGCCATTATCAATCAAGGTTTAAGGTTGTATTTTATCTATATCAATGCAGGTTTTGATTATAAGAAGTATTTCACTGTTGTGATCTATCCTTGCTTGTTAGCTGTATGCTTATCGTTAGTGACAGATATTTCAATTAAAAAAATGCTTCCATTTAACAGTGTTATTGATGTTTTAATTGTGTGTATTTTTATTTTTTCATTCAATACAATAATTTTTTATTGGGTTGTAGTTTCTAAAAAGGAAAAAAAATGGTTATTAGAAACCCTGAAAAGAAAAGTGAAATAA
>O124__wzy__187880627
ATGTACTTTCTTTTGTTCTTCTCAATATTTTATTTTGTATACGTAATCTTAATAGGAACATTATGTCATAACTATAAAGCCCTTTTGATTTTTTCACTAATCCCTCTGACAATAGTGTCAGGTATAAGATATAATGTCGGCTTTGATTTTATGTCATATGTTGATTACTTCAATCAACTCAAATATTCAGATGATATATATCTAGATTCTACCTTTAAGTATATAAGCTACTTTACCTATTATATAGGAGGTAACGAACAGATTTTGTTTCTGATATATGCGGTTTTTTATTCGGTTGCACTTTATTTTTTAATAAAACTGGTATTGGAAAATTATATAACGGAAATAAATAATTTTTATACTATTGGACTTGTGTTATCATTTTATTCGTTTTATTTTTTATTATCATTTAATCAAATTAGGGCTGTATTATCAGCTCTAATACTATGTTATGGGCTATTAAAAAATAAAATAGATTTTTCTTTTATAATAACAATTACATTAAGTATTCTTTTTCACTCTGCAGCAATGTTCATTTTACCTCTTTATTTTGTCCTAAGAAAAATAAATGTAACAGTTCTGTTGGTGATATTCCCTTTTTTGGTTGTTGCTTCATTCTTTAATATTTTTTCAGATATTGTGAGATTCATTCTGACATTGCTAAATAGTCGTTTTTTAACATATTTTAACTCTGAATATTTTGTTCCAAGGACGGGAATGGAAAAAATGTATAGTATGATCTCAATGATTATTGTTTTGGGAATGGTTGTTTGTTTGTCTAAATTATTACCTAAAAAGTTTGATTTAATGATAAAGTTTGTTATTCTTTTTGTTCTACTTAGAGCGATGTCAATTGATATATTGATTTTTGCTAGGTTTAGTGATTTTCTTAAACCAATGGCTATAATTCTTATATTTACCGCTGTTTATTTTTCTTCGAATAAAGTGCGACCTAGAATTATCCTTCCTTTTTATTTAATTATGACATTGTTTCTCTGTATTTTTAATATAATAATCGGATCGAATATAACTAAGGGGAACTATTATACTTATGGTTATAACATTTGCTTTTTTGGCAATAAATGTATAGATAAATTTTATTAG
>O125__wzx__836593654
GTGAAAGTATATAATGTCTTTATTCTTAATGGCCTTTCTGTATTTGTCAAAATGGCAACTCTACTTGGACTTAATAAAGTATTCGCAATATATTTAGGTACGTCTGGATATGCACTTATTGGCCAAATCCAAAATATCCTTAATATAGCTATGGTTGCGCCATCACAAGCTATTTCAACGAGTATTGTTAAGTATACGTCAGAGTATAAGAATAGTAATAAGGAAAAAATCTGGAGTTTTTGGATTAATGCAATTTATTTGTCTACTATAATGGGATTTATAACCGCTGTTATCATAATTATCTTTAAAAATATAATTATCGAACAATTTTTCAATTCTAATGATAAAGTAAGCATCGCAATTTATTTCTTGGGAGGGAGTGTTATTTTATATGCATGGAATAATATAATTCTTTCTATGTTAAATGGATTGTCATTTATTAAAAATTATATATGGATTAATATCATATCGAGTTTAATATCTGCAATATACGCCTTTATATTGACAATCTCTTTTGGTATGAGAGGAGCATTGATTGCTGTAGTTTCAAATCAAGCTATATTGTTTTTTGTGACTTTTTTTTACTCAAAAAAATATTTAAGAGAATACTATGTTAATAATTGCAATCGAATTGATATTTCAATATTAAAACGGATCATAATTTTTTCTTTAATGACAGTCACTTCAGCTATATTAGTGCCAGTTAGTACGTTATATGTGAGAAATGAAATCATAACATCAATAAATATTGAGTATGCTGGGTTATGGGATGCTGTTAATAGAATAAGTTCAGTCTATTTGATGTTAATTACGACTACATTGGGGGTATATTTCTTTCCAAGGTTTTCAAGTGCATCTAACCGTTCAGAATTGCTTAATGAAATAAAAGTTTGTTATTTGTATTTGGTTCCGTTAGTTTGTATATCTTCAGTCTTGATGTATACATTTCGCGGTTTGATAGTAAATATTCTATTTACACACGAGTTCGTTCCTATTGTTGATGTTATAGTTTATCAACTAATTGGAGATTTTTTTAAGATAATTGCATGGGTGCTTGGTTATTTGCTGATTAGCAAAGCATTCGTAAAAGAATATATAGTGTTAGAAGTGTTACAATGGTCTGTATATTGTATATTAAGTAAATATTCGTTATGCTACGTCGAAAATGCTCAAATTTCTTATGTTTTTAAAGCGTATATAATATCTCAAGCATTATATATGTTCTCCTTAATAGTAACGATCTGTTATCTGCTTAATAAAAACAAAGTATGA
>O125__wzx__836593667
GTGAAAGTATATAATGTCTTTATTCTTAATGGCCTTTCTGTATTTGTCAAAATGGCAACTCTACTTGGACTTAATAAAGTATTCGCAATATATTTAGGTACGTCTGGATATGCACTTATTGGCCAAATCCAAAATATCCTTAATATAGCTATGGTTGCGCCATCACAAGCTATTTCAACGAGTATTGTTAAGTATACGTCAGAGTATAAGAATAGTAATAAGGAAAAAATCTGGAGTTTTTGGATTAATGCAATTTATTTGTCTACTATAATGGGATTTATAACCGCTGTTATCATAATTATCTTTAAAAATATAATTATCGAACAATTTTTCAATTCTAATGATAAAGTAAGCATCGCAATTTATTTCTTGGGAGGGAGTGTTATTTTATATGCATGGAATAATATAATTCTTTCTATGTTAAATGGATTGTCATTTATTAAAAATTATATATGGATTAATATCATATCGAGTTTAATATCTGCAATATACGCCTTTATATTGACAATCTCTTTTGGTATGAGAGGAGCATTGATTGCTGTAGTTTCAAATCAAGCTATATTGTTTTTTGTGACTTTTTTTTACTCAAAAAAATATTTAAGAGAATACTATGTTAATAATTGCAATCGAATTGATATTTCAATATTAAAACGGATCATAATTTTTTCTTTAATGACAGTCACTTCAGCTATATTAGTGCCAGTTAGTACGTTATATGTGAGAAATGAAATCATAACATCAATAAATATTGAGTATGCTGGGTTATGGGATGCTGTTAATAGAATAAGTTCAGTCTATTTGATGTTAATTACGACTACATTGGGGATATATTTCTTTCCAAGGTTTTCAAGTGCATCTAACCGTTCAGAATTGCTTAATGAAATAAAAGTTTGTTATTTGTATTTGGTTCCGTTAGTTTGTATATCTTCAGTCTTGATGTATACATTTCGCGGTTTGATAGTAAATATTCTATTTACACACGAGTTCGTTCCTATTGTTGATGTTATAGTTTATCAACTAATTGGAGATTTTTTTAAGATAATTGCATGGGTGCTTGGTTATTTGCTGATTAGCAAAGCATTCGTAAAAGAATATATAGTGTTAGAAGTGTTACAATGGTCTGTATATTGTATATTAAGTAAATATTCGTTATGCTACGTCGAAAATGCTCAAATTTCTTATGTTTTTAAAGCGTATATAATATCTCAAGCATTATATATGTTCTCCTTAATAGTAACGATCTGTTATCTGCTTAATAAAAACAAAGTATGA
>O125__wzy__836593654
ATGATTTATAAACAATACAAACTGGTATTGGCTCAATTTTATGGCTTTATTGGGTTGATAATGATTGCTGTATTGAGCACTTCTGTCAAAGTTGAAATTGATGCTATCCTAATTTGGTTTTTATCTGTAATATTTACAATTGCAATTATTTTTTTTGTATATAATCGAATGTGGGTATGGTTTGATGGAATGTTTATAATATTATCGCCTTTTTATTTTTTTGTGTCTTTTTTGTTGTATTATTTTTTTGGTGTTAATGTATTTAATGTTGAAAATAATATAATCAACACTTCATTCTTATATTGTGTTGCTGTTTGGTGTATAGTTGCATCGATTAGTTTGATTAGGCCTCACGGTATCAATATATTTCTTTTAAACAAACAATATAACTATGACAATAACTATAATCTATTTATTCCATCATGCATAGCATGGTTAATATCATTATTTTTTCTATATCAATCAAGAAATCTTTCTCTGAATGCTTTGGGCGAAAGTACTCGCCTAGAGTTAATTAATTCGGTAAGTCAAAGTGGATGGTATCTGAAATATGTGGTTATTGCTTATTTTTGGATTTTACTTGATTTAAAGGTAGTAAAAAAAAATCTCACAAATTATAGTTTCGTAATATACAGCATACCTGTGCTTTTATATTTTTATACTTTAATGCTGGTAGGTTCAAGACGAGAAATTGCTTTATCTTTTATTATGGCTGTATTGCTATCACTTTATAAAGCTAAATTTAAGATACCATTAAAAGTAGCGTTGTTCAGTATTCTATTTGTATCAACGATTATACTTTTTGGGATATATCGTTCAGATTATAATGTCGAATCAAGCATAAGATTATTGAATGCTTTGGGTGAATTTATTTATCCTATATCTACACTTCAATATTATTCTTCGATACATTATCAGACTCAATTTTTTGGTATATCCTATCTTCAGTTCATTGTAAACTTTATACCAAAAGAATTATTTATGGGATTAAAGCCAGACACATTAGCTATTCAATTTGCAAAGGAAGTTTATTTGCCAAGTCAAGAGTTTATGATGGGATATGCATTTACTCCTTTTACAGAAGCTTTTATTAATTATAATTATTATGGTGTAATTATATTTCCTGCTATTTTATGTGGTTATTCATATATAATGGAAAGGTTAATTGGGAACAACTATTTTCTTTATCTTGTTTTTCTTTCCCAATCTATCAATTTCCAACGCTCAGAGTTTTCTTCTATGATATTTGAATTAGGTATGTTCTTTATGGCATACATATGCTTGAGATTATCGATGCAAATAGTTTTTTTTAAATTCAAATAA
>O125__wzy__836593667
ATGATTTATAAACAATACAAACTGGTATTGGCTCAATTTTATGGCTTTATTGGGTTGATAATGATTGCTGTATTGAGCACTTCTGTCAAAGTTGAAATTGATGCTATCCTAATTTGGTTTTTATCTGTAATATTTACAATTGCAATTATTTTTTTTGTATATAATCGAATGTGGGTATGGTTTGATGGAATGTTTATAATATTATCGCCTTTTTATTTTTTTGTGTCTTTTTTGTTGTATTATTTTTTTGGTGTTAATGTATTTAATGTTGAAAATAATATAATCAACACTTCATTCTTATATTGTGTTGCTGTTTGGTGTATAGTTGCATCGATTAGTTTGATTAGGCCTCACGGTATCAATATATTTCTTTTAAACAAACAATATAACTATGACAATAACTATAATCTATTTATTCCATCATGCATAGCATGGTTAATATCATTATTTTTTCTATATCAATCAAGAAATCTTTCTCTGAATGCTTTGGGCGAAAGTACTCGCCTAGAGTTAATTAATTCGGTAAGTCAAAGTGGATGGTATCTGAAATATGTGGTTATTGCTTATTTTTGGATTTTACTTGATTTAAAGGTAGTAAAAAAAAATCTCACAAATTATAGTTTCGTAATATACAGCATACCTGTGCTTTTATATTTTTATACTTTAATGCTGGTAGGTTCAAGACGAGAAATTGCTTTATCTTTTATTATGGCTGTATTGCTATCACTTTATAAAGCTAAATTTAAGATACCATTAAAAGTAGCGTTGTTCAGTATTCTATTTGTATCAACGATTATACTTTTTGGGATATATCGTTCAGATTATAATGTCGAATCAAGCATAAGATTATTGAATGCTTTGGGTGAATTTATTTATCCTATATCTACACTTCAATATTATTCTTCGATACATTATCAGACTCAATTTTTTGGTATATCCTATCTTCAGTTCATTGTAAACTTTATACCAAAAGAATTATTTATGGGATTAAAGCCAGACACATTAGCTATTCAATTTGCAAAGGAAGTTTATTTGCCAAGTCAAGAGTTTATGATGGGATATGCATTTACTCCTTTTACAGAAGCTTTTATTAATTATAATTATTATGGTGTAATTATATTTCCTGCTATTTTATGTGGTTATTCATATATAATGGAAAGGTTAATTGGGAACAACTATTTTCTTTATCTTGTTTTTCTTTCCCAATCTATCAATTTCCAACGCTCAGAGTTTTCTTCTATGATATTTGAATTAGGTATGTTCTTTATGGCATACATATGCTTGAGATTATCGATGCAAATAGTTTTTTTTAAATTCAAATAA
>O126__wzx__307340782
ATGCAGAATAATAAACGCGTTGTATTTATGAATGTGTCTCTAAATATAATGCAGCAACTGATTAATACGGTATATACCTTTATCATACCCCCATTAATTATTATAAATTATGGTTCGGATATAAATGGTTTGATTTCTTCTGTTAAACAATGCCTTGTATATTTAGCTCTCGTAGAGGCTGGTGTTGGAGGGGCAGCTATTGTAGCACTATTCAAACCATTGTCAGAAGGGGATCGTGTGCTACAAAGTCAGATCATATCGGAGGCTAAATATTTTTACTCAAAAATTGGTGTTGTATTTATTATTTTACTTTTATTATTTTCAATAATATACGCACAAATAATTTCTGACCAAATTAACATCATTCTAGCAATTAGTCTTTTTGTTATTATGGGGCTAATAAATGCGGTGGATTTTTTATTAATATCAAAGTATCAGGTTTTTCTTACTGCTGATAATAAATTATATGTAACTTCGGCTACAAAAATATTAACAATCATATTAGATATGGGATGTGCTTATATTCTGATAACTGAAGGTATGAATATTATTTTGGTGCAAATTTGCTCCGTGTTTATCTATATGATTAGATATGTTATTTATTATTTTTATTTTCTGAAAAAATACAGTTATATATCATTTGATCTAAAAAATAAAACTGCATTGCTTCATCAGAAATCAGCAGTTTTAATTCATCAGATATCAGGAGCATTAGTTTTCAATAGCCCAATGATATTGATTACTATTTTTCTTAACCTAAAGGCAGCAAGTATATATTCTATTTATATGCTTATATTTATGGCCATTAAGGTTTTTTTATCGACCATTACCAATGGTATGCAATCCGTATTCGGCCGTATGATTGTTAATGAAAACATTAATGCTGTAAGAGAATATTTTTCAAAGTTTGAAATTTTATATTTTTCATGTTTGGGATGGTTCTATTCATGTGCTTTGATTTTATCGTATGATTTTATATATTTATATACTTTAAAATTTAACGATCCTGATTATGTTCAAACTATATTGATTTATCTTTTTGTTATTATAGGTATAGCTGATAACATTCGCGTCCCAGGAATGACATTAATAGCGGCTAAAGGTCACTATGAACAAACAAAATACAGATCTATTATTGAGGCTTTATTAAATATCGTTTTTTCAATAGTTTTTATTAAAATATATGGGCTTCCTGGTGTATTGCTAGGTTCCATTATCTCTTATTCATACAGGACAATAGATATTATTTATTATAGTAGCAATAAAATTTTAAAACAATCGATAATATTTAAAGTGATTATGTTATTTTTTTTGGTTTTTTTTATTTTGGCTAATTATTTTATCGTTGAAAGTTTGAAAATGCCATTTTTTATAAATGATTTTTTCAAATGGATTTTATATTCAACTTTTGTTGCAGTTCTATCAGCTTTGTTATGGTTATTGTTTTATAAAATTATGAGGCTAATGAATGATAAAACTTATTAA
>O126__wzx__93115457
ATGCAGAATAATAAACGCGTTGTATTTATGAATGTGTCTCTAAATATAATGCAGCAACTGATTAATACGGTATATACCTTTATCATCCCCCCATTAATTATTATAAATTATGGTTCGGATATAAATGGTTTGATTTCTTCTGTTAAACAATGCCTTGTATATTTAGCTCTCGTAGAGGCTGGTGTTGGAGGGGCAGCTATTGTAGCACTATTCAAACCATTGTCAGAAGGGGATCGTGTGCTACAAAGTCAGATCATATCGGAGGCTAAATATTTTTACTCAAAAATTGGTGTTGTATTTATTATTTTACTTTTATTATTTTCAATAATATACGCACAAATAATTTCTGACCAAATTAACATCAATCTAGCAATTAGTCTTTTTGTTATTATGGGGCTAATAAATGCGGTGGATTTTTTATTAATATCAAAGTATCAGGTTTTTCTTACTGCTGATAATAAATTATATGTAACTTCGGCTACAAAAATATTAACAATCATATTAGATATGGGGTGTGCTTATATTCTGATAACTGAAGGTATTAATATTATTTTGGTGCAAATTTGCTCCGTGTTTATCTATATGATTAGATATGTTATTTATTATTTTTATTTTCTGAAAAAATACAGTTATATATCATTTGATCTAAAAAATAAAACTGCATTGCTTCATCAGAAATCAGCAGTTTTAATTCATCAGATATCAGGAGCATTAGTTTTCAATAGCCCAATGATATTGATTACTATTTTTCTTAACCTAAAGGCAGTAAGTATATATTCTATTTATATGCTTATATTTATGGCCATTAAGGTTTTTTTATCGACCATTACCAATGGTATGCAATCCGTATTCGGCCGTATGATTGTTAATGAAAACTTTAATGCTGTAAGAGAATATTTTTCAAAGTTTGAAATTTTATATTTTTCATGTTTGGGATGGTTCTATTCATGTGCTTTGATTTTATCGTATGATTTTATATATTTATATACTTTAAAATTTAACGATCCTGATTATGTTCAAACTATATTGATTTATCTTTTTGTTATTATAGGTATAGCTGATAACATTCGCGTCCCAGGAATGACATTAATAGCGGCTAAAGGTCACTATGAACAAACAAAATACAGATCTATTATTGAGGCTTTATTAAATATCGTTTTTTCAATAGTTTTTATTAAAATATATGGACTTCCTGGTGTATTGCTAGGTTCCATTATCTCTTATTCATACAGGACAATAGATATTATTTATTATAGTAGCAATAAAATTTTAAAACAATCGATAATATTTAAAATGATTATGTTATTTTTTTTGGTTTTTTTCATTTTGGGTAATTATTTTGTCGTTGAAAGTTTGAAAATGCCATTTTTTATAAATGATTTTTTTAAATGGATTTTATATTCAACTTTTGTTGCAGTTCTATCAGCTTTGTTATGGTTATTGTTTTATAAAATTATGAGGCTAATGAGTGACAAAATTTATTAA
>O126__wzy__307340782
ATGTACATCAAAATTTATGGTTTTTCTCTAATGGAAAATATAACCATTTACGATTATGTAATTGTAAATAACGGTCTATTTAATAAAGATGCTGTAATTGTTTTTTTTATAATGTTCTATTTGTTTGGTTGTCTTATTAATATTGTATCCAATTATGTTAGCTGTATTTATGTTCTATTGGTACTAATACCATTATCACTATTATTCGCATTAAATGGACCTGATAAAGCATCGTATTTGTCTTTATATAATGCAATAGATACAGTGAGCGATGTTTTTAAATATTACAATACAATAGATTCTCCATTATATTATATAACAATGGTCTTATTTAAAAATATAGGGCTTACATTTTACAGTTTTATGGTAGTGCAAAATTTAATTATATCATTTTCATTATCATATCTAATTTATAAATATAAATGGGGGTATCACATAGCAATGTGGCTATATTTTACCCATCTACTCGTACCATTTTCGGTTCGTGGACATTTGGTCATAATTACCATTTTATTTGCAAATAGGAGTGTGGCATCTAAAATTATAAGTTCGTTAGGATTAGTGGCGATTCATCCACTAATATCTGCATTACCAATCACTTATCAATTGCGTGGCTTGATAAGAGGTAAACGTAGTATTCTAATAATCGTGCTAACAATATGTGCGCTAGTATTTTCAGCATCCTATTTGATTAGTAAGTATACTAGTTATGCTATAAACGGTGATGAGTATGTTAAAAACACGGGGTTATCACTAATATATATAGTTGATGCAATAGAGTTATTGCTATTTTGGTCAATAATTAGACCAATAGCTTTAATCGATAAGTTATTTTTACTTTTCCCGGTCGTATTAAGTTTTGGTACAATAATAATCCCAATGCTTGGTCGATTTTCATATGCATGTGATTTGGTATATATTTTAATTTTAATTAATAACGCAAATAGGCTAAAAAATAAAAAGACACTTTTTATGTGTTTATCACTTATTGCATTAATCCGATTTGTTAAAAATTATTATTCAATTGAGTATTTTATATTATGA
>O126__wzy__93115457
ATGTACATCAAATTTTATGGTTTTTCTCTAATGGAAAATATAACCATTTACGATTATGTGATTGTAAATAACGGTCTATTTAATAAAGATGCTGTAATCGTTTTTTTTATAATATTTTATTTGTTTGGTTGTCTTATTAATATTGTATCCAATTATGTTAGCTGTATTTATGTTCTATTGGTACTAATACCATTATCACTATTATTCGCATTAAATGGACCTGATAAAGCATCGTATTTGTCTTTATATAATGCAATAGATACAGTGAGCGATGTTTTTAAATATTACAATACAATAGATTCTCCATTATACTATATAACAATGGTCTTATTTAAAAATATAGGGCTTACATTTTACAGTTTTATGGTAGTGCAAAATTTAATTATATCATTTTCATTATCATATCTAATTTATAAATATAAATGGGGGTATCACATAGCAATGTGGCTATATTTTACCCATCTACTCGTACCATTTTCGGTTCGTGGACATTTGGTCATAATTACCATTTTATTTGCAAATAGAAGTGTGGTATCTAAAATTATAAGTTCGTTAGGATTAGTGGCGATTCATCCACTAATATCTGCATTACCAATCACTTATCAATTGCGTGGCTTGATAAGAGGTAAACGTAGTATTCTAATAATCGTGCTAACGATATGTGCGCTAGTATTTTCATCATCCTATTTGATTAGCAAGTATACTAGTTATGCTATAAACGGTGATGAGTATGTTAAAAACGCGGGGTTATCACTAATATATATAGTTGATGCAATAGAGTTATTGCTATTTTGGTCAATAATTAGACCAATAGCTTTAATCGATAAGTTATTTTTACTTTTCCCGGTCGTATTAAGTTTTGGTACAATAATAATCCCAATGCTTGGTCGATTTTCATATGCATGTGATTTGGTGTATATTTTAATTTTAATTAATAACGCAAATAGGCTAAAAAATAAAAAGACACTTTTTATGTGTTTATCACTTATTGCATTAATCCGATTTGTTAAAAATTATTATTCAATTGAGTATTTTATATTATGA
>O127__wzx__215263233
ATGTCAATAATATCCTCTTTTAAAAATAATATATTCTTACGAAACACAATGTTTAATTACATTGGTATGATTTGGATGGGGGGGGGGATAATAGTCCTTATACCCTTTTATATCAAGCTACTAGGTCCCCATGGATGGGGTATCGTCTCTGCTTGTTTAAGTATCCAGGCTATGTTACTTATTCTGGATGCTGGGTGTTCGCAGATTATGCCTCGCGATATTGCTAAAACGAATACGCCAGAAAACATATTTTTTGCATATTTTTGGATATATATTGCTGTTGCTTTTGTTGGGGCGGTTTTTCTAACCAGTTCGGCTGGTTGGTTGGCATTTAGATGGTTTAATGCAGGGCATAGCAGTAGGGAGTTAGAGTTTTGTATAAGATTGCTTGCAATTCAATTCCTATTTCAATTTGCAAATAATCTCAATATAGGTTTTTGGAATGGTACTCAAAAGCAATTTAATACTAATTTAAGCCAAGTGTGTTTTTTTTCATGTAAACATTGTGTCGCGCTGATTTCATTGATGGTAAATCCAGAACCTATAGTATATATAGTTTCCTTCGCAGTGGTTACCTGTATAGAATTTATTTTTAATTTTTTATGGATTACTCGCAATAATATAGATCTTAAAGGCTTAATAGATAATAATATATTGATTCAATTAATTGATTTGGTTAAAGAGAACTATATATTTTCATTTGGTGTGATTGTTGGTGTGTTTGTTTCACAGTTAGATAAAATATTATTATCACACTACGTGGAAACACAGTTATATGGAGTATATGTTATTGTTGCACAACTGGGATTATCTTTTTTACAGCTACAATATCCTTTGATGAAGTCATTGTTACCAGCTTTATCATCACAAGGGGAAAAGAGTATATTTAATGTTCTATCGTTAAAAAAAATGATAATTATGCTATTGGTATTAGCTTTCCCTATTGGTCTGACAATAATATTTTCATCTGATATTTTATATTTATGGACAAGAAATCATTATATAGCTAATCATGGAGGGGGGGCTTTAGCTCTTATTTGCCTCTCAGTTTTAATAAATATACCATATACATTTATCTATACAAACCTTGTTCGATTAAACGCAGGGGGAATTATACTGTTCAGTAATATTATTTCTGCATTAAGCATGTTTATTTTATTCCATTTCATGAAAGGAAATAACTCTATTTCAATTGGCGGCATGATGTGGATAGCATATGCAAGTATATCTTTTTCAATTGGCGGAATATTTTTATTAATGAGAGCAAGATGA
>O127__wzx__40794688
ATGTCAATAATATCCTCTTTTAAAAATAATATATTCTTACGAAACACAATGTTTAATTACATTGGTATGATTTGGATGGGGGGGGGGATAATAGTCCTTATACCCTTTTATATCAAGCTACTAGGTCCCCATGGATGGGGTATCGTCTCTGCTTGTTTAAGTATCCAGGCTATGTTACTTATTCTGGATGCTGGGTGTTCGCAGATTATGCCTCGCGATATTGCTAAAACGAATACGCCAGAAAACATATTTTTTGCATATTTTTGGATATATATTGCTGTTGCTTTTGTTGGGGCGGTTTTTCTAACCAGTTCGGCTGGTTGGTTGGCATTTAGATGGTTTAATGCAGGGCATAGCAGTAGGGAGTTAGAGTTTTGTATAAGATTGCTTGCAATTCAATTCCTATTTCAATTTGCAAATAATCTCAATATAGGTTTTTGGAATGGTACTCAAAAGCAATTTAATACTAATTTAAGCCAAGTGTGTTTTTTTTCATGTAAACATTGTGTCGCGCTGATTTCATTGATGGTAAATCCAGAACCTATAGTATATATAGTTTCCTTCGCAGTGGTTACCTGTATAGAATTTATTTTTAATTTTTTATGGATTACTCGCAATAATATAGATCTTAAAGGCTTAATAGATAATAATATATTGATTCAATTAATTGATTTGGTTAAAGAGAACTATATATTTTCATTTGGTGTGATTGTTGGTGTGTTTGTTTCACAGTTAGATAAAATATTATTATCACACTACGTGGAAACACAGTTATATGGAGTATATGTTATTGTTGCACAACTGGGATTATCTTTTTTACAGCTACAATATCCTTTGATGAAGTCAGTGTTACCAGCTTTATCATCACAAGGGGAAAAGAGTATATTTAATGTTCTATCGTTAAAAAAAATGATAATTATGCTATTGGTATTAGCTTTCCCTATTGGTCTGACAATAATATTTTCATCTGATATTTTATATTTATGGACAAGAAATCATTATATAGCTAATCATGGAGGGGGGGCTTTAGCTCTTATTTGCCTCTCAGTTTTAATAAATATACCATATACATTTATCTATACAAACCTTGTTCGATTAAACGCAGGGGGAATTATACTGTTCAGTAATATTATTTCTGCATTAAGCATGTTTATTTTATTCCATTTCATGAAAGAAAATAACTCTATTTCAATTGGCGGCATGATGTGGATAGCATATGCAAGTATATCTTTTTCAATTGGCGGAATATTTTTATTAATGAGAGCAAGATGA
>O127__wzx__733167077
ATGTCAATAATATCCTCTTTTAAAAATAATATATTCTTACGAAACACAATGTTTAATTACATTGGTATGATTTGGATGGGGGGGGGGATAATAGTCCTTATACCCTTTTATATCAAGCTACTAGGTCCCCATGGATGGGGTATCGTCTCTGCTTGTTTAAGTATCCAGGCTATGTTACTTATTCTGGATGCTGGGTGTTCGCAGATTATGCCTCGCGATATTGCTAAAACGAATACGCCAGAAAACATATTTTTTGCATATTTTTGGATATATATTGCTGTTGCTTTTGTTGGGGCGGTTTTTCTAACCAGTTCGGCTGGTTGGTTGGCATTTAGATGGTTTAATGCAGGGCATAGCAGTAGGGAGTTAGAGTTTTGTATAAGATTGCTTGCAATTCAATTCCTATTTCAATTTGCAAATAATCTCAATATAGGTTTTTGGAATGGTACTCAAAAGCAATTTAATACTAATTTAAGCCAAGTGTGTTTTTTTTCATGTAAACATTGTGTCGCGCTGATTTCATTGATGGTAAATCCAGAACCTATAGTATATATAGTTTCCTTCGCAGTGGTTACCTGTATAGAATTTATTTTTAATTTTTTATGGATTACTCGCAATAATATAGATCTTAAAGGCTTAATAGATAATAATATATTGATTCAATTAATTGATTTGGTTAAAGAGAACTATATATTTTCATTTGGTGTGATTGTTGGTGTGTTTGTTTCACAGTTAGATAAAATATTATTATCACACTACGTGGAAACACAGTTATATGGAGTATATGTTATTGTTGCACAACTGGGATTATCTTTTTTACAGCTACAATATCCTTTGATGAAGTCATTGTTACCAGCTTTATCATCACAAGGGGAAAAGAGTATATTTAATGTTCTATCGTTAAAAAAAATGATAATTATGCTATTGGTATTAGCTTTCCCTATTGGTCTGACAATAATATTTTCATCTGATATTTTATATTTATGGACAAGAAATCATTATATAGCTAATCATGGAGGGGGGGCTTTAGCTCTTATTTGCCTCTCAGTTTTAATAAATATACCATATACATTTATCTATACAAACCTTGTTCGATTAAACGCAGGGGGAATTATACTGTTCAGTAATATTATTTCTGCATTAAGCATGTTTATTTTATTCCATTTCATGAAAGAAAATAACTCTATTTCAATTGGCGGCATGATGTGGATAGCATATGCAAGTATATCTTTTTCAATTGGCGGAATATTTTTATTAATGAGAGCAAGATGA
>O127__wzy__215263233
ATGATGCAGATAACAATTCCAAAAAGTAATGATTTTAGACGTTTCTTTAATCCCGTTATATTAATTTTAATGTCAATCGTTTTAAACACTTTTTTTCAATTATATACCAGTGAAGAAGAATGGAATTCATTCTTTATATTTAATCAAAAACCTGATTATACGGTGTTTTTTATATCTTTAGTTTTTTATTTGTTTTTTCTTTTTGGGGCTTTTTTTGCGTATTTATTTAATTATCAAAAACATAGCAACCATAGAAGCCACTACTTATACAACTTTTCTTTTTATAATGGGTTATTAAAGTTTGTTTTTTATTCAAATGTAATAAGTTTAATTGTAACCCAGTATTACATGCACGAAGCTAATATATATAATATATATATTAGCGGTGGTGTCTCTGCTCAAACAATAGAGTCTCAGATTGCTTCATCTCCGCTGGGAATACATGGAATATCTGTAATGTTGGGCTATTTTGGTATTATTATGTATGGTATATCTCGTTTGATAAAAGATAATCGAGCTATTGTTTTTATAAGTATATTGGTTATAATAATCAAATTTATTAGTTATGCGAAATTGCAATCTTTATTATATGTTTTATTAGCTTTGATGCTATTTTCCAGACGGAGAATATCTATTAATAAAGGAGTTATAATAGGAGGTGTAGTCATTTTTTTATTTTCATTTACGCGCATAATTCGAAATCCTGAACAAAATTTATCATTGAGTTTTGATTTTTTATTTAGATTTGTTGGCGGTTTTTATTTCGGTTCACCTGTTGTTAATTTTAACTATGTTATTCAAAATAATATACAGGATGTGTTTTATTTCTTCAATTGGTTTTTACCTCAAAAAATCATTCCAGCGTCACCAATTAGCTTGGAGTTTCCAGATGTTACCTCACCTATAGGTTTTGTAGGAAGTGCTTATGTTTCATTGGGTATATTCAGCGTAATATATGCCTATTTGGTTGGGTTCATAATTCAATTAATATATTTACAGCGAAATACGTCTCCTTTTGCATTTGTTTTTCAACCATTTGTCATTATGGCCTGCATATTTGCGATGATGTATAATAATTTTGTAAATATGATATTTTTCATATTGCCGCTTATATTTTCATATTTAGTGGTTATAAAAACTATATGCGCTAGAAAGGAAGATGTTTAA
>O127__wzy__40794688
ATGATGCAGATAACAATTCCAAAAAGTAATGATTTTAGACGTTTCTTTAATCCCGTTATATTAATTTTAATGTCAATCGTTTTAAACACTTTTTTTCAATTATACACCAGTGAAGAAGAATGGAATTCATTCTTTATATTTAATCAAAAACCTGATTATACGGTGTTTTTTATATCTTTAGTTTTTTATTTGTTTTTTCTTTTTGGGGCTTTTTTTGCGTATTTATTTAATTATCAAAAACATAGCAACCATAGAAGCCACTACTTATACAACTTTTCTTTTTATAATGGGTTATTAAAGTTTGTTTTTTATTCAAATGTAATAAGTTTAATTGTAACCCAGTATTACATGCACGAAGCTAATATATATAATATATATATTAGCGGTGGTGTCTCTGCTCAAACAATAGAGTCTCAGATTGCTTCATCTCCGCTGGGAATACATGGAATATCTGTAATGTTGGGCTATTTTGGTATTATTATGTATGGTATATCTCGTTTGATAAAAGATAATCGAGCTATTGTTTTTATAAGTATATTGGTTATAATAATCAAATTTATTAGTTATGCGAAATTGCAATCTTTATTATATGTTTTATTAGCTTTGATGCTATTTTCCAGACGGAGAATATCTATTAATAAAGGAGTTATAATAGGAGGTGTAGTCATTTTTTTATTTTCATTTACGCGCATAATTCGAAATCCTGAACAAAATTTATCATTGAGTTTTGATTTTTTATTTAGATTTGTTGGCGGTTTTTATTTCGGTTCACCTGTTGTTAATTTTAACTATGTTATTCAAAATAATATACAGGATGTGTTTTATTTCTTCAATTGGTTTTTACCTCAAAAAATCATTCCAGCGTCACCAATTAGCTTGGAGTTTCCAGATGTTACCTCACCTATAGGTTTTGTAGGAAGTGCTTATGTTTCATTGGGTATATTCAGCGTAATATATGCCTATTTGGTTGGGTTCATAATTCAATTAATATATTTACAGCGAAATACGTCTCCTTTTGCATTTGTTTTTCAACCATTTGTCATTATGGCCTGCATATTTGCGATGATGTATAATAATTTTGTAAATATGATATTTTTCATATTGCCGCTTATATTTTCATATTTAGTGGTTATAAAAACTATATGCGCTAGAAAGGAAGATGTTTAA
>O127__wzy__733167077
ATGATGCAGATAACAATTCCAAAAAGTAATGATTTTAGACGTTTCTTTAATCCCGTTATATTAATTTTAATGTCAATCGTTTTAAACACTTTTTTTCAATTATACACCAGTGAAGAAGAATGGAATTCATTCTTTATATTTAATCAAAAACCTGATTATACGGTGTTTTTTATATCTTTAGTTTTTTATTTGTTTTTTCTTTTTGGGGCTTTTTTTGCGTATTTATTTAATTATCAAAAACATAGCAACCATAGAAGCCACTACTTATACAACTTTTCTTTTTATAATGGGTTATTAAAGTTTGTTTTTTATTCAAATGTAATAAGTTTAATTGTAACCCAGTATTACATGCACGAAGCTAATATATATAATATATATATTAGCGGTGGTGTCTCTGCTCAAACAATAGAGTCTCAGATTGCTTCATCTCCGCTGGGAATACATGGAATATCTGTAATGTTGGGCTATTTTGGTATTATTATGTATGGTATATCTCGTTTGATAAAAGATAATCGAGCTATTGTTTTTATAAGTATATTGGTTATAATAATCAAATTTATTAGTTATGCGAAATTGCAATCTTTATTATATGTTTTATTAGCTTTGATGCTATTTTCCAGACGGAGAATATCTATTAATAAAGGAGTTATAATAGGAGGTGTAGTCATTTTTTTATTTTCATTTACGCGCATAATTCGAAATCCTGAACAAAATTTATCATTGAGTTTTGATTTTTTATTTAGATTTGTTGGCGGTTTTTATTTCGGTTCACCTGTTGTTAATTTTAACTATGTTATTCAAAATAATATACAGGATGTGTTTTATTTCTTCAATTGGTTTTTACCTCAAAAAATCATTCCAGCGTCACCAATTAGCTTGGAGTTTCCAGATGTTACCTCACCTATAGGTTTTGTAGGAAGTGCTTATGTTTCATTGGGTATATTCAGCGTAATATATGCCTATTTGGTTGGGTTCATAATTCAATTAATATATTTACAGCGAAATACGTCTCCTTTTGCATTTGTTTTTCAACCATTTGTCATTATGGCCTGCATATTTGCGATGATGTATAATAATTTTGTAAATATGATATTTTTCATATTGCCGCTTATATTTTCATATTTAGTGGTTATAAAAACTATATGCGCTAGAAAGGAAGATGTTTAA
>O128__wzx__37788079
ATGAACAAAAAAGAAATAATTATCTTGCTTATAGCCAGAATTCTACAGATTCTCATTAGTTTATTCACAATGAGATTGATGACAACGATTTTAAGCAATGAGCAAATGGGGGAGTATTATATTTTTTTAGCAATCTATATGTTGGCATCATTGGGTATAATTAATCCAATAGGACAATATGTGAATCGCAACACTTATTTATGGTGGAGAGAGGGAGTACTAACCCAATACATTAATCGATATATTAATTTTGTTTTGTGTTTTTCGCTTATTTATGTGATTTTGTATGGACTTGGTGAATGTTTGTTTAAAGGAATAAATACACCATTTTGGATGTTATTCTGTTATTTATATATAGTATGTTTATCTCTAAATCAATTTCTATTACATACTTTAAATATCTTAAATTTTAAGATAGTATTTGCCATTACGACGTTGATGACTTCTGTATTAAGTTTATCAGGGGCATATTTATTTATTGAATATAGCATAGCTAAACAAACTGTTAGTATATATTACTGGGTTGCAGGAATCATAATTGGCAATTTTATTTCTTTATGTATATGCGTTGTATATCTGAGAAGTAAAAATACGTTCCAAAAATCAATTCTTAAATCTATCAATGTAAGCATAAAAGAAGTTTTTAATTTTTGCTGTCCAATTATGATAACAACTTTGTTCATTTGGTTTCAAAGCTCTGGATATCGATTTGCTGTCGAGCAAATGTTTGGCTTAAAGTTTTTAGGTATACTAGCTGTATGTTTTGCTGTGTCAGGGCAAATAATGTCAGTGATTGAGTCTTTAGTGACACAGATATTTCAACCAACATTATTTAAGCATATGGATAATGTCAAAAATAGAAAGCAACATCTAGATTTTTATATTAATGAAAATATAGCAATTTATGCTAGTGTATTATTTTTTTGTACTTTCTTTATGCGCGAAATATTTTTGGTATTAGTTGACAATAAATATCTTCCTTACTTCTATATAGGTATAATAGCTTTATGGAGTGAATTTTTTAGGATATCAACCAATACTTTGTCTTTAGTGTTTTTTTGCGAAAAGAAAATGAAGGTAGGAATTTTTCCTTATTTAATTGGCTCATTAAGCCTGGCTTTTTCGATCGTCTTGTTCAGGTTGTTAAATGTAAATTTGGGTATTTTAATAGCTTTTGCTATTGGGGTTGCACAATTGGCCTCCTTTATCGTTTGCTTAATTACGGTAAAAAAAATCTCTTATTTTAAAATAAATTCCATCTTCTTAATGAAGAGGATAATAATAGTACTACCCTCTGTGTTAATTGCCCATTGCATTCCTAAATTTGAAATGATTAATGCTATCCATTTTATTATCATTTTCGGTGTCGGTTTATTTTACTTAATCTCTTTAGCTACTTCTTTTATGTTTATTAAACAACCAGGAGGTGTTTATGGAAGTTAA
>O128__wzy__37788079
ATGATTTCTTACGGAGTGCTATTTCTCTTCTCTTATATCAATGCTGTACTTCAGAAGAGAGTAACCGTAACATTACTATTTTTTATAATGATAATTGTTTCTTTCTTTAAATATAATATTGGATTTGATTGGGGGAATTATCATGAAATTTACCTTCAGCAAGGAGATGGCTTTTTTTTTTATGAACCCCTATTTTCTCTCTTAATTATTCTTTCCAATAAGGTTGCATTAGAATATAAATATTTTATATCAATGTGCTCATTAATTACACTGATTGTTTATTATTCTGGTATGCGGTGTTTTGCAAGAGATATAAAAGAGTTAGCTTTAGCATTAACTTATTTTGTTGTCTCTTATTGCTACTTTGAACACTTTAATATTATTCGACAAACTTTAGCAATCGCTTTATTCTTTTATAGTTGGAAATATATTATTGAGACTAACTTTATAATGTATAGCCTCTTTATTTTTTTTGCATCTATGATTCATGCGGCGGCGGTTGTATTGCTCCCATTTTACTTTTTTCTTAGAATTGATAATTTTAAACCCGTATATTATGGTATAGTGGTCTTATTTATTATTATTGTTGTTAGATTCGATATTAACAGCATCCTTTTAAGTTCACTTAATTTATTTAAAAATTTCGATTTTGTAGCTAGGTATTTAGCAAATTCAACAGATTTGGCTGACTTTGCATCAAAAAAATCTGATCTTGGATTAAGTAAGATGTACCCAGCAATTATATTTGTTTTCTGTTGTTTTTGGGGAGGGATTAGGTTAGAGTCTCGAAGAGACTATGTTTTTTTTAATGCTGGCTTTATTGCAATAACTTTACTGCTCTTAAGCTATCAGGTTGATATTTTGTTTAGATTTTTCTCTTTTTTTGAGACTTCATTTGTCTTGTTGTACTGCATTATTTTTTCTGGTTTTAATAAAAAAAGTAAAATTATACTGCATATGGTTAATTTAATTGTATATACGGTAATGACATTTAACATGTTATCAGTAATGGGCTTGATTCCTTATGAATCATACATTTTCTAA
>O129__wzx__187880673
ATGAGCATAATAAAAAATAGTGTCTGGAACCTTTTTGGCTATGCAATACCAACTTTAATTGCTATCCCCTCGCTAGGATTTCTCGCTCGAGGTTTGGGGCCTGAAGGTTTCGGTGTTTATACAATTGCAATTGCACTTGTTGGGTATGCTGGAATTTTTGATGTAGGCCTGACTCGCTCTGTTATTAGAGAAATTGCAATTCATCGTGATAATCATCATGAAAGAACCAAGGTAATTTCAACAAGTACATCTTTTTTGGTGCTATTTTCATGCTTTGGTGCTTTTTTATTATTGATTTTCTCTGATGGAATTGTTAATTATCTAAAAATTTCTGGTGTTGAACATAGTGATATACAACTAGCATTTAAACTGTTGGCTATTTGCATTCCATTATTTATTCTAAATCAATTATGGTCAGCCATTCTTGAGGGGGATGAAAAATTTGGCATTGTAAATATTCAAAAATCTATATCAAGCTCTTGCATCGCGGGAATTCCGGCCATATTTGTTTTTTATAGTGCTACATTGTCGGCAGCGGTTGCTGGTTTAATATTTGCAAGAGTTATTTCGATTTTAGTCTCTGCCTATTATGTCAGGAATGATATTAAAATTTCGGGGGTTCATTTTTGTTATAAAACCTTTAAACGACTCTTTTTCTTTGGCGGTTGGATGACAGTAAGTAATATCATAAGTCCGGTCATGGTGTATTTTGATCGATTTATAGTGTCAAATATTATGGGGGCAGATAAAGTTGCATTTTATTCTGCACCAGCGGAGGTTATTCTAAAATTAGGAATAATACCTGCAGCAATCGGGAGAGCAGTGTTTCCAAGGTTAAGTAACATCAAAGACTTTAAAGAATTTAAACGTAATGTAAATAAATCATTGCTTTTAATGTTTCTAATCTGTTTGCCGGTGATAATCATAGGCTTGTTATATTCAGGGCTTGTATTGAAAATATGGTTTGGTGAGAATTACCAAATTAGTTCCTTTAATATATTAAATGTGTTATTGATCGGTTTTTTCTTCAATGCGCTGGCAATGATACCATTCTCTGCAATCCAGGCATTAGGAAAATCTAAAATTACTGCTTTGATTCATTGTGCTGAATTGGTTCCTTATTTAGCCCTTTTGTATTTTATGGTCGAAAAATATGGGTTACTGGGTGCCGCAATATCCTGGAGCATACGTGTAATTTTAGATGCTCTGTTATTACAATGGCTTTATACTAGAATGTGTTCTGTATATGAAAACTAA
>O129__wzy__187880673
ATGAATAATATAAATAAAATTTTTATAACATTTTTATGTATTGAACTGATTATTGGTGGTGGTGGAAGATTACTGGAGCCATTGGGAATATTCCCTTTGCGATATTTATTATTTGTATTTAGTTTTATACTTTTAATTTTTAATTTAGTTACATTCAATTTTTCAATCACCCAAAAATGTGTCAGTCTTTTTATATGGTTGCTTTTATTCCCTTTTTATGGCTTCTTTGTCGGCTTATTAGCTGGTAATAAAATAAATGACATACTGTTTGATGTGCAACCATACCTTTTTATGCTGTCACTTATATATCTATTTACACTAAGATATACTTTAAAATTATTTTTATGTGAGATTTTTATTAAAATAGTTAATGCATTTGCATTATATGGATCACTGTTATATATTTCATACATAATTTTGTTGAATTTCGGTTTGTTAAATTTTAATTTAATTTATGAACACTTATCATTGACTAGCGAGTTCTTTTTTCGTCCCGATGGGGCTTTTTTTTCAAAATCCTCCTACTTTTTTGGTGCCGGTGCAATTATCAGTTTTGTCAACAAAAAATATTTAAAATGGCTACTAATAGTGCTTGCGATATTATTGACAGAATCAAGAGGTGTATTACTTTTTACAACATTATCACTGTTATTAGCCAGTTTTAAATTACATAAGCTATATTTAAATACTATTATAATAATATTGGGCAGCGTTCTATTTATAATTATGCTTTACATGGTCGGATCACGCAGTGAAGATTCTGACTCTGTTAGATTTAATGATTTATATTTTTATTATAAAAATGTTGATTTAGCGACGTTCTTGTTTGGAAGAGGATTTGGTTCATTTATATTAGATCGATTAAGGATTGGAATAGTACCTCTTGAGATACTTCAGAAAACAGGCGTTATTGGTGTATATGGATCATTAGTTCCTATGTTGCTTATCTTTGTGAAAGGCTATTTTTTAAATAGTACAAAAACATCATTAATGATGTCGTTAATACTTTTTTTCAGTATTACCGTTTCTATAACTAATCCATTTCTTTTTACACCCATGGGAATTTTTATTATAGGCGTTGTAGTTTTATGGGTATTTTCTATAGAAAATATCCAAATTAGTAATAACCTCACTTCTGGAGCAAAATAA
>O12__wzx__733166037
GTGAATATAGTATTGAAAAATTCAATGTATCTTGTTTTTATGCAGATGTGCAATTATGCTATTCCCTTAATTACGCTACCTTATTTAACAAGATGCTTGGGGTTTTATCAATATGGTGTATTGAATACTGCCATCAATATTATACTATACATCATCTTGGTTATTGATTTTGGATTTAATTTAAGCGCCACAAGAGAAATATCACAGAAAAAAAATAACTTTGTAGCGGTATCTAAAATATTTACAGATGTGATTTTTGCAAAAATTATACTTTTTTTCGGTGTGCTTGTTTTTACTTTCCTCATACTTAAACTAATTCCCGACTATCAAGATGTAACAAGATTGGTTTATTTTATGTTACCTCAAGTCCTATCTTCGATATTATTCCCACTGTGGTTATATCAAGGGTATGAAAAAATTGGATATGCTGCATTTATAAACGTTCTTGGAAAATGTATAACAATCCCATTGCTATTAATCTTTGTACAAAATAGCAAAGATGTAACAAATGCTGCAATTATATTAAGTTGGTCTTCTTTAGTTCCCTTATTAATTTATTATATACGTAGTAATCTTCCGCGAACAAAGTTTTATACCTCAAGGTGTAGATTCAAGTACTTAAATAGAACATTAGCTAATGCACTGGTCGTTTTTATTGGTTCCATTGCTGTAAACCTGTATACTTTAAGCACACCATTAGTATTAAGTATAGTTAGTGATTTTGATCAAGTTGGTTATTTTGTTGCAGCTGATAAAATAAGGGCTGCATTTATTGGCGTTTTTTTAATTGTAGGGCAGGCGATTTATCCTAGAGCAAGTGCCCTGTATAATGAAGATATAATTGCGTATAATAAATTTGTCATAAGCATTATATTTTACCAAATTATAGTATGTACGTTCTCTGCTATAGCCTTTTATTACTTCATGCCAGAGGTGGCACCAATTATTTTGAGTCAAAACAAATTAAACGTAGAAGAGTTATCTGTTATAATTAAATTGATGTCGCCAATGATTATTTTGATACCTCTTTCGGTGATATTAGCTAACTGCGTACTTTTGCCTCAAAGGAAAAATAAACAATACGCTTTAGTGCCTATTATTACAGTCATAATTCATATGAGTTACTCTATAATTTTGTGTGAAAAGTTAGGTGCGCTAGGGGCAAGTTACGCAATACTTCTCACAGAAATTATTAGTTGTGCTTTACTAGCATATTTTACATTCAAAGATAGACTAATTCAGCTCAATCCAGCCAGATAA
>O12__wzx__747156500
ATGCAGATGTGCAATTATGCTATTCCCTTAATTACGCTACCTTATTTAACAAGATGCTTGGGGTTTTATCAATATGGTGTATTGAATACTGCCATCAATATTATACTATACATCATCTTGGTTATTGATTTTGGATTTAATTTAAGCGCCACAAGAGAAATATCACAGAAAAAAAATAACTTTGTAGCGGTATCTAAAATATTTACAGATGTGATTTTTGCAAAAATTATACTTTTTTTCGGTGTGCTTGTTTTTACTTTCCTCATACTTAAACTAATTCCCGACTATCAAGATGTAACAAGATTGGTTTATTTTATGTTACCTCAAGTCCTATCTTCGATATTATTCCCACTGTGGTTATATCAAGGGTATGAAAAAATTGGATATGCTGCATTTATAAACGTTCTTGGAAAATGTATAACAATCCCATTGCTATTAATCTTTGTACAAAATAGCAAAGATGTAACAAATGCTGCAATTATATTAAGTTGGTCTTCTTTAGTTCCCTTATTAATTTATTATATACGTAGTAATCTTCCGCGAACAAAGTTTTATACCTCAAGGTGTAGATTCAAGTACTTAAATAGAACATTAGCTAATGCACTGGTCGTTTTTATTGGTTCCATTGCTGTAAACCTGTATACTTTAAGCACACCATTAGTATTAAGTATAGTTAGTGATTTTGATCAAGTTGGTTATTTTGTTGCAGCTGATAAAATAAGGGCTGCATTTATTGGCGTTTTTTTAATTGTAGGGCAGGCGATTTATCCTAGAGCAAGTGCCCTGTATAATGAAGATATAATTGCGTATAATAAATTTGTCATAAGCATTATATTTTACCAAATTATAGTATGTACGTTCTCTGCTATAGCCTTTTATTACTTCATGCCAGAGGTGGCACCAATTATTTTGAGTCAAAACAAATTAAACGTAGAAGAGTTATCTGTTATAATTAAATTGATGTCGCCAATGATTATTTTGATACCTCTTTCGGTGATATTAGCTAACTGCGTACTTTTGCCTCAAAGGAAAAATAAACAATACGCTTTAGTGCCTATTATTACAGTCATAATTCATATGAGTTACTCTATAATTTTGTGTGAAAAGTTAGGTGCGCTAGGGGCAAGTTACGCAATACTTCTCACAGAAATTATTAGTTGTGCTTTACTAGCATATTTTACATTCAAAGATAGACTAATTCAGCTCAATCCAGCCAGATAA
>O12__wzy__733166037
ATGAATCATTCTTATATCTATGTTTATATATTTTTTGTGTTTCTTTCATTTTTTGAGCTTAATGATACTAATAGAGCAAGATGTGATTTATATTATGCCATACAAGTTATTGTATTATTACTAACAATGGGGTTGTCGTATCAAATAGGTGTTGATTGGGTTGAATATGAACGTGTTTATAATGGGAATTCGGAATCATTAAATAATTACGAATTCGGTTATATAGTATTGAATAATATTGCAAACTATTTAGGGGCTAGTTTTTGGGGGTTCGTGATATTAATAAAATATACGTTTTTTATATCATTGTTTCTTATGGTAAGAAAATTCAGTAGATTACCTGTTCTGACTACAACATTAATACTAGGGTTGTTATTTCCATTTATTAATGACCCTTTACGACAAATAATATCTGCAAGTATATTGTTCTTTACGATTTATTTCTATAACAGGCCCCCTAAAATATTGGGGATTATAGGGGGTGGGGTATTTCATTCTACATTTATTATAATTATAATTCGTTATCTTAAAATTTTTACAAAAAGATCTATTGTGCTTATTTTCGTTTTTGTGGGGGTGGCAATTCTTTTGTTCTTAAAGTATGGTTCTTTTTTAGGTGATGGAATGTTATTTAGGAAATTAAATTTTTACATGGAGTATTCATCATTATCAAATTTGTATGGCTTTGCCCTAAGGTTTTTGCTATTGTCATTTATTGTTTTTAATATTGACGTTTACAAAGCTAATTGCAAATTCATCAGAGGAGATATCTGTTATTATTTCTGGATTTTTAGTATAACATATTTATGGCTTGAAATAATATTTGTAACATTCCCTTTAATCCCTCAGCGGATGCGGCTTTATTTGTTACCATTTGCTTTTATACTATTAAGTAACTACCTTTATTATAGTCGATTAACTTTCACAAAAAATATTCTTGCTTTTATATGTGTAATCATTTCATTTTCTTCATTGTGTCTTTTTTTAGATGGTCCTATGGGGCATTTTTATAGCATTACTGATAATATAGTATTAAAATATATTCAGGGTTTTACTAACGATAAAACATATGATGCAAACCAGTTCTGGATTAATGGAATTTAA
>O12__wzy__747156500
ATGAATCATTCTTATATCTATGTTTATATATTTTTTGTGTTTCTTTCATTTTTTGAGCTTAATGATACTAATAGAGCAAGATGTGATTTATATTATGCCATACAAGTTATTGTATTATTACTAACAATGGGGTTGTCGTATCAAATAGGTGTTGATTGGGTTGAATATGAACGTGTTTATAATGGGAATTCGGAATCATTAAATAATTACGAATTCGGTTATATAGTATTGAATAATATTGCAAACTATTTAGGGGCTAGTTTTTGGGGGTTCGTGATATTAATAAAATATACGTTTTTTATATCATTGTTTCTTATGGTAAGAAAATTCAGTAGATTACCTGTTCTGACTACAACATTAATACTAGGGTTGTTATTTCCATTTATTAATGACCCTTTACGACAAATAATATCTGCAAGTATATTGTTCTTTACGATTTATTTCTATAACAGGCCCCCTAAAATATTGGGGATTATAGGGGGTGGGGTATTTCATTCTACATTTATTATAATTATAATTCGTTATCTTAAAATTTTTACAAAAAGATCTATTGTGCTTATTTTCGTTTTTGTGGGGGTGGCAATTCTTTTGTTCTTAAAGTATGGTTCTTTTTTAGGTGATGGAATGTTATTTAGGAAATTAAATTTTTACATGGAGTATTCATCATTATCAAATTTGTATGGCTTTGCCCTAAGGTTTTTGCTATTGTCATTTATTGTTTTTAATATTGACGTTTACAAAGCTAATTGCAAATTCATCAGAGGAGATATCTGTTATTATTTCTGGATTTTTAGTATAACATATTTATGGCTTGAAATAATATTTGTAACATTCCCTTTAATCCCTCAGCGGATGCGGCTTTATTTGTTACCATTTGCTTTTATACTATTAAGTAACTACCTTTATTATAGTCGATTAACTTTCACAAAAAATATTCTTGCTTTTATATGTGTAATCATTTCATTTTCTTCATTGTGTCTTTTTTTAGATGGTCCTATGGGGCATTTTTATAGCATTACTGATAATATAGTATTAAAATATATTCAGGGTTTTACTAACGATAAAACATATGATGCAAACCAGTTCTGGATTAATGGAATTTAA
>O130__wzx__187880646
ATGCTTGATATATTAAGAATACAAGAAAAATATTTCATGAAATTTACGTTAAAAAAAACAAATATTCAAAATAGAAATGTTGTTATTTACTTAATAAGTGATCTACTTGCAAAGGCCTTGCCATTTTTATTTATTCCAGTATTGACAAAGTATCTCACGCCAGAGCAATATGGCAATATTGCATTATTCAATATAGGTGTGGAAACCTTTCTTATAATAATTATTATGGGAGGGAACTCCTATTATAAGATTGAATATCCAAAATTTAAAGACCCAATTCTTTCTTTGTATATAATTATATATAATGTTACTTTGTTATTTTTGGTATTTTTTATTTTATCGATAGTAATATGGTTTTTTTATGAAAGGATTTATATTATAGATGTGCTGCCTTTGATATTATTATGCGCATATTTTCAGTCGTTATTTTATTTATATATAAGCTATTATCAATGTAATGAAAAAGCCTTGGTTGTAGGAATGGTGAATTTATTTTTCTCACTATCAAGTTCATTGTTGATGATTCTATTTCTTGTCGAATTTAAACAGGCTGAAAGTTCACGATATTGGTCTTTGTTAGGAGGGCTAATTGCATCCGTATTATTGTTAGGTAGCATTTTAGCTAACAAAAGCAATAGAAAATATAAATTAGTCAATAAGATTGATTTTGAGTTAATTAAGTTTGGAGTCGGAGTGTTTCCGCATGCTGTAAGCTGGTGGGCCAGAAGTGGAATGGAGCGTCTGTTGATTGGTTGGTTCTTATCCGTATCAACATTGGGTATTTATTCGCTAGCTATGCAGTTGACATCCATAATGCCATTATTTTGTAATGCAATCAACCAAGCATTGATGCCAAGAATTGTAAGGTGTTTAAATGATAATAAAATTGAAGAAACAAAGAAGATATTAGTTAAGTCATCACTAATTGTAGCAATAGCATGTGTATTTTCATCAGTAGTTATGCCTCTGTTCCTTGGATATGTTCTTAACGATAGATACCATGAGGCCCTAGAGTATTTGCCTTATATGATTCTATCATTTGTATTTCAAGGTGTAATTATCATTTATACTAACGTTTTATATTTTTATAAACAAGTAAAATATCTTTCTGTTGCTACTTTTGGAACGTCATGCGTTCATTTGTTGCTATCTATGTTGTTGATAAAAATTAATTTAAACGTATATTCTGTAATAATATCATCTGTAATCACGTTTTTATTCGCATCTATTGTACTTGTTAGAAAAGCATATCAGATAATGAGTGAGAGGTATTAA
>O130__wzy__187880646
ATGTTAACAAAAAGAACTACTAAAAATACTAGCTTTCTTTATTTCTCTCTTTTTTGCATTTATTTTAGTGTAAGTTTTAGCCCGGTCAATCCAACTTATATATTAGGATGTGGATTAATTCTTATACTTTTTATGCAAGTTTTGCTTCGTATGAGGATACAAAAATTTACACTGATAACAATTGTTTTCGCTATGATGTTTTTATTGGAACAATTGATAGGGATTAACATTGTCTCATTTTATCCTGAGGGTCCTGTATATTTAACCCCTTTACTTTTTTCCTATTCTATTCTGATTTCTGCTTGCGTTATTGAAGGTTTTCAGGGGTTAAAAAGTGATTCTAGATTGATAATATATAAAAGAGTTTATAATTACGCAATCATATTTTTAGTTATAGAATTATTCACTAGAGTTTTGAATTATAACAAGGAAAACAATGGGTTTTATTCTTTAAAATATAGTGTTCCTTATTTTGATTCTAATTTTACTGGGTTGGTTATTCTTTCGTTATGTTCATATTTGCTTTATCTAAAATATGTTAAAGGTAATGAGCGAAAAATCCACCGTAGAATTCTATATTTTTTGTTATTAGCAACGTTTTCTCGTGGTGCAATAGCTGCATTGATCTTAACTCGTATTGGCTTGGGTAGTAAAAAAAGAATTAGAGGTAAAGCATTTTTAATAATAGCAGTTGCTGTTGTCATTTTTAGTATGCTAACGATAGAATATATTGAGCAGTCACAAAGTTATTCATCGATTGATGGGAGTTTTAATAGTAAGTTTTACATTATTAGCCAAGCGCTATCATTTTATGAAAGTCTTCCAATTCTTGTGCATTGGTTTGGCATTGGAATGGGAAATACTTCTCAATTTATAGGTATATTTGCACACAATATATTTGTAACAATGATCTTAGAAATGGGGATAGTTGGTACTGTTCTTTTTTTATTATATGTATTTTATACGTTAAAGTTATCAAATGGTTATGCATTATTTATATGGGTTCCTATATTTGTTGGCGGAATTTCACTTTTTAGTGCTTTTTCACCATTTGCTTTCATCATCTGTGCTTTAATTTGTTGTGAAAATATGGTGGATAAAAAATATGAGTTTTAG
>O131__wzx__733167099
ATGAGTGTATATAAAAACTCAAGTATTTACTTGATATCAAATATATTCAATGCATTAATTCCATTTATATTGCTTCCTATTTTGACAAGAAACCTAACTCCTTATGAATACGGGCAAATAGCCATGTTCCAAACATTAGTAAGTGGATTGGCTTCTTTAACAGGTTTAAATACAGTTGGCGCTGCAAATCGGCGTTATTATGATATAACCTCAAAGAGTGGTTTGGCTGTTTACAATACTAACTGTTTTTATATTTTAATTTTAAGTTGTGCTGCGTTACTTCTTTTATCTCTATTGCTATCTGATCTATTGAGTTCATTGTTGACAATTCCAAATAATTGGGTATACCTATCGGTCGTGATTTCTGGGGCAACATTTATAATTCAATTTCGTTTAGGGCAATGGCAGATTCGTGAGAAGGCTTTTTGGTTTGGAATATTACAGATTAGTCAGAGTGTCATTGTATCCGTGTTAACCATTATTTTTTTAATTTGTATGCATCAAGGAGCATCTAGTAGAGTAAATTCTTTATTTATGGTAAGCATAGTATATGCGCTGGTTAGTCTTTATAGTTTATATAAAAGCAAATTAATCATGCTTACAAAAATTAATCTTTTGGATGTCAGAGATGCTCTATATTTTGGAGTCCCTTTGATACCACATATCTTAGGAATTTTTTGTTTAAGCGCATTGGATAGGGTTTTAATTAATGGAGTATTAGGTGCTAGTGAGGCTGGGATATATATGTTGGCGGCTCAGCTAAGTTTGGGGATGATGGTTTTTTTTGATGCGTTAAATAAAGCATTAGTGCCTTGGTTGTTTAATGCTCTATCTTTAAATGACGTAAACAAAATAAATAGTTTGATAAGATTTACATATCTGTTTTTTATTATTGTTGCAATTTTGGGGGGGCTCTCTTTTTGGATTGGCCCTCTCGTTGTTGAGTTAGTTGCCGGAAATGAATATCTAAATGCTAAAAATATTATTGGCTGGCTTTGTTTAGGGCAGGCTTTTAATGGTATGTACCTTATGGTTACAAATTATTTATTTTATGCAAAATGTACGGGAAGGTTATCAATTGTAACCATTTTCAGTGGGGGGGTAAATATAGTTTTATTGTTGGTGTTGATGAAGTTTTTAGGGATAACTGGAGTAGCTATCTCATTTTCAATATCAATGTTTATTCGATTTTTAGCTACCTGGTGGTTAGCAGCGAAGGTATGTGGATTTTCATGGCGAATGTCAATTAGGAGAATTATTTTTGGATGA
>O131__wzx__747156415
ATGAGTGTATATAAAAACTCAAGTATTTACTTGATATCAAATATATTCAATGCATTAATTCCATTTATATTGCTTCCTATTTTGACAAGAAACCTAACTCCTTATGAATACGGGCAAATAGCCATGTTCCAAACATTAGTAAGTGGATTGGCTTCTTTAACAGGTTTAAATACAGTTGGCGCTGCAAATCGGCGTTATTATGATATAACCTCAAAGAGTGGTTTGGCTGTTTACAATACTAACTGTTTTTATATTTTAATTTTAAGTTGTGCTGCGTTACTTCTTTTATCTCTATTGCTATCTGATCTATTGAGTTCATTGTTGACAATTCCAAATAATTGGGTATACCTATCGGTCGTGATTTCTGGGGCAACATTTATAATTCAATTTCGTTTAGGGCAATGGCAGATTCGTGAGAAGGCTTTTTGGTTTGGAATATTACAGATTAGTCAGAGTGTCATTGTATCCGTGTTAACCATTATTTTTTTAATTTGTATGCATCAAGGAGCATCTAGTAGAGTAAATTCTTTATTTATGGTAAGCATAGTATATGCGCTGGTTAGTCTTTATAGTTTATATAAAAGCAAATTAATCATGCTTACAAAAATTAATCTTTTGGATGTCAGAGATGCTCTATATTTTGGAGTCCCTTTGATACCACATATCTTAGGAATTTTTTGTTTAAGCGCATTGGATAGGGTTTTAATTAATGGAGTATTAGGTGCTAGTGAGGCTGGGATATATATGTTGGCGGCTCAGCTAAGTTTGGGGATGATGGTTTTTTTTGATGCGTTAAATAAAGCATTAGTGCCTTGGTTGTTTAATGCTCTATCTTTAAATGACGTAAACAAAATAAATAGTTTGATAAGATTTACATATCTGTTTTTTATTATTGTTGCAATTTTGGGGGGGCTCTCTTTTTGGATTGGCCCTCTCGTTGTTGAGTTAGTTGCCGGAAATGAATATCTAAATGCTAAAAATATTATTGGCTGGCTTTGTTTAGGGCAGGCTTTTAATGGTATGTACCTTATGGTTACAAATTATTTATTTTATGCAAAATGTACGGGAAGGTTATCAATTGTAACCATTTTCAGTGGGGGGGTAAATATAGTTTTATTGTTGGTGTTGATGAAGTTTTTAGGGATAACTGGAGTAGCTATCTCATTTTCAATATCAATGTTTATTCGATTTTTAGCTACCTGGTGGTTAGCAGCGAAGGTATGTGGATTTTCATGGCGAATGTCAATTAGGAGAATTATTTTTGGATGA
>O131__wzy__733167099
GTGGGTTTTATAAAGGTATTTAATTTGAAAAATTCAATTGTTGATGATAGGTATAACTTATTGTGGCTATTTGCAGGCTTGTTAGTGGTTTTTGTCTTGGGAGTACTATTATTTCCACTTGCTGGATTTTTTTTATTTTTTTTTGTTGCGTTTTTGATTGCGAATTCCAGCAAATTTAAACTAAAAAGAATGGTGTTTTTTGTTTTATACTTCATGTTAGTAATGTGTATCATTATTAATGAGAATAGTATTCAGCGATTCATTTACAGAGAAGACGATTTTACGACATATTATAACAATTATTTAGAGCTTCTGAATGGAAATTATGAGTTTTTGTTTCAATTTGGAGGGGGGGCAGAAATTGGATTGCCTGCCCTCAATTATATATTTTCATTTTTTATAGGGAATCCCTTTCCTTATTTTCTGCAAATGACATATATTGGTATGTATATTGTCATGCTATATTATTTAGTATCCATCGACCGATACTTTGGGAATAGAGATAAGAGTAATAAATTAGATTTACTGCTGTGGGCAACTCTTTTTCTGAAAATAACAGCAATGTTAACTATAGAGCGACAGGCGGTTGCATCTTTTTTTATATTATATGCTATTTCAGATATTAGGCGAAAGTATTTATGGTTGTTTATAGGATGCCTCTTTCATCTCAGTACCCCGGTTGTATATCTGGCTGTTAGGTTTGTATTAAATACAAAAACGAATAAGAAAGTATTAGTCTCATGCATTGCTTTAATTTTGTTTGTTGTTTTTTCACATCAACTTTTATCTGTAATAAATCATATTCTGCCAAATGATAAAGTAGGGTATGTTTTGTATTATATTAACAATGGTGATTTTATTAAAAATGAACTTGTAAAATCAATTAAGCAAGTTAGCTATGTAATACCGTTATTACTTTTGGATTTCGCTATGAGACTTCAAGGATACAGGTGGAAGTTAAGTTCATCACTACAGCTCTTTGTCTATAGTATGCTGATTTTATCATTTCTGCCCGGGGTGCCTACAAGAATATTTATGCCAATTGTCTTTATTTTGTATGGTTTTTATTATTATGACTTTATTTGTTTGTTTCGCATAAAAACGCGTGTCATAATATTCCTCATTATCACATCCTTTTTTTCAGTCTATAAATTCTTTTTACCTGGTTATTATTACAGATACCCAATAGCTAATATCTATCCCGGATATTATATATCATCTTTTTTTGATAAGTATGGATATGTAGAACGATATTCTCTTCCTTATTCATCTGATATAAATATTAATAATGACGATAAACTATGA
>O131__wzy__747156415
GTGGGTTTTATAAAGGTATTTAATTTGAAAAATTCAATTGTTGATGATAGGTATAACTTATTGTGGCTATTTGCAGGCTTGTTAGTGGTTTTTGTCTTGGGAGTACTATTATTTCCACTTGCTGGATTTTTTTTATTTTTTTTTGTTGCGTTTTTGATTGCGAATTCCAGCAAATTTAAACTAAAAAGAATGGTGTTTTTTGTTTTATACTTCATGTTAGTAATGTGTATCATTATTAATGAGAATAGTATTCAGCGATTCATTTACAGAGAAGACGATTTTACGACATATTATAACAATTATTTAGAGCTTCTGAATGGAAATTATGAGTTTTTGTTTCAATTTGGAGGGGGGGCAGAAATTGGATTGCCTGCCCTCAATTATATATTTTCATTTTTTATAGGGAATCCCTTTCCTTATTTTCTGCAAATGACATATATTGGTATGTATATTGTCATGCTATATTATTTAGTATCCATCGACCGATACTTTGGGAATAGAGATAAGAGTAATAAATTAGATTTACTGCTGTGGGCAACTCTTTTTCTGAAAATAACAGCAATGTTAACTATAGAGCGACAGGCGGTTGCATCTTTTTTTATATTATATGCTATTTCAGATATTAGGCGAAAGTATTTATGGTTGTTTATAGGATGCCTCTTTCATCTCAGTACCCCGGTTGTATATCTGGCTGTTAGGTTTGTATTAAATACAAAAACGAATAAGAAAGTATTAGTCTCATGCATTGCTTTAATTTTGTTTGTTGTTTTTTCACATCAACTTTTATCTGTAATAAATCATATTCTGCCAAATGATAAAGTAGGGTATGTTTTGTATTATATTAACAATGGTGATTTTATTAAAAATGAACTTGTAAAATCAATTAAGCAAGTTAGCTATGTAATACCGTTATTACTTTTGGATTTCGCTATGAGACTTCAAGGATACAGGTGGAAGTTAAGTTCATCACTACAGCTCTTTGTCTATAGTATGCTGATTTTATCATTTCTGCCCGGGGTGCCTACAAGAATATTTATGCCAATTGTCTTTATTTTGTATGGTTTTTATTATTATGACTTTATTTGTTTGTTTCGCATAAAAACGCGTGTCATAATATTCCTCATTATCACATCCTTTTTTTCAGTCTATAAATTCTTTTTACCTGGTTATTATTACAGATACCCAATAGCTAATATCTATCCCGGATATTATATATCATCTTTTTTTGATAAGTATGGATATGTAGAACGATATTCTCTTCCTTATTCATCTGATATAAATATTAATAATGACGATAAACTATGA
>O132__wzx__733167116
TTGATTTATATGAATGTAATTAAGAGTAGAGTGTTCCTAAATGCTGTATATCTATTTGTTGTACAGGGCGTAACATATTTAGTTCCCTTAATTACTCTACCCTATTTAGTTCGGGTATTAGGAGCGCAAAGTTACGGAGTATTAAGTTTTTCACTGGCAATCATACAGTATTTTATACTTTTGACCGATTATGGTTTTAACCTATCTGCAACACAAAAAATTTCAGTTATATGTGGTGATATAAATAAAATCAGCAATGTATTTTGGTCGGTAACATGTTGTAAGATTTTGCTGATGATAATTTCAGCTATACTAGTTTATACTGTTACCAAAGTATTTGATGTGATGAATGGTCATGAATTAGTAATATTTTCATGCTTTGGACTTGTATTAGGAAATATTCTGTTTCCAGTATGGTTTTTTCAAGGGAAGGAGCAAATGGGGTTGAGCTCGATCTCGAATATAATATCGAAGCTATTGGCAATCCCTCTGATCTTCTTATTGGTCAATAATCCTAATGATGCATGGATTGCTGCAATAATAACATCTTTTACTTCGATATCTGGTGGATTAATTTCACTAACTATAATTTACCATAAAAAATGGGTACATTGGGTTGGTATAAGAGATCTAAAAATTATTCAGGAATTTAAAGATGGATGGCATTTGTTTATTTCAACTGCGGCAATAAGCATGTATACCACAAGTATTGTTGTAGTTTTAGGAATTTTTTCTGGACCAATTTCCGTCGGTTATTTTACTGCTGCAGATCGTATTAGGCAAGCAGTTCAGGGGTTAATTACCCCTATTACGCAGGCATGCTATCCAAGGATTAATTATCTTTACAGAACTTCTCCAGAAAAGGGCTTTGAGCTAGTCAGAAAATTATTATATTTTCAGGGAGGTATAACCTTAACGTTAAGTATAATACTCATGATGTTCGCAAGTGTTATCGTTAAAATCTTATTTGGAAACGGTTTCGAAAGATCAGATTCTGTACTAACCATTATGGCATTTTGCCCATTCATAGTAGGGATAAGTAATGTGTTAGGAATTCAGATATTAGTTGCATTAGGATATAAAAAAGTATTCAGTAAAATACTTTTATGCTCAGGCGGGTTATGTTTGATATTGATTGGCCCGTCTACATATCTCTATAGTGAGAATGGTGCAGCATTAAGTGTGCTAATAACTGAGGTTTTTGTGACGATTGCAATGCTTATTGTTGTGCTTGCAAAAAAAGTCCCTATTTTTAAAAGAGAGAATTTGAATAATGAAGTATGA
>O132__wzx__747156430
ATGAATGTAATTAAGAGTAGAGTGTTCCTAAATGCTGTATATCTATTTGTTGTACAGGGCGTAACATATTTAGTTCCCTTAATTACTCTACCCTATTTAGTTCGGGTATTAGGAGCGCAAAGTTACGGAGTATTAAGTTTTTCACTGGCAATCATACAGTATTTTATACTTTTGACCGATTATGGTTTTAACCTATCTGCAACACAAAAAATTTCAGTTATATGTGGTGATATAAATAAAATCAGCAATGTATTTTGGTCGGTAACATGTTGTAAGATTTTGCTGATGATAATTTCAGCTATACTAGTTTATACTGTTACCAAAGTATTTGATGTGATGAATGGTCATGAATTAGTAATATTTTCATGCTTTGGACTTGTATTAGGAAATATTCTGTTTCCAGTATGGTTTTTTCAAGGGAAGGAGCAAATGGGGTTGAGCTCGATCTCGAATATAATATCGAAGCTATTGGCAATCCCTCTGATCTTCTTATTGGTCAATAATCCTAATGATGCATGGATTGCTGCAATAATAACATCTTTTACTTCGATATCTGGTGGATTAATTTCACTAACTATAATTTACCATAAAAAATGGGTACATTGGGTTGGTATAAGAGATCTAAAAATTATTCAGGAATTTAAAGATGGATGGCATTTATTTATTTCAACTGCGGCAATAAGCATGTATACCACAAGTATTGTTGTAGTTTTAGGAATTTTTTCTGGACCAATTTCCGTCGGTTATTTTACTGCTGCAGATCGTATTAGGCAAGCAGTTCAGGGGTTAATTACCCCTATTACGCAGGCATGCTATCCAAGGATTAATTATCTTTACAGAACTTCTCCAGAAAAGGGCTTTGAGCTAGTCAGAAAATTATTATATTTTCAGGGAGGTATAACCTTAACGTTAAGTATAATACTCATGATGTTCGCAAGTGTTATCGTTAAAATCTTATTTGGAAACGGTTTCGAAAGATCAGATTCTGTACTAACCATTATGGCATTTTGCCCATTCATAGTAGGGATAAGTAATGTGTTAGGAATTCAGATATTAGTTGCATTAGGATATAAAAAAGTATTCAGTAAAATACTTTTATGCTCAGGCGGGTTATGTTTGATATTGATTGGCCCGTCTACATATCTCTATAGTGAGAATGGTGCAGCATTAAGTGTGCTAATAACTGAGGTTTTTGTGACGATTGCAATGCTTATTGTTGTGCTTGCAAAAAAAGTCCCTATTTTTAAAAGAGAGAATTTGAATAATGAAGTATGA
>O132__wzy__733167116
ATGCATTGGGGCGTGAGAACCACTTCAATAATACTTATTTTATTAACTGTTTTTTTTCCTGGAATTGTGCTTTGGGGAGGAAATTTTAAAATAGAGTTGATTGTATTATGTATTATGTCATTATGCTTAATATTAAGGATAAATCAGGTACTACTTTGCATAAAACCTATTTCTATTATTATATTCTCTTATATGCTTTATGTATTGTTGGGTGGAACTGGTTTATTTTCTGGAACATTTGATTTTTTTTCGTTAAGAAATATTCTTTATCCCTTTATTAAAGCATTGGTTTTAGTGATTTTTCTGTTTTTATTTTTGTTAAAAAAAACACAAACACCCTTGTATGATATTAATAGGCTTATTTTATTATGTTTCTTTATAGATTCAATTTTCAAAGTTATAGAAATAATGTTTCCTTCAGTTGTTAGTGCTTGGCTAAATATAATTAGTATAGATGATTGGTGGAAAGATACCCTAGGTATGAGAAATCTTGGGTTCAGAGGTGTGTCGATATACGATTACTCAGTAGCAGCTACGTTGGCTGTTTTAATTGATTTCTCTTTACGAAGCAGAAAAAAAATAAATTTTATAATTTACCCATTAGTATTACTCTCTGCTTTATCATCCGGTAGAACAGGTTTAGTAGTTATATTTATATTTACATTGGTTTATTTTTATCGTTATGCACCTAAAATTATAATATCAGGTTTTATATTTATAATACTAATAATGTATTTGTCACTATTTCACTCTAATGAGCTTATACATAATCAGCAACTATCATGGATGTTCGAGCCTTTGTTAAACATTCTTAATGGAAATATTGAGACCGAGTCGACAGATGATCTTTTAGAGAATCATCTGTTTATGCCAGATAATATCTTAGGATATGGTCTATGGGGGCAATATGGAGATATGCTTGGAAGCACTATTAGAGGATCAGACTCTGGTTATATTCTGATTATCCTATATGGTGGTTGGGTAGGTTTTATTTTCTTTCTTATTTGTTCATTTTCCTATTTATTGTATGCATATATTAAAAGTCAGGATAAAAAATTATCTATTGCAATATTTTTTACTTTTATGCTGATTATGATAAAAGGTCCAATAATTTATAGCGATTATAATGCATTCATTTTAATGTCTTTATTGATTGCACCATCGTTCTATATTTTTTTTAAGGCTAAAGAAAATGAGTAA
>O132__wzy__747156430
ATGCATTGGGGCGTGAGAACCACTTCAATAATACTTATTTTATTAACTGTTTTTTTCCCTGGAATTGTGCTTTGGGGAGGAAATTTTAAAATAGAGTTGATTGTATTATGTATTATGTCATTATGCTTAATATTAAGGATAAATCAGGTACTACTTTGCATAAAACCTATTTCTATTATTATATTCTCTTATATGCTTTATGTATTGTTGGGTGGAACTGGTTTATTTTCTGGAACATTTGATTTTTTTTCGTTAAGAAATATTCTTTATCCCTTTATTAAAGCATTGGTTTTAGTGATTTTTCTGTTTTTATTTTTGTTAAAAAAAACACAAACACCCTTGTATGATATTAATAGGCTTATTTTATTATGTTTCTTTATAGATTCAATTTTCAAAGTTATAGAAATAATGTTTCCTTCAGTTGTTAGTGCTTGGCTAAATATAATTAGTATAGATGATTGGTGGAAAGATACCCTAGGTATGAGAAATCTTGGGTTCAGAGGTGTGTCGATATACGATTACTCAGTAGCAGCTACGTTGGCTGTTTTAATTGATTTCTCTTTACGAAGCAGAAAAAAAATAAATTTTATAATTTACCCATTAGTATTACTCTCTGCTTTATCATCCGGTAGAACAGGTTTAGTAGTTATATTTATATTTACATTGGTTTATTTTTATCGTTATGCACCTAAAATTATAATATCAGGTTTTATATTTATAATACTAATAATGTATTTGTCACTATTTCACTCTAATGAGCTTATACATAATCAGCAACTATCATGGATGTTCGAGCCTTTGTTAAACATTCTTAATGGAAATATTGAGACCGAGTCGACAGATGATCTTTTAGAGAATCATCTGTTTATGCCAGATAATATCTTAGGATATGGTCTATGGGGGCAATATGGAGATATGCTTGGAAGCACTATTAGAGGATCAGACTCTGGTTATATTCTGATTATCCTATATGGTGGTTGGGTAGGTTTTATTTTCTTTCTTATTTGTTCATTTTCCTATTTATTGTATGCATATATTAAAAGTCAGGATAAAAAATTATCTATTGCAATATTTTTTACTTTTATGCTGATTATGATAAAAGGTCCAATAATTTATAGCGATTATAATGCATTCATTTTAATGTCTTTATTGATTGCACCATCGTTCTATATTTTTTATAAGGCTAAAGAAAATGAGTAA
>O133__wzx__733167135
ATGAATAAAATTCTAAAAGATATACCAATTAAGTCTATATTGCATCTGTTTATTGTTCGAGGGAGTATCTATTTATTCCCTTTTATTACATTGCCGATCATAACCCGCAATTTAGGGGTTGCTCACTTTGGCATATTATCCTTATTTCTTGCTGCGCAACAATATTTTGTTATGCTTGTTGAATATGGCTTCACATTAACTGGAGCAAGAGATATTGTCAGGTGTGATAATAAACAAGATGAAATGAAAATTATCAATGAAATAATACTGTGCAGGCTACTAATATTTCTATTTTGCACAGCGATTATCATTGGTGCGTATGCTTTTTTTACAGAACATGGTTATATCTCCTGTTATTTAATTTTATGGAGCACGGTTTTTTGCTCTGTATTTAACCAAACACATTTTTTTATTGGAAAAGAAAAGACAGGTTTTATTGTAATATCCACATGTATTACTCGCATAGTTTCGATAGTAATTGTGGTTCTTTATGTTAAAGACAATAGAGATATCAATATTGCTCTTTTGGCATATTCAATTAATACAGCATTACCAAACATCTTGTCAACTTTCTATCTTAATTTGTATCTCAAGTATAAAGTAAAAATTATTTTTTGTAATAACGAAATAATAGACCGTTTTAAAAGTGGGTATGATATATTCATTTCAAATGTTTTCACAAGTATTTATAGTACATTAACGTTAATGTATTTAGGGACTGCAAAAGGATCTATAGAAACAGGCTATTATTCAAGTGCTGACAAATTAAAGGCTGCTGCTCAAGGTATTTTATTTCCTGTTGCGCAGGCATTTTTCCCTAGAGTTTCGAAAGAATGTGGCATCAGCTTTTATTTGTTATGGCGAAAATCGACGACTATATTAGTTTGTTTCGCAGTAGCAATCGTAGCAAGCCTATTCATATTCAGTAATCTTATCTATATATTGTTACTCGGAGAGCAATATTTATCAGGTATTAATATTTATTATATATTAACTTTATCTATAATCCCTATTTCATTTGGGATCTCTTATGCCCAAAACCTATACTTGACGCAAGGGCAGACAAAACTACTTCGGAAAATATATTTTGCCGTATCTGTACTACATTTGTTCCATATGCCAATACTTGTGCATTTTTTGGGCGCAATAGGTGCCGCAATCTCGGTTTTAATCACTGAATCATTTGCGTCTCTACTAATGTTTATCTTTAGGAAAAAATGTTACACATGGAGTCAAGCTTGA
>O133__wzx__747156413
ATGAATAAAATTCTAAAAGATATACCAATTAAGTCTATATTGCATCTGTTTATTGTTCGAGGGAGTATCTATTTATTCCCTTTTATTACATTGCCGATCATAACCCGCAATTTAGGGGTTGCTCACTTTGGCATATTATCCTTATTTCTTGCTGCGCAACAATATTTTGTTATGCTTGTTGAATATGGCTTCACATTAACTGGAGCAAGAGATATTGTCAGGTGTGATAATAAACAAGATGAAATGAAAATTATCAATGAAATAATACTGTGCAGGCTACTAATATTTCTATTTTGCACAGCGATTATCATTGGTGCGTATGCTTTTTTTACAGAACATGGTTATATCTCCTGTTATTTAATTTTATGGAGCACGGTTTTTTGCTCTGTATTTAACCAAACACATTTTTTTATTGGAAAAGAAAAGACAGGTTTTATTGTAATATCCACATGTATTACTCGCATAGTTTCGATAGTAATTGTGGTTCTTTATGTTAAAGACAATAGAGATATCAATATTGCTCTTTTGGCATATTCAATTAATACAGCATTACCAAACATCTTGTCAACTTTCTATCTTAATTTGTATCTCAAGTATAAAGTAAAAATTATTTTTTGTAATAACGAAATAATAGACCGTTTTAAAAGTGGGTATGATATATTCATTTCAAATGTTTTCACAAGTATTTATAGTACATTAACGTTAATGTATTTAGGGACTGCAAAAGGATCTATAGAAACAGGCTATTATTCAAGTGCTGACAAATTAAAGGCTGCTGCTCAAGGTATTTTATTTCCTGTTGCGCAGGCATTTTTCCCTAGAGTTTCGAAAGAATGTGGCATCAGCTTTTATTTGTTATGGCGAAAATCGACGACTATATTAGTTTGTTTCGCAGTAGCAATCGTAGCAAGCCTATTCATATTCAGTAATCTTATCTATATATTGTTACTCGGAGAGCAATATTTATCAGGTATTAATATTTATTATATATTAACTTTATCTATAATCCCTATTTCATTTGGGATCTCTTATGCCCAAAACCTATACTTGACGCAAGGGCAGACAAAACTACTTCGGAAAATATATTTTGCCGTATCTGTACTACATTTGTTCCATATGCCAATACTTGTGCATTTTTTGGGCGCAATAGGTGCCGCAATCTCGGTTTTAATCACTGAATCATTTGCGTCTCTACTAATGTTTATCTTTAGGAAAAAATGTTACACATGGAGTCAAGCTTGA
>O133__wzy__733167135
ATGGCTTATTTATTTATTTCGTTATTATTTGTTTTGCTATTCGCTGAAATAAAAATAACTCAAAGGAAGTTTTCTCCGACTATTGTATTAATAACATTATGGATTGGTGTTTTAATCGTAACCCAAATATATAGTTCTGCGTTATGGCAACTGTCAGTTGAAACCATGTGGTGGGTTTTTGGTGGGGTGTTTGCTTTTTTTATAGGTGGATTTTGGGGGAAGTTATTTTTTAAAATATATGGGTTTAAAAATATCTCTCTACAAAGTAATGGCAACACACTTTTATTTGCTATTCCTTTTTATATTTTAATGTTCTTTTTTTATTATTTTATGGTCAGAGCAGGAGCTAATGAAGATCAAAACTGGTATGTTGGCATACGAAAGATAATAAACTATGGTGAGCCTGATTTGTTTTTTATAATGTTTGGGTATATTTATTACTTGATCTACCCAATGCTATATTTAGAAGCTGCGAGGTATTACTCTTCAAAGAGTTTCAACAAGAAGGATAAATATAATTATCATATGCAATTAATTATGTGCATATTATATGCTGTAATGTCAACGGCAAAGCTTAAGCTTTTGCTAGTGATTGTTCCTGTGTTCTTTATACGGAGTTATTTTAAACCAACAAGTACGAAACTAATAATAGTTGTTGGCACGATGTTTCTTGGGGTTTTTTTCTTATCACTTATTTTACTTAATAAAATAGCTGGCGATATAGGTGTTTTCAAAATAATTATAACATCAATAGGTAACTATACATTTTTCAATCTATATGCTTTCGATTCACTTCATTTTAAAGAGTTTTTAAAAATTAAGTGTATTGATAACTCGAATAGCTGTTCCTTATTACCGTTTTTCGAATATGGTGATTTTAGAACAAATATATATACTATAATGTATTCATTTATTGAATATGGTTTCTTTAGTTATAGCCTGTTCCTTTTTATGGTTGGATTTATTCATAATGCGGCAGATCAAATAGCAAAAAAAACATCAAATATATATGCAATTATACTTAGCTCAGTGCTTTACGTTCCTTTGGTATTCCAAATAATGGATAATCAATATACGGCATCAAAGTATTTGATATATATATTGATGTTTTCTTATGTTGTATATTTCACTAATGTGAGACGTTTGCGAGTGATGTAA
>O133__wzy__747156413
ATGGCTTATTTATTTATTTCGTTATTATTTGTTTTGCTATTCGCTGAAATAAAAATAACTCAAAGGAAGTTTTCTCCGACTATTGTATTAATAACATTATGGATTGGTGTTTTAATCGTAACCCAAATATATAGTTCTGCGTTATGGCAACTGTCAGTTGAAACCATGTGGTGGGTTTTTGGTGGGGTGTTTGCTTTTTTTATAGGTGGATTTTGGGGGAAGTTATTTTTTAAAATATATGGGTTTAAAAATATCTCTCTACAAAGTAATGGCAACACACTTTTATTTGCTATTCCTTTTTATATTTTAATGTTCTTTTTTTATTATTTTATGGTCAGAGCAGGAGCTAATGAAGATCAAAACTGGTATGTTGGCATACGAAAGATAATAAACTATGGTGAGCCTGATTTGTTTTTTATAATGTTTGGGTATATTTATTACTTGATCTACCCAATGCTATATTTAGAAGCTGCGAGGTATTACTCTTCAAAGAGTTTCAACAAGAAGGATAAATATAATTATCATATGCAATTAATTATGTGCATATTATATGCTGTAATGTCAACGGCAAAGCTTAAGCTTTTGCTAGTGATTGTTCCTGTGTTCTTTATACGGAGTTATTTTAAACCAACAAGTACGAAACTAATAATAGTTGTTGGCACGATGTTTCTTGGGGTTTTTTTCTTATCACTTATTTTACTTAATAAAATAGCTGGCGATATAGGTGTTTTCAAAATAATTATAACATCAATAGGTAACTATACATTTTTCAATCTATATGCTTTCGATTCACTTCATTTTAAAGAGTTTTTAAAAATTAAGTGTATTGATAACTCGAATAGCTGTTCCTTATTACCGTTTTTCGAATATGGTGATTTTAGAACAAATATATATACTATAATGTATTCATTTATTGAATATGGTTTCTTTAGTTATAGCCTGTTCCTTTTTATGGTTGGATTTATTCATAATGCGGCAGATCAAATAGCAAAAAAAACATCAAATATATATGCAATTATACTTAGCTCAGTGCTTTACGTTCCTTTGGTATTCCAAATAATGGATAATCAATATACGGCATCAAAGTATTTGATATATATATTGATGTTTTCTTATGTTGTATATTTCACTAATGTGAGACGTTTGCGAGTGATGTAA
>O134__wzx__733167151
ATGAAAATAATATATAACACACTTTGGATGATATTTGAAAAATTAGTATTATCCCTATCTTTATTAATCATTAATGCCTATGTTGCGAGATATTTAGGGCCTCAGCAATATGGGGTTATAGCCTATTCTATTACACTGCTCAGTATTTCTGTGGTTATTAGTAATTTTGGCACTAACACATTAATTTTCCAAAAAATAAGCAAAAATCACAGTGTTGCAAAAATCATTATACCGCCGATACAGATATTGAAAACAATATTATACATAATATGTATACTTATTATGTTTTTCTGTTTATATATTTTTAGTTATGATTTTGATCCTTATCTGACATTTGGTTTAGCTGTAGCATTTTACTTTCAAGCTATTGATAGCTATACATGGTATAATGATGCAAAATTGAAATCAAAGTACAATAGTCTTATTAATACAATAGCCTTAATAGGTGCTATTATAAGTCGTTACTATTTGGTAAAACTATCGATGGATTTAAAATGGTTTGCTATTCCTTATGTATGCAATTACGGGATATCTTTTTTACTGAAAAGATATTTTTATATTAAAGAAGAAAAAACTAAAAGCATCAAATCATTTATATTTGAAAAAAAAGATCATACACTAAAAGTTATATCTTTCTTTATAATTTCAGGTGCGCCATTATTTTTAAGTGAAATATCAATTCTTATTTATACAAGACTTACAAACTTATATCTAGGACAAATTAAAGATATTGATGCGGTCGGCATATTCAATGCATCTTATGTTTTAGCTACTGCCTGGACAGTCGTTCCTTTGGCATTTGTTACGAGTGTCTTTACTATAATCTATAAAGAAAAGGATATTTCTAACAGGGCTTTAATTGGAACATTCTTGACTTTGTTGATGTTGTTTTTTGGTTTTTTACTTGTCATATTGTGTTATTTTTTCAAACAACAGATTATCAGTATTGTATATGGCTCCGGTTTCGAGTTATCTTCTTCTATATTACCTGTGCTTATTCTTGGCTCAGTTTTCTCTCTTTTAGGTGTTATTTCCTATCGGATGATAATATCAATGCATGGGTACAAATATATAGCAAAAAAGATGGTTATTATGGGGGTGATAAGTATTCCATTAAATTATTATCTTATTAAATCGTTAGGTATTATTGGTGCAGCTTATGCTACAGTTAGTATTGAACTTATATCAGCCACATTGGCGAATTATTTTTTTAAAGGTGGGGTGATTGCAAAAATGCATTTAAAAATGATAACGTCTCCCTACAGTGTATCTATGCAAGCTATAACTAAAATACTGAAATAA
>O134__wzx__747156417
ATGAAAATAATATATAACACACTTTGGATGATATTTGAAAAATTAGTATTATCCCTATCTTTATTAATCATTAATGCCTATGTTGCGAGATATTTAGGGCCTCAGCAATATGGGGTTATAGCCTATTCTATTACACTGCTCAGTATTTCTGTGGTTATTAGTAATTTTGGCACTAACACATTAATTTTCCAAAAAATAAGCAAAAATCACAGTGTTGCAAAAATCATTATACCGCCGATACAGATATTGAAAACAATATTATACATAATATGTATACTTATTATGTTTTTCTGTTTATATATTTTTAGTTATGATTTTGATCCTTATCTGACATTTGGTTTAGCTGTAGCATTTTACTTTCAAGCTATTGATAGCTATACATGGTATAATGATGCAAAATTGAAATCAAAGTACAATAGTCTTATTAATACAATAGCCTTAATAGGTGCTATTATAAGTCGTTACTATTTGGTAAAACTATCGATGGATTTAAAATGGTTTGCTATTCCTTATGTATGCAATTACGGGATATCTTTTTTACTGAAAAGATATTTTTATATTAAAGAAGAAAAAACTAAAAGCATCAAATCATTTATATTTGAAAAAAAAGATCATACACTAAAAGTTATATCTTTCTTTATAATTTCAGGTGCGCCATTATTTTTAAGTGAAATATCAATTCTTATTTATACAAGACTTACAAACTTATATCTAGGACAAATTAAAGATATTGATGCGGTCGGCATATTCAATGCATCTTATGTTTTAGCTACTGCCTGGACAGTCGTTCCTTTGGCATTTGTTACGAGTGTCTTTACTATAATCTATAAAGAAAAGGATATTTCTAACAGGGCTTTAATTGGAACATTCTTGACTTTGTTGATGTTGTTTTTTGGTTTTTTACTTGTCATATTGTGTTATTTTTTCAAACAACAGATTATCAGTATTGTATATGGCTCCGGTTTCGAGTTATCTTCTTCTATATTACCTGTGCTTATTCTTGGCTCAGTTTTCTCTCTTTTAGGTGTTATTTCCTATCGGATGATAATATCAATGCATGGGTACAAATATATAGCAAAAAAGATGGTTATTATGGGGGTGATAAGTATTCCATTAAATTATTATCTTATTAAATCGTTAGGTATTATTGGTGCAGCTTATGCTACAGTTAGTATTGAACTTATATCAGCCACATTGGCGAATTATTTTTTTAAAGGTGGGGTGATTGCAAAAATGCATTTAAAAATGATAACGTCTCCCTACAGTGTATCTATGCAAGCTATAACTAAAATACTGAAATAA
>O134__wzy__733167151
GTGAAAACAAATAACAAAAAAATAAAAGCATTGATTTTTTTTATATCAATATTTCTCTACTTTTTCAAAAGTGTTTTTATTTCATTAGAGCTTCCTGAGGATTTAATAGGGGGAGTATCAAATATCATAAATGCACTAATATTGGCTATATTATCTCCAGTCATTCTACTGTCAAATAAAAAACAATGTGCATTTATAATTTTTTTAATTATATTGTTTGTTTATAATGCCATTTTTTATAATAACATCTATATGTTTGGTTTTATAATTATTGCATGCATGTTGATACTAAGTAACGGAATATATTGGAGGGATATTATCAGATACTTGTCACTGGCCCATTTTTTGGTGTTTCTTTTTATCATTCCTTTAGTTTTTTTTGCAGAAAAATACTCTTTTATTGATGATAGATTTGGAGTTAGATATACATTTGGCTTCCATAATCCGAATACATTTAGTCAATATTTAATTTCTTTATATGTAGTGTTCTTGTTGTTATTTGTTGAAGTTATCAAAAAAAAATCTCTGCAATTTTTGACTGTTATAATATTGACTCTATTTATATATGGGGTGATATCCTTAACTGGTTCAAGGACGGGAATGATATTAACTATTATTACCGGCTTCGGTTTTTTAGCATGTACACTGTCTAAAACGAATGATAAAAAAAGAAGAAAGTTCGTATATTTATACATACTAGGTGCAGGAATATTATGTTTTATACAATATTATCTTGCCTTAACATATAATCATTCAGAGTTCTCAAAAAACATAAATACAATTCTTTCTGGTAGAATATGGTTTTCTTCACAATTAACTAGCCAATTATGGCCTGTCCCATATTTCCATGGTGTGAATATTAATGATTATTTGCCAATTGATTTCTTCTACGTGGCTTATTTTTACAATCTTGGGATTTTTATTGGTTCTTGGTTTATATACCTCTTTATAAGAAAAATGTTTGTGCAAACATATACTCCTGTTATGGTAATTGCGCTTTGGTTATCGCTTGCAATAACGGTCACTGAAAATTATTATGCAATTCCGTTGTATAATATTAGTTTATTTATTGTTTTTTCCTCAAGATATGTGATTAATGAAAATGAAAACAGCTGTACTTATCCAAGCTCACAAAAATGA
>O134__wzy__747156417
GTGAAAACAAATAACAAAAAAATAAAAGCATTGATTTTTTTTATATCAATATTTCTCTACTTTTTCAAAAGTGTTTTTATTTCATTAGAGCTTCCTGAGGATTTAATAGGGGGAGTATCAAATATCATAAATGCACTAATATTGGCTATATTATCTCCAGTCATTCTACTGTCAAATAAAAAACAATGTGCATTTATAATTTTTTTAATTATATTGTTTGTTTATAATGCCATTTTTTATAATAACATCTATATGTTTGGTTTTATAATTATTGCATGCATGTTGATACTAAGTAACGGAATATATTGGAGGGATATTATCAGATACTTGTCACTGGCCCATTTTTTGGTGTTTCTTTTTATCATTCCTTTAGTTTTTTTTGCAGAAAAATACTCTTTTATTGATGATAGATTTGGAGTTAGATATACATTTGGCTTCCATAATCCGAATACATTTAGTCAATATTTAATTTCTTTATATGTAGTGTTCTTGTTGTTATTTGTTGAAGTTATCAAAAAAAAATCTCTGCAATTTTTGACTGTTATAATATTGACTCTATTTATATATGGGGTGATATCCTTAACTGGTTCAAGGACGGGAATGATATTAACTATTATTACCGGCTTCGGTTTTTTAGCATGTACACTGTCTAAAACGAATGATAAAAAAAGAAGAAAGTTCGTATATTTATACATACTAGGTGCAGGAATATTATGTTTTATACAATATTATCTTGCCTTAACATATAATCATTCAGAGTTCTCAAAAAACATAAATACAATTCTTTCTGGTAGAATATGGTTTTCTTCACAATTAACTAGCCAATTATGGCCTGTCCCATATTTCCATGGTGTGAATATTAATGATTATTTGCCAATTGATTTCTTCTACGTGGCTTATTTTTACAATCTTGGGATTTTTATTGGTTCTTGGTTTATATACCTCTTTATAAGAAAAATGTTTGTGCAAACATATACTCCTGTTATGGTAATTGCGCTTTGGTTATCGCTTGCAATAACGGTCACTGAAAATTATTATGCAATTCCGTTGTATAATATTAGTTTATTTATTGTTTTTTCCTCAAGATATGTGATTAATGAAAATGAAAACAGCTGTACTTATCCAAGCTCACAAAAATGA
>O135__wzx__187880664
ATGAGCATAATAAAAAATAGTGTCTGGAACCTTTTTGGCTATGCAATACCAACTTTAATTGCTATCCCCTCGCTAGGATTTCTCGCTCGAGGTTTGGGGCCTGAAGGTTTCGGTGTTTATACAATTGCAATTGCACTTGTTGGGTATGCTGGAATTTTTGATGTAGGCCTGACTCGCTCTGTTATTAGAGAAATTGCAATTCATCGAGATAATCATCATGAAAGAACCAAGGTAATTTCAACAAGTACATCTTTTTTGGTGCTATTTTCATGCTTTGGTGCTTTTTTATTATTGATTTTCTCTGATGGAATTGTTAATTATCTAAAAATTTCTGGTGTTGAACATAGTGATATACAACTATCATTTAAACTGTTGGCTATTTGCATTCCATTATTTATTCTAAATCAATTATGGTCAGCCATTCTTGAGGGGGATGAAAAATTTGGCATTGTAAATATTCAAAAATCTATATCAAGCTCTTGCATCGCGGGAATTCCGGCCATATTTGTTTTTTATAGTGCTACATTGTCGGCAGCGGTTGCTGGTTTAATATTTGCAAGAGTTATTTCGATTTTAGTCTCTGCCTATTATGTCAGGAATGATATTAAAATTTCGGGGGTTCATTTTTGTTATAAAACCTTTAAACGACTCTTTTTCTTTGGCGGTTGGATGACAGTAAGTAATATCATAAGTCCGGTCATGGTGTATTTTGATCGATTTATAGTGTCAAATATTATGGGGGCAGATAAAGTTGCATTTTATTCTGCACCAGCGGAGGTTATTCTAAAATTAGGAATAATACCTGCAGCAATCGGGAGAGCAGTGTTTCCAAGGTTAAGTAACATCAAAGACTTTAAAGAATTTAAGCGTAATGTAAATAAATCATTGCTTTTAATGTTTCTAATCTGTTTGCCGGTGATAATCATAGGCTTGTTATATTCAGGGCTTGTATTGAAAATATGGTTTGGTGAGAATTACCAAATTAATTCCTTTAATATATTAAATGTGTTATTGATCGGTTTTATCTTCAATGCGCTGGCAATGATACCATTCTCTGCAATCCAGGCATTAGGAAAATCTAAAATTACTGCTTTGATTCATTGTGCTGAATTGGTTCCTTATTTAGCCCTTTTGTATTTTATGGTCGAAAAATATGGGTTACTGGGTGCCGCAATATCCTGGAGCATACGTGTAATTTTAGATGCTCTGTTATTACAATGGCTTTATACTAGAATGTGTTCTGTATATGAAAACTAA
>O135__wzy__187880664
ATGAATAATATAAATAAAATTTTTATAACATTTTTATGTATTGAACTGATTATTGGTGGTGGTGGAAGATTACTGGAGCCATTGGGAATATTCCCTTTGCGATATTTATTATTTGTATTTAGTTTTATACTTTTAATTTTTAATTTAGTTACATTCAATTTTTCAATCACCCAAAAATGTGTCAGTCTTTTTATATGGTTGCTTTTATTCCCTTTTTATGGCTTCTTTGTCGGCTTATTAGCTGGTAATAAAATAAATGACATACTGTTTGATGTGCAACCATACCTTTTTATGCTGTCACTTATATATCTATTTACACTAAGATATACTTTAAAATTATTTTTATGTGAGATTTTTATTAAAATAGTTAATGCATTTGCATTATATGGATCACTGTTATATATTTCATACATAATTTTGTTGAATTTCGGTTTGTTAAATTTTAATTTAATTTATGAACACTTATCATTGACTAGCGAGTTCTTTTTTCGTCCCGATGGGGCTTTTTTTTCCAAATCCTTCTACTTTTTTGGTGTCGGTGCGATTATCAGTTTTGTCGACAAAAAATATTTAAAATGTCTCATAATAGTGCTTGCGATATTATTGACAGAATCAAGAGGTGTATTACTTTTTACAACATTATCACTGTTATTAGCCAGTTTTAAATTACATAAGCTATATTTAAATACTATTATAATAATATTGGGCAGCGTTCTATTTATAATTATGCTTTACATGGTCGGATCACGCAGTGAAGATTCTGACTCTGTTAGATTTAATGATTTATATTTTTATTATAAAAATGTTGATTTAGCGACGTTCTTGTTTGGAAGAGGATTTGGTTCATTTATATTAGATCGATTAAGGATTGAAATAGTACCTCTTGAGATACTTCAGAAAACAGGCGTTATTGGTGTATTTATATCATTAGTTCCTATGTTGCTTATCTTTGTGAAAGGCTATTTTTTAAATAGTACAAAAACATCATTAATGATGTCGTTAATACTTTTTTTCAGTATTACCGTTTCTATAACTAATCCATTTCTTTTTACACCCATGGGAATTTTTATTATAGGCGTTGTAGTTTTATGGGTATTTTCTATAGAAAATATCCAAATTAGTAATAACCTCACTTCTGGAGCAAAATAA
>O136__wzx__667672995
ATGGAATGTAGAACAGTAATAATGTTGCTCCTCAGAGGGGCAACACTCGCAAGTAAGTTTTTACTTGTTATTTTTTTAGCTAAGTTTGCCACGTACAAAAATTTAGCCGACTATACAATAATTGCAGTCACTATTAGTTATTTGTTATTTTTTTTGGGGTTTGATTTTTATACATACTCAACTAGGGAAATTATAAAAAAAGGCTTTACCAAAAGTGGTGAACTTTTATGTAACCAGTTGTATTTATACATATCAATGTATTTGATATTAATTCCAATAGTATACGGGTTAAATTATTTTTCTGTTCTAAGTGTTGGTGTTTTGTTTTATTTTGTTGTTATAACAGAACATTTCGCACAAGAATGCATGAGAATCATTATTATAAATAATAAACCTGTAAAAGCAAATTTTCAATTTTTTTTACGCTCTTCATTTTGGATATATATATATATAGCATATTGTTATTGGAAAGCCACTTATTCATTGGATATTTTGCTTTTATTCTGGTTGATATCGAATGTGTGCTCTATAGTTTATTCTGTCAGTGAATTTAAAATGATTAATTATAAAGATGATAAAATATATAGAGTTGATTTCAAATGGATCAAGAAGGGGGTGGCAATTGCAATACCATTACTCGTTACCACATTAATGCTGAGGGGGGGATATGTTACGGACAGGTATATTTTAAAATATCTCTCATCTACTGAAGTATTAGCTGTTTACTCATTTTATAGTAACATGTCTAATGCTTTGATTGCATTCATTGATGCTGCTGTAATAATGATATTTTACCCCAAAGTCATTTCTGCTTATAATGAACTAAATATAGAGGAATATAATAAAACATTGGTGTTATTTAAGCGCAATGTTGTAAAGGTCGGTTGCTGTTCCTTTTTTATTTTGAGTGTAGCTGTACCAGTAATATGTTTATTTTTGAATAAATCAGAATTTATTAATTCTATTATTATGTTTTATATATTATTAACTTCAGCATTTATATATTCATTTAGTCTAGTATATCATTATGAATTATATGCCAGACATAAAGATTTTATATTATTTAAGTGTACATTTTTTTCATTTCTGCTTACTGTCATAGGGCAATATGTTTTTGCTTCTTTATTTGGTGGCATAGGCATGGCGATTTCAATTCTTTTATTTTCATTAATGTTATTATCCACAAAGTATTTATCTATTATCAATATTAAAAAAAATGAGTGTTTTGGCAACTCATAG
>O136__wzx__733167165
ATGGAATGTAGAACAGTAATAATGTTGCTCCTCAGAGGGGCAACACTCGCAAGTAAGTTTTTACTTGTTATTTTTTTAGCTAAGTTTGCCACGTACAAAAATTTAGCCGACTATACAATAATTGCAGTCACTATTAGTTATTTGTTATTTTTTTTGGGGTTTGATTTTTATACATACTCAACTAGGGAAATTATAAAAAAAGGCTTTACCAAAAGTGGTGAACTTTTATGTAACCAGTTGTATTTATACATATCAATGTATTTGATATTAATTCCAATAGTATACGGGTTAAATTATTTTTCTGTTCTAAGTGTTGGTGTTTTGTTTTATTTTGTTGTTATAACAGAACATTTCGCACAAGAATGCATGAGAATCATTATTATAAATAATAAACCTGTAAAAGCAAATTTTCAATTTTTTTTACGCTCTTCATTTTGGATATATATATATATAGCATATTGTTATTGGAAAGCCACTTATTCATTGGATATTTTGCTTTTATTCTGGTTGATATCGAATGTGTGCTCTATAGTTTATTCTGTCAGTGAATTTAAAATGATTAATTATAAAGATGATAAAATATATAGAGTTGATTTCAAATGGATCAAGAAGGGGGTGGCAATTGCAATACCATTACTCGTTACCACATTAATGCTGAGGGGGGGATATGTTACGGACAGGTATATTTTAAAATATCTCTCATCTACTGAAGTATTAGCTGTTTACTCATTTTATAGTAACATGTCTAATGCTTTGATTGCATTCATTGATGCTGCTGTAATAATGATATTTTACCCCAAAGTCATTTCTGCTTATAATGAACTAAATATAGAGGAATATAATAAAACATTGGTGTTATTTAAGCGCAATGTTGTAAAGGTCGGTTGCTGTTCCTTTTTTATTTTGAGTGTAGCTGTACCAGTAATATGTTTATTTTTGAATAAATCAGAATTTATTAATTCTATTATTATGTTTTATATATTATTAACTTCAGCATTTATATATTCATTTAGTCTAGTATATCATTATGAATTATATGCCAGACATAAAGATTTTATATTATTTAAGTGTACATTTTTTTCATTTCTGCTTACTGTCATAGGGCAATATGTTTTTGCTTCTTTATTTGGTGGCATAGGCATGGCGATTTCAATTCTTTTATTTTCATTAATGTTATTATCCACAAAGTATTTATCTATTATCAATATTAAAAAAAATGAGTGTTTTGGCAACTCATAG
>O136__wzy__667672995
ATGTCTTCTACACAAGTTTTTTCATTGCTACTGGGGTTTTATTTAGTATCAGTAAATCTTTTAATTATCCCATTAGATTATTTCAACGTAGAACGCTCAATTCTGATTATTCCATATGTATTTATATTTTCTCTGAGTTTGTTTTTTTTTGCGTTAGCAACTATTGGTGATTTTTATAAATCGCCAAAACAAATTTTTTATGTGCAAGTTTGTTTTGTTTTTGTGATAATAATTCCATCATGTTTGAGTTTTATACAAAATACATTATTAGAAGTAGTGCCTAGCATGATGAGGTACATGTCATATTTATTCACATTTGTATTTGTCTACTATTTCTCTGCCAAAAATTGGTTTACTGTTAAAAATTTAGATGTGTCCATCAAATTTATATCGATTATCTTGTTCATTTTTTCAATACTTCAAATAGTAAAAGGCGAGATGATATATATGAACGGGGCTTATCGTTTGTCAAGTATTTATGGGACAACGCCTGCTGGTTTTGCGTTGATTACTCTCGTCTTTTCTGTTTATTTCTATAGTCAATTGCACGTTTCGGATAGCGGTAAGTTAAAAAAAATATTTCCATTTGCTTTTTTTATGATTAATGTATCTATGATGGCGTTGACGCAAAGCCGACAATCAATAATGACATTGTTATTGCTTATTTGTATATTTCATTTTGTTAGGGCAAAGAATATATTTAAGTTTTTTTCGCTTATATTTATTTTATTGTTAATCTATGTATTTTATTTGTTGGTTGTTAATACGGACTTTTTTCCACGATTAACTCAAATGCTTTTTAATTACTCATCAGATTCATCAACACATACACGTATTTCTATTATTACTCAATCGTATGAACATCTTGATGTTAATGATTTAATTTATGGGATTGGTTTAGGCGGATTTAATCACTTCTACTACAAGATTAGTGGTGAAATAGGTGTTGCAGCCCATAATGATTTTTTCCTTTTTTTTGTTGAAGGTGGCGTAATAGCTTTGTTCTTTTATTGCCTTTTTTTATGCGGTGGAGTGTCATTTTGGGGGCGGGCGATTAAACAGCAAGGTGATAGTTATTTTACACCGTTGCTTGTTTTTTGTGCTTTATACGTATTTTCTTTTTTGAATAATCCTTATTATTACCCACAAGTGCAAGTTGTTGCTTCTGCATTGATGGGCGTGTATTTGTCAGAATATATAAAGAAACAAAAGGTAAATTATGTTTTGCCATGA
>O136__wzy__733167165
ATGTCTTCTACACAAGTTTTTTCATTGCTACTGGGGTTTTATTTAGTATCAGTAAATCTTTTAATTATCCCATTAGATTATTTCAACGTAGAACGCTCAATTCTGATTATTCCATATGTATTTATATTTTCTCTGAGTTTGTTTTTTTTTGCGTTAGCAACTATTGGTGATTTTTATAAATCGCCAAAACAAATTTTTTATGTGCAAGTTTGTTTTGTTTTTGTGATAATAATTCCATCATGTTTGAGTTTTATACAAAATACATTATTAGAAGTAGTGCCTAGCATGATGAGGTACATGTCATATTTATTCACATTTGTATTTGTCTACTATTTCTCTGCCAAAAATTGGTTTACTGTTAAAAATTTAGATGTGTCCATCAAATTTATATCGATTATCTTGTTCATTTTTTCAATACTTCAAATAGTAAAAGGCGAGATGATATATATGAACGGGGCTTATCGTTTGTCAAGTATTTATGGGACAACGCCTGCTGGTTTTGCGTTGATTACTCTCGTCTTTTCTGTTTATTTCTATAGTCAATTGCACGTTTCGGATAGCGGTAAGTTTAAAAAAATATTTCCATTTGCTTTTTTTATGATTAATGTATCTATGATGGCGTTGACGCAAAGCCGACAATCAATAATGACATTGTTATTGCTTATTTGTATATTTCATTTTGTTAGGGCAAAGAATATATTTAAGTTTTTTTCGCTTATATTTATTTTATTGTTAATCTATGTATTTTATTTGTTGGTTGTTAATACGGACTTTTTTCCACGATTAACTCAAATGCTTTTTAATTACTCATCAGATTCATCAACACATACACGTATTTCTATTATTACTCAATCGTATGAACATCTTGATGTTAATGATTTAATTTATGGGATTGGTTTAGGCGGATTTAATCACTTCTACTACAAGATTAGTGGTGAAATAGGTGTTGCAGCCCATAATGATTTTTTCCTTTTTTTTGTTGAAGGTGGCGTAATAGCTTTGTTCTTTTATTGCCTTTTTTTATGCGGTGGAGTGTCATTTTGGGGGCGGGCGATTAAACAGCAAGGTGATAGTTATTTTACACCGTTGCTTGTTTTTTGTGCTTTATACGTATTTTCTTTTTTGAATAATCCTTATTATTACCCACAAGTGCAAGTTGTTGCTTCTGCATTGATGGGCGTGTATTTGTCAGAATATATAAAGAAACAAAAGGTAAATTATGTTTTGCCATGA
>O137__wzx__667673005
ATGTTTAAGTCGGTAGGTGTTGGTTTTTTATCTAGAATTATATCTGTATTATCTAATATTATAATCATTCCTATTATATTAAAGCATTTAACGCCAGAGCAATTTTCGTTATGGATGTTATTTGTTTCATTTTATAGTTTGGTTATAATATTTGATTTTGGATTTAGTGCTACAATTAGTAGATATGTTAGTTATGTTTTAAGTGGTGCGACCTTACAGCAATTACAAAATGGTTTTTATGAAAATGTTTGGCTAGGGAATGGGGGCGGTATTGATTATAAAGCCCTGAATGAATTAAGTAGAATAAATAAAATTATTTTTTATTATCTTGTCTTAATTGCTTCAGTTTTTCTACTTTGTATATATTTATATTATTGCAACTTTGTCGGAATCAATATTTCTAAGGATGATAGAATTGCATGGGGACTTTTTTCTATATCGATATTGATTCAGTTGGCGAGTATTAGATATAACGGATTCTTACACGGTTCAGGTAATGTTGCAAAAATTTATAGAAATACAATATGCTCGAATTTTGTATTTCTGTTGTTTTTCATTTTTTTTATTTACTTGCAGTGGTCATTAGTTGGTATTTGTATTGCTAGACTTCTTTCATCGTTGATGGTGTTTATTTTAAATGCCATATCTTCATCGAAACTGACTTGCGTGTATCCGAGACTAAGATGCAATGAAGTTAAGGGCCATGATAATAAACGTTTGTTTAAACGGATTCGAGATAAGTCTTTTCATCTTGGTATAGGTGGTTTGGGAAACTTTATATGTAATCGTATGACAATTATGGTTATGACGGCAACAGTCGCAATTCAAAATATTGCAGGTGTTTCCTTCATCATCAATTTGAGTATTACTATTCTTTCAATTTCATTGATACTGATTAATAATGCAATGCCTGAACTGGTTCGTTTTCGTGTCGAGGGGGCGTATGATAAACTCTTTAATTCCTTCAAACGAATATGTTTCATAAGCATTGTTTTTTTTATATCCTCATATGTCGTAATGGTTATAAGCACACCGTATATTATTAAAATCACACATTCTAAAGTAATTCTTCCTTCTAACTCGATTGTACTGTTGTGTTTCTGCATTTTTTTTATAGAGTTGATCCAGAGTTTATCCATATCATTTATTTCGACAAGTAATAACACTGATTTTGCTAAATACCAAATTATAACAGGACTTTCATTTTTGTTAATATGCTTCGTTTTCAGTTATTTTAAATGGACTTCATTAGTTAATATTTTACTTGTACAATTAATAGTTCAGTGTATATACAATGGCTGGAAATGGCCATTTGTGATCTTTTGTGAATATAATAAAGTTAGACACCTTATTAGGAAAAAAAATGATGTTGCTGCTAAGTAG
>O137__wzy__667673005
ATGAATTGGAAGATTAAGAAAAACGTTGAGCTGTTAATTTTATTCTTAGTGCTTAACCAGTTGGTTATTGATACTTTCAATGGTTACTTTATTTTTAGTTCTCAAGGGGGGGGGAATATATCAGTTATTTATAAAATAATTATATTTTTTCTCTTTTTGTTTTATGAGTTAGTGAGTAGGGATAGGTTTATTGTTGCATTTTCTATCGTTACTTGGGGAGTTTTCTTAACTTTTTTTCATTTATTAAGCAACAATTATACAGAAGTTGTAATGGACTTGTCAGAATATATAAAGCTGGCAACAACATTTATTGTTTTTTTAGGGGTTTCTAAATTTTCATATATAAATCCACTGGCTTTTATAAAGTATTTGAGTGTTTATTCGTTTTGTATAATTTTATTTAATATTTTATTGAGTGCATTTGGTGTTGGTGAAACTTCATATAGTGATTTTGGCTATAAAGGTTTTTTCTACGCAGCTAATGCTCTTTCTGGTGTTTTTTGCATAGTTGCTTGTTTTTTAATGTATATAACGCTGAAAAAAAGTTTGACATATTATATAATATGTGCAGGCGTTTTAGCGTTATGCTCGTTTGCTATAGGAACGAAGACAGGCATCGTATTTGTGGCTATATCATTAGTGACTATTCCTTTACTGATGGAGGGTAAAAAAGCAAAAATACGAGTATCTTTATTATCATTAGTTGGTTTTTTATGTGCCTTGGTTATCTATGCTGATAAAATTTATACATCTAATTTAGTTTTAAGAATTGTTCATTTCTATGAAGTCGGTGGTTGGAGTAAGATGCTTTTTTCGGATCGGGACCTTTTTCTTAAGTATAATATTGATCAATTCTTAAACAGTGATCCAGTGTCATTACTTATAGGGATAGGCTATGCTGGTATTAATGCATTCCCAAAGCCTCTTACAGAGATCGATATTGCTGATATAACAATAATTTATGGGATGTTAACTACCTCTGCTTACATTTCTTTTTATATTGGCATTTTGTTCTATAGCAATGGATATCTTAAAAAAAATTGCCCAAGAGATATAATAGCAATATCTCGTTATATATGCTTGGTTTTGATGATTGTGTCGTCCATTGCTGGGCATATTCTTTTTAATGGAATGGTTACTCTTTATTTAGGTATTGCAATGGCGTTACCTTGGTGGATGGCTAACTATCGAACTCGACATATAAAAGGGTTGAAAATAAATGTTTAA
>O138__wzx__73809576
ATGAGTTTAATTCGTAACAGTAGCTGGAATATGGTGGGGTATGCGATCCCTTCAGTGGTAGCCATACCTGCTCTTGGTTACCTTGCAAGGATGTTAGGTACTCAGCAATTTGGCTTATTTACATTAGCTCTTGCTATTGTAGGATATGCAAGCATTTTTGATGCAGGTATAACTCGAGCAGTGATTCGTGAAATATCTTTCTTTCGTGATAACTCTATTGAAAAAAATAAAGTAATTGCCACATCTATAATCTGTATATTTTGTTTGGGAGGGGGGGGGGGGCTTATATTTTTTTTAATATCACCATTTGCAGTTGAACTATTAAATATAACAACCAACAATTATACAATGATACAGAATAGTATTATTATTGTAGGTTTATGTATACCTGTTTTTTTAGTAAACCAGTTGCTTATGGGGATCATGGAAGGTGAAGAGAGATTTGGTGCAGTAAATGTTCAAAAGGTCATAGCAAACATTTTTATTGCAGCAATGCCTGCTGTTTTTGTATATTTTAATCAAAATATTATATATGCAGTGATAGGATTATTATTTGGCCGTGTTATTGGAATGATAATGGCAATATATATATTTAGGCTATATATACACGTTGATAAAATACACTTTTATAAAAATGTATTTTATAGATTGCTCAAATTTGGTAGTTGGATTACAATCAGTAATATTATAAGTCCAGTAATGACAATCTCGGACCGATTTATTCTTGCGCATTTGATGGGAGCGAATCATATAGCATTTTATACAGCACCATCAGAAGGTATTGCTCGTTTAACAATTATACCCGCTGCATTATCACGAGCAATATTCCCAAAGTTAAGCTATGCAAAAAGTAAAAAAGAACGGAAAATGTATCAACGCTTAGGATATCTGGTATTAATGCTGACATGTTTACCTGTTGTACTTTTTGTCTTTACTTTTTCAAGTGATATATTGAGAATATGGATGGGGCCTGAGTTTGCTGCAGATGAACCCACACTTATATTAAGAATATTAGTTGTTGGATTTTTATTTAATGCTTTGGCGCAGATTCCATTTTCTAGCATTCAAGCTGAAGGAAAATCTCATTATACTGCTGCGATTCATTTATGTGAGCTAGTTCCATATATCTATTTGCTTTTCTTTATGATCAATAAGTATGGCATCATTGGGGTTGCATACGCTTGGCTTGCCAGAACATTGGTAGATTTCGTGTTACTTATGATTACTAAAACGATACTAGACACACGGCTTAAGGACTTATCGATTAATGGAGGATAA
>O138__wzy__73809576
ATGTACCTCAGAATGAATAATGTACTTTACACATTGAGTGGTTTGTTGTTGTTTTTATCGATTTTATTGCCGACAACATTATCAATTGTAAAGATTGTATTGTTACTATTGTTGCTTTTCTCGTGTATGTTCGCATGTAAGAATGCATACTCTTTATCGAGACAAATGGTTTTATTAATTCTATTTTATTCAGCTATTGGAATATTGTGGGTATTATATGGTGCAATACGTGGAAACCCAGGTTATCTTAGTATGTCAACTGTATTGATCTTTTATCCAATAATTTTTGGGATACTATCTGGATTATATAAGGAGAGGCTTAATGAAGAACTATATAAGCTTTTTATTTATTCTGCATGGTTCCTTTCTGTCATAACTTTATTGATAATAATTGATTTTATATGGTTGCATTTTGGAGTTTTCGATATAGCTACAGGTTTATATGATTTAGATTCTGTAGTTGTAGATAATTCAAGTGGTTATTTTAAATTTACTATACCTAACATATCTTCTTTGATTTTTTTAATTCCTTTCTTAATTTCTGCCATTTTTTTTAGAAAGCCACCTAAAGCACATTATATCTTACTTTTATTATTATGCGTATTGGCCATTTTGTCCGGGCGAAGAGCATTAATGTTGACAATGTTTTTAGCTCCAGTTCTCGCTGTAGTTATCACCTCTGATCGATTATCTAATAACAAAATTTTTTGTCGATTTCTGCTTGTTTTTGTGTTGATTGGTATGGCGATTTACTTGTTTTATATTGCGTACCCCGATTATTTTATTGATCGTGTTACTAATATATTAAATTTTGATAGTAATACTAGTAATCTAGAGAGAAAATATCAGTTTGATGCTTTGATGGCAGGATTTTATGAACATCCGCTCTTCGGGAATGGGGCTGGGGCCGCGGCGTCATACTTGCGATCGGATTCGCAACCTTGGGCTTATGAATTATCATACATTGCATTTTTATTTCAATTTGGTCTTGTTGGATTCTTTATTTATCTTATGGGAATTTTATTCATTATTTATACTCTTATTCGTCGGGTAAAGTTTGTAGGAAGAAACAGCATGGAATTCTGCTTTCTATCAGGTTTCATAAGTTTTATGATAGCAAATGCTACAAATCCTTATTTGCTGAAGTTTGATTATATGTGGTTGATTTTTATTCCTTTAGGTATAGCTAATTCAATTTTAGTCAAGAAATGA
>O139__wzx__667673016
GTGCCATTAAGTAAAAGTATTTATGCAATCTTAAGTATTTCATGTTTGCTGTTAGGATTATATATTCAATTTCTCTTTGCGGAATTTTATCAAGGAGATTTTTTAAATTTATTCTATTTGGGGGTTAGTTTTTGTAGTGTTGTCATAAGTATGTCTTCTGGGGGATTAGGCGGCTTTTTAATTTCAAGATTTTCTAATCTTTCAGAAACATTACGCCTTGATATTGCAGTGTTTTCATTTACTATTGTCTTTTCGATAATAGGTGTGGGTGTTTTCTGTGCTCTTTCATATACTTCATTATTTGTGCTTAAAATGGCACTGCATCAGTCATTAATTATTGCTTTTTTATTTTTTTTATATCTTTTATCTCTTGCTTTAAATCTAATTTTTCAATCATACTCCTACTCGAAAAAAGGGATTTCAGGGCCAATATTTTATGAGTTTTGTAGCCTTATATCTTATATTCTGGTTGCATTTCTTCTTGTGATTAATAAAGAAGATTATATTATTTGCTGCATATTGTTTTGTGTGCGTGGTTATTTTCAACTGATTTTGTACTATATTTTTTGCAAGGATAAAATAGCTTGCAGGCTAATTAACGGCGACGAAGTTAAATCTTTTTTTAATGAAATTAAATACTTAATGAGTGGTAGTGCATATTATAAATCAGAGCCATTAATTGATAGGTTTTTTCTTGTTGCCAGTTCTCATAATTTAGCAGCATATCACTTAATTAGCCAAATTTATAATGCAGCCCTTGGTCTCTGGTTTAAAATTTCTGTATCACCTTTAGTTAATAAACTGACTCAAAATACAACAAATACCATTGTATTTATGAAATTATTCCGTCGCGGTTTATTAAGTCAATGCATAATCTCTATAGTATCTGCTATAATCCTTTTTTTTACACCAACACTTCACTATTTAGAATCGATAAATATATTTCGCCCCATCGCTCAAAATGCTGATGTTGTCTATTTACTTTTCATTTTTTTTGTTGCGTCTCTTTTGGGGCAAGTAGTTTCTAATGCATACTATAGTATTGGACACCATAAAACACCGGTTATAGTTTCTTGTATAACATATACCCTGTTTCTACCAGCAAAATATTATCTTGTCAAAAGATACGGGGTCTCTGGACTGTGTATTCTAGTTTCTTTATATCACACGGTTAATTTTATTATTCTGTGGTTAATGTTTAGAGTTAAAGATGAAAGTTAA
>O139__wzx__73809588
GTGCCATTAAGTAAAAGTATTTATGCAATCTTAAGTATTTCATGTTTGCTGTTAGGATTATATATTCAATTTCTCTTTGCGGAATTTTATCAAGGAGATTTTTTAAATTTATTCTATTTGGGGGTTAGTTTTTGTAGTGTTGTCATAAGTATGTCTTCTGGGGGATTAGGCGGCTTTTTAATTTCAAGATTTTCTAATCTTTCAGAAACATTACGCCTTGATATTGCAGTGTTTTCATTTACTATTGTCTTTTCGATAATAGGTGTGGGTGTTTTCTGTGCTCTTTCATATACTTCATTATTTGTGCTTAAAATGGCACTGCATCAGTCATTAATTATTGCTTTTTTATTTTTTTTATATCTTTTATCTCTTGCTTTAAATCTAATTTTTCAATCATACTCCTACTCGAAAAAAGGGATTTCAGGGCCAATATTTTATGAGTTTTGTAGCCTTATATCTTATATTCTGGTTGCATTTCTTCTTGTGATTAATAAAGAAGATTATATTATTTGCTGCATATTGTTTTGTGTGCGTGGTTATTTTCAACTGATTTTGTACTATATTTTTTGCAAGGATAAAATAGCTTGCAGGCTAATTAACGGCGACGAAGTTAAATCTTTTTTTAATGAAATTAAATACTTAATGAGTGGTAGTGCATATTATAAATCAGAGCCATTAATTGATAGGTTTTTTCTTGTTGCCAGTTCTCATAATTTAGCAGCATATCACTTAATTAGCCAAATTTATAATGCAGCCCTTGGTCTCTGGTTTAAAATTTCTGTATCACCTTTAGTTAATAAACTGACTCAAAATACAACAAATACCATTGTATTTATGAAATTATTCCGTCGCGGTTTATTAAGTCAATGCATAATCTCTATAGTATCTGCTATAATCCTTTTTTTTACACCAACACTTCACTATTTAGAATCGATAAATATATTTCGCCCCATCGCTCAAAATGCTGATGTTGTCTATTTACTTTTCATTTTTTTTGTTGCGTCTCTTTTGGGGCAAGTAGTTTCTAATGCATACTATAGTATTGGACACCATAAAACACCGGTTATAGTTTCTTGTATAACATATACCCTGTTTCTACCAGCAAAATATTATCTTGTCAAAAGATACGGGGTCTCTGGACTGTGTATTCTAGTTTCTTTATATCACACGGTTAATTTTATTATTCTGTGGTTAATGTTTAGAGTTAAAGATGAAAGTTAA
>O139__wzy__667673016
GTGAGTTTTATTCATATCTTATTGCTAATTATTTTATTTTATTTACCGTTTATTTTTTTAAAATTTGGTTTACGAAAGAAAATAACGCATCCGCCAACTTTATTTTGTGCAATATTTTCATTTGTACTATCAATGGCTTATATAGCTCACATAACTTTGGGGTTTTATGAAATATCATATGAAAGCTATGCTATTTATGGATTAGGGAATTTATCATTTATTGCTGGGGGGATGATTACTGATGCTTTAAATAGACGAAACATAAAAAACAGCACTCAACTTGTTATTAACAAGCAAGAAATAACCCTACTAAAGATTCTTATTTTTACGCTATTGTTATATTTTCCAATTGCATATAGCGAGTTTAAACATGCGACACCTGATATGCCTCTCGCGTTAAAAATATTACGCATTCGTGAACGAGGATTAGAAGAGCAGGTATATAGTACCATAACAAACAACATGATAATATTGTCGTCGTGTTTAGTTATGTATATGACATTTATTTTCTCAATCAAAAAGATAAATGTTTATTATTATTCTCTGACATTTGTCCTCTTCTGTGCTTATAATTTCATGACTGGCACGAGGGCAGCAATTATTCTTATTTCAATCGCGTGTATTTTTATTTACTTACTAAATACCAATAAAAATAATAAAACCAGTAAGCTTTTTCTTTTATCGGTCGGGATGACTGCCATAATTCTAGGTGCTCTAGTTGCGATTTTTATGGGCAAAGATGGAATGGAACGTGATGAAAGTTTATTAGCTAATTTAAATAAGGTTGTTGATAATTATTTTTCATATACTGTTCAAGGGGTGATTTTATTTGATAATTATGTAATTGGAAGAGAAAAGATTACTCCTAATTGGGATATATTATCAGGCTCAGCTGAAGTAATTAATAAAATAACAAGCTCAAACATATTCAAAACTGACTCGAAATTCAGTGAATTCAGTCATTTTGCAAAAGATAAAGATGGTAATGTATGTACAATTTATTTTGCTATTTATCCATTATATGGTTTAGTTGGAGTAATATTGTTTTTTTTGTTATATGGAACCGTATGTACAATACTTTATAATCATGGGCCTGGCATTGTTTCCGTATTAGTCGGATATATTAACGCCACTCTATGTTTAAATATATTTAATGAACAAGTGTTCATCAATATTATATTCACAATTAAATTTATTTGTTTTCTGCTATTAATACGCTGTTTCGAGAGGATAAAATGA
>O139__wzy__73809588
GTGAGTTTTATTCATATCTTATTGCTAATTATTTTATTTTATTTACCGTTTATTTTTTTAAAATTTGGTTTACGAAAGAAAATAACGCATCCGCCAACTTTATTTTGTGCAATATTTTCATTTGTACTATCAATGGCTTATATAGCTCACATAACTTTGGGGTTTTATGAAATATCATATGAAAGCTATGCTATTTATGGATTAGGGAATTTATCATTTATTGCTGGGGGGATGATTACTGATGCTTTAAATAGACGAAACATAAAAAACAGCACTCAACTTGTTATTAACAAGCAAGAAATAACCCTACTAAAGATTCTTATTTTTACGCTATTGTTATATTTTCCAATTGCATATAGCGAGTTTAAACATGCGACACCTGATATGCCTCTCGCGTTAAAAATATTACGCATTCGTGAACGAGGATTAGAAGAGCAGGTATATAGTACCATAACAAACAACATGATAATATTGTCGTCGTGTTTAGTTATGTATATGACATTTATTTTCTCAATCAAAAAGATAAATGTTTATTATTATTCTCTGACATTTGTCCTCTTCTGTGCTTATAATTTCATGACTGGCACGAGGGCAGCAATTATTCTTATTTCAATCGCGTGTATTTTTATTTACTTACTAAATACCAATAAAAATAATAAAACCAGTAAGCTTTTTCTTTTATCGGTCGGGATGACTGCCATAATTCTAGGTGCTCTAGTTGCGATTTTTATGGGCAAAGATGGAATGGAACGTGATGAAAGTTTATTAGCTAATTTAAATAAGGTTGTTGATAATTATTTTTCATATACTGTTCAAGGGGTGATTTTATTTGATAATTATGTAATTGGAAGAGAAAAGATTACTCCTAATTGGGATATATTATCAGGCTCAGCTGAAGTAATTAATAAAATAACAAGCTCAAACATATTCAAAACTGACTCGAAATTCAGTGAATTCAGTCATTTTGCAAAAGATAAAGATGGTAATGTATGTACAATTTATTTTGCTATTTATCCATTATATGGTTTAGTTGGAGTAATATTGTTTTTTTTGTTATATGGAACCGTATGTACAATACTTTATAATCATGGGCCTGGCATTGTTTCCGTATTAGTCGGATATATTAACGCCACTCTATGTTTAAATATATTTAATGAACAAGTGTTCATCAATATTATATTCACAATTAAATTTATTTGTTTTCTGCTATTAATACGCTGTTTCGAGAGGATAAAATGA
>O13__wzx__187880655
ATGAGCATAATAAAAAATAGTGTCTGGAACCTTTTTGGCTATGCAATACCAACTTTAATTGCTATCCCCTCGCTAGGATTTCTCGCTCGAGGTTTGGGGCCTGAAGGTTTCGGTGTTTATACAATTGCAATTGCACTTGTTGGGTATGCTGGAATTTTTGATGTAGGCCTGACTCGCTCTGTTATTAGAGAAATTGCAATTCATCGTGATAATCATCATGAAAGAACCAAGGTAATTTCAACAAGTACATCTTTTTTGGTGCTATTTTCATGCTTTGGTGCTTTTTTATTATTGATTTTCTCTGATGGAATTGTTAATTATCTAAAAATTTCTGGTGTTGAACATAGTGATATACAACTAGCATTTAAACTGTTGGCTATTTGCATTCCATTATTTATTCTAAATCAATTATGGTCAGCCATTCTTGAGGGGGATGAAAAATTTGGCATTGTAAATATTCAAAAATCTATATCAAGCTCTTGCATCGCGGGAATTCCGGCCATATTTGTTTTTTATAGTGCTACATTGTCGGCAGCGGTTGCTGGTTTAATATTTGCAAGAGTTATTTCGATTTTAGTCTCTGCCTATTATGTCAGGAATGATATTAAAATTTCGGGGGTTCATTTTTGTTATAAAACCTTTAAACGACTCTTTTTCTTTGGCGGTTGGATGACAGTAAGTAATATCATAAGTCCGGTCATGGTGTATTTTGATCGATTTATAGTGTCAAATATTATGGGGGCAGATAAAGTTGCATTTTATTCTGCACCAGCGGAGGTTATTCTAAAATTAGGAATAATACCTGCAGCAATCGGGAGAGCAGTGTTTCCAAGGTTAAGTAACATCAAAGACTTTAAAGAATTTAAACGTAATGTAAATAAATCATTGCTTTTAATGTTTCTAATCTGTTTGCCGGTGATAATCATAGGCTTGTTATATTCAGGGCTTGTATTGAAAATATGGTTTGGTGAGAATTACCAAATTAATTCCTTTAATATATTAAATGTGTTATTGATCGGTTTTTTCTTCAATGCGCTGGCAATGATACCATTCTCTGCAATCCAGGCATTAGGAAAATCTAAAATTACTGCTTTGATTCATTGTGCTGAATTGGTTCCTTATTTAGCCCTTTTGTATTTTATGGTCGAAAAATATGGGTTACTGGGTGCCGCAATATCCTGGAGCATACGTGTAATTTTAGATGCTCTGTTATTACAATGGCTTTATACTAGAATGTGTTCTGTATATGAAAACTAA
>O13__wzy__187880655
ATGAATAATATAAATAAAATTTTTATAACATTTTTATGTATTGAACTGATTATTGGTGGTGGTGGAAGATTACTGGAGCCATTGGGAATATTCCCTTTGCGATATTTATTATTTGTATTTAGTTTTATACTTTTAATTTTTAATTTAGTTACATTCAATTTTTCAATCACCCAAAAATGTGTCAGTCTTTTTATATGGTTGCTTTTATTCCCTTTTTATGGCTTCTTTGTCGGCTTATTAGCTGGTAATAAAATAAATGACATACTGTTTGATGTGCAACCATACCTTTTTATGCTGTCACTTATATATCTATTTACACTAAGATATACTTTAAAATTATTTTTATGTGAGATTTTTATTAAAATAGTTAATGCATTTGCATTATATGGATCACTGTTATATATTTCATACATAATTTTGTTGAATTTCGGTTTGTTAAATTTTAATTTAATTTATGAACACTTATCATTGACTAGCGAGTTCTTTTTTCGTCCCGATGGGGCTTTTTTTTCCAAATCCTTCTACTTTTTTGGTGTCGGTGCGATTATCAGTTTTGTCGACAAAAAATATTTAAAATGTCTCATAATAGTGCTTGCGATATTATTGACAGAATCAAGAGGTGTATTACTTTTTACAACATTATCACTGTTATTAGCCAGTTTTAAATTACATAAGCTATATTTAAATACTATTATAATAATATTGGGCAGCGTTCTATTTATAATTATGCTTTACATGGTCGGATCACGCAGTGAAGATTCTGACTCTGTTAGATTTAATGATTTATATTTTTATTATAAAAATGTTGATTTAGCGACGTTCTTGTTTGGAAGAGGATTTGGTTCATTTATATTAGATCGATTAAGGATTGAAATAGTACCTCTTGAGATACTTCAGAAAACAGGCGTTATTGGTGTATTTATATCATTAGTTCCTATGTTGCTTATCTTTGTGAAAGGCTATTTTTTAAATAGTACAAAAACATCATTAATGATGTCGTTAATACTTTTTTTCAGTATTACCGTTTCTATAACTAATCCATTTCTTTTTACACCCATGGGAATTTTTATTATAGGCGTTGTAGTTTTATGGGTATTTTCTATAGAAAATATCCAAATTAGTAATAACCTCACTTCTGGAGCAAAATAA
>O140__wzx__733167177
ATGCAGTGCTCTGGTAGCTGTAAAGCCAGGGGCGGTAGCGTGGATAATTTTATTTATGGTGAAGCTTTGGCTTTTAATACAAATCTTAATAAAAATATAGCTTATCTTTTCTTAGTACAAGGAAGTTCTTATTTACTACCTCTCATAACTTTCCCATATCTTGTTCGTGTATTGGGACCAGAGTTTTTTGGGGTGCTGGGTTTCTGCCAAGCATCAATGCAATATTTGGTGATGCTTACAGAATATGGTTTTAATTGGACTGCAACTCAAAAAATAGCCATTAATAAAAATGATCGTAATAAGTTAACACATATTTTTTGGGGGGTTATCTTTGCAAAAATACTATTAAGTTTTTTTGCTTTTATTATGTTAACATTAGTTTGCATTTTTATTGAGCGCTATCGCGATGTTGCATTGATACTTGCGGCGTTTAGCCCTTTGGTTTTTGGTAATATAATTTATCCAATTTGGTTTTTTCAAGGATTAGAGAAGATGAAATGGATTTCATTGTGTACAATAACGGCACGAGCAATGTTAATTCCATTAACGTTCATTTTTGTAAAATCACCAGAAGATGTTTGGATAGCCGCGTTAATTCAGGGGGCAATAAATTTATTTGCAGGTTGCATCAGCTTATATATAATCAAACGCAATAAGTGGGTTGGTAGAGTTGTTTTTTCTGTAAAAGATATTAAGGAAAATTTAGTAGATGGTTGGCATGTATTTGTTTCAACATCTGCTATAAGTCTTTATACAACAAGCACAACTATAATTTTAGGATTTGTTTCTGGTCCAATTGCTGTGGGGTATTTTAATGCAGCGAATACAATACGTAATGCTGCACAAGGCTTACTCAATCCGCTAACTCAGGCTATTTATCCACGGATAAATTCTTTATTTGATACAAACTATCCGCAGGCATTAAGTTTAATTAAAAAATCTTTACGATATATAGGTTTATTATCTTTGCTCGGATCATCTTTTTTATTCATATTGGCTCCGTATATTATTTCATTAACAGTAGGAGAAAAGTATTTATACTCAGTTGATATATTGAGGTGGATGGCCTTCTTACCATTTGTACTTGTTTTAAGTAATATTTTTGGTGTTCAAACTATGTTGACACATGATTATAAAAAGGAGTTTAGCTACATTCTTATATTGAGTGGTGTTCTTAATCTAACAATTATCTTTCCCTTGGTTTATAAATATTCTGCAATAGGTGCAGCCATTTCTATTTTAATTACTGAATCCTTTGTGGCGTTGGCAATGTATTTGTTTTTGCGAATAAAGAATATATATATTATTAAATGA
>O140__wzx__747156429
ATGCAGTGCTCTGGTAGCTGTAAAGCCAGGGGCGGTAGCGTGGATAATTTTATTTATGGTGAAGCTTTGGCTTTTAATACAAATCTTAATAAAAATATAGCTTATCTTTTCTTAGTACAAGGAAGTTCTTATTTACTACCTCTCATAACTTTCCCATATCTTGTTCGTGTATTGGGACCAGAGTTTTTTGGGGTGCTGGGTTTCTGCCAAGCATCAATGCAATATTTGGTGATGCTTACAGAATATGGTTTTAATTGGACTGCAACTCAAAAAATAGCCATTAATAAAAATGATCGTAATAAGTTAACACATATTTTTTGGGGGGTTATCTTTGCAAAAATACTATTAAGTTTTTTTGCTTTTATTATGTTAACATTAGTTTGCATTTTTATTGAGCGCTATCGCGATGTTGCATTGATACTTGCGGCGTTTAGCCCTTTGGTTTTTGGTAATATAATTTATCCAATTTGGTTTTTTCAAGGATTAGAGAAGATGAAATGGATTTCATTGTGTACAATAACGGCACGAGCAATGTTAATTCCATTAACGTTCATTTTTGTAAAATCACCAGAAGATGTTTGGATAGCCGCGTTAATTCAGGGGGCAATAAATTTATTTGCAGGTTGCATCAGCTTATATATAATCAAACGCAATAAGTGGGTTGGTAGAGTTGTTTTTTCTGTAAAAGATATTAAGGAAAATTTAGTAGATGGTTGGCATGTATTTGTTTCAACATCTGCTATAAGTCTTTATACAACAAGCACAACTATAATTTTAGGATTTGTTTCTGGTCCAATTGCTGTGGGGTATTTTAATGCAGCGAATACAATACGTAATGCTGCACAAGGCTTACTCAATCCGCTAACTCAGGCTATTTATCCACGGATAAATTCTTTATTTGATACAAACTATCCGCAGGCATTAAGTTTAATTAAAAAATCTTTACGATATATAGGTTTATTATCTTTGCTCGGATCATCTTTTTTATTCATATTGGCTCCGTATATTATTTCATTAACAGTAGGAGAAAAGTATTTATACTCAGTTGATATATTGAGGTGGATGGCCTTCTTACCATTTGTACTTGTTTTAAGTAATATTTTTGGTGTTCAAACTATGTTGACACATGATTATAAAAAGGAGTTTAGCTACATTCTTATATTGAGTGGTGTTCTTAATCTAACAATTATCTTTCCCTTGGTTTATAAATATTCTGCAATAGGTGCAGCCATTTCTATTTTAATTACTGAATCCTTTGTGGCGTTGGCAATGTATTTGTTTTTGCGAATAAAGAATATATATATTATTAAATGA
>O140__wzy__733167177
ATGCATAGAAATATTACTTTAAAGTTGATACTTGCATGTTTGACAACGTTTGTCATGATGCTATTTTTCCCATTGTGGTTAAACCTATTAATATTCACAATAATTCTTTTTATAAGCGATAACTCACTTAAGATACCAGTGTCTGTAATATTGGCTTTGCTATCATCTTTATTTATATCAAGTGTTGATATTGCTTATGACCTAAAAAATTATCATGATCTTTTTGTCAACATTAACTCAGATATTTATACAAGTGAGTTTAAATTTGAACCATTTTTGTTGTACTATTACTCTGTTTTATCTCAATTAGACGTTGATTTCAGAGTTGTGCTTTTTTTGCAATCACTATTTTTGAATGTTACACTTCTGTATGTTTTTATAAAAACATTGGGGATTAAAGGTATAAAGTATTATGGTCTATTGTTGATTTTTCCCCAATATGTACAGTTGTCATTGTTTCTTAGTCGTCAGACTATTTCATTATTATTTGTAGTTTTGTTAATAACGTATTGTTTAAATAATAAGATGACTTTATTTAAATTTATCGTTGTATCTACAATAGCTGTTTCTGCGCATGCAATTTCTTTGCTATATATAACTATAATCTTACTCTCATCAAGATTAAAAAAATATCTCACATGGAAAATGTTATTTACTATCTGGCTTGTTGGTATTTTAATGCCTATAACTGCTGATATCATGAATAATATTTTGCAGAATGTATTCAATCAAATCCCTTTATTGGATAGAAAAATTGGATTTTATATGAATTCTGTTAGCACTAATATCAGTGCATCATTAACGCTTTATAGCATTTCAATATTACCTCTTCATATTTTATTTTTTATGATACTCTTATCAATAAAAAAAAAGAAATATAAAACAACAGCTACTGCATTTACATTTGTATATTTGATTGTATATTATTTGATTATATTCCTAATAAATTATCCACTACTTCCGGCTAGGATCGGTTTGTTAATTATTATTTTTACACCATATTTCTACTTTGTTGCTATAAATGTATTTTACAGTGACAGTAAATACTATAAAGTTATGGAAAACTTTGGTGTTTTGTTTGTTTTAGCCATTTTTATACGTTTTCTTTTTACTAACGATTATGGAGATTATAACGTTAATTTGGCTAATAAGCATATACTTGAATATAGTCTTTCAAATTTGTTAAATTAA
>O140__wzy__747156429
ATGCATAGAAATATTACTTTAAAGTTGATACTTGCATGTTTGACAACGTTTGTCATGATGCTATTTTTCCCATTGTGGTTAAACCTATTAATATTCACAATAATTCTTTTTATAAGCGATAACTCACTTAAGATACCAGTGTCTGTAATATTGGCTTTGCTATCATCTTTATTTATATCAAGTGTTGATATTGCTTATGACCTAAAAAATTATCATGATCTTTTTGTCAACATTAACTCAGATATTTATACAAGTGAGTTTAAATTTGAACCATTTTTGTTGTACTATTACTCTGTTTTATCTCAATTAGACGTTGATTTCAGAGTTGTGCTTTTTTTGCAATCACTATTTTTGAATGTTACACTTCTGTATGTTTTTATAAAAACATTGGGGATTAAAGGTATAAAGTATTATGGTCTATTGTTGATTTTTCCCCAATATGTACAGTTGTCATTGTTTCTTAGTCGTCAGACTATTTCATTATTATTTGTAGTTTTGTTAATAACGTATTGTTTAAATAATAAGATGACTTTATTTAAATTTATCGTTGTATCTACAATAGCTGTTTCTGCGCATGCAATTTCTTTGCTATATATAACTATAATCTTACTCTCATCAAGATTAAAAAAATATCTCACATGGAAAATGTTATTTACTATCTGGCTTGTTGGTATTTTAATGCCTATAACTGCTGATATCATGAATAATATTTTGCAGAATGTATTCAATCAAATCCCTTTATTGGATAGAAAAATTGGATTTTATATGAATTCTGTTAGCACTAATATCAGTGCATCATTAACGCTTTATAGCATTTCAATATTACCTCTTCATATTTTATTTTTTATGATACTCTTATCAATAAAAAAAAAGAAATATAAAACAACAGCTACTGCATTTACATTTGTATATTTGATTGTATATTATTTGATTATATTCCTAATAAATTATCCACTACTTCCGGCTAGGATCGGTTTGTTAATTATTATTTTTACACCATATTTCTACTTTGTTGCTATAAATGTATTTTACAGTGACAGTAAATACTATAAAGTTATGGAAAACTTTGGTGTTTTGTTTGTTTTAGCCATTTTTATACGTTTTCTTTTTACTAACGATTATGGAGATTATAACGTTAATTTGGCTAATAAGCATATACTTGAATATAGTCTTTCAAATTTGTTAAATTAA
>O141__wzx__115503044
ATGTCGAAATTAAAAAGCAATTTAGTGTATTTAACATTTGCTCAAGCCATAAGCTATATATTTCCTCTTCTGACATTGCCTTACTTAAGTCACAAACTTGATCCTAGTGATTTTGGAATGTTAGGGGTGTGTCAAGCAATAGTTCAATATTTTATAATTGTAACCGATTACGGCTTTAATATTACAACAACAAAAGAAATATCAATAAATCGAAATAATAAAAAAAAGATTTCAAAGATATTTTCCACAACATTATTAGCAAAGATTTTTTTGTTGTTTGTCTCTGCAATAGGGTTAATTATTTCTGGATGGGCTGTGAAGTCGATCTCTGGTTATGAGTTATTATTGATTTGCTGTTTTGTAGGCGTTATTGGTAATACGTTTTATCCTTTATGGTTGTTTCAAGGGACTGAAACCATGAAAATACCTGTAATAATGTCCTCTGGTGCTAAGTTACTTTTACTATTAAGTATTTTTATTTTTGTAAAAGACCGAGCAGATCTCAATATTGCAGCATTATTATTAAATTCAGGAAATTTTTTTGCAGGCATATTGGGATTAATTTACATTAAAACAAGGAAGCTGGTTTTTTGGTATAGGCCAACATTACAAGAAGTCTATATTGTTTTACTTGAAGGCTGGCCAGTATTTATCTCCACTGTTGCAATTAGTTTTTATACTACATTTAACACAGTACTGTTAAGTTATAAAGTCAGTTCTGCAGAAGTAGGCTTTTATAATGCTGCGGATAAAATAAGAATAGCTATACAGTCAATGTTTGGTCCCATTACTCAAGCATTTTATCCTAGAATCGTACATTTATATAAAGTTGAACGAGAAGCTGCTATAAACTTGTTGAACAAAGGCATGCTGTTAATCTTGGGGTTGACGATTCCTTCAGCGTTACTCTTCTTTAATTGTTCAGATTATATAGTAGCACATTATTTGAGTAGTTCCTTTTCTCAGACTGCTTCTTACTTGAAGCTTTTGAGTTTTTTACCAATAATTATTGGTATAGCGACAGTATATTGTAATTGGGGATTACTAGGGGATGGTTATGGAAAAGTAGTTAGTAAGATTTATGTTTCATTTGGCCTAATACACTTTCTGTATGCAACACCACTTATAATAATATTTAAAGTCAATGGACTTATTTTGTCAGTATATATAACACAAACACTGATAACTTTAACTACAATATATCATTACTATAGAAAGGTATATAATGGATTTAATAAATAG
>O141__wzy__115503044
ATGGAATATATGTTATTATGTTTCTGGCTTGCTATTTCTTGCTGTTCTGTAAAGGTTTCTTTAAGTAAAATAAATATACTATTGATTTTTATTTTTCTTTCGGGTGCTTATAGTTGGGGTTATGATTGGATTCGTTATAGAGAGTATTATGAGAATGTATTTTTAATAAGTGATCTGGTAACATGGATATATGAACCTGGGTTTACATTCATTTTGTTTGTAAATAAGTTGCTCAATTTAGACTACCACTGGGTTGTTGTTACATGCACGCTTATTTTAAGTGTAAATGTTTATAAATATATAAAGGTTAAAAATCATCCTAATTTCTGTTTGTTATTTGTATTCAGCATTTTTGGTTTTATGGAGTTTGCAGAGCAAATTCGACAAGGTGTCGCTATATCGTTTATACTTTTAGCTGTAGATAATTTATTGGTCAAAAAGAATAAAAAGTTTATTTTTTATGTAATCTGTGCTGCTATGTTCCATATCTCGGCAATAGTATGTTTATTATTTTTATATCTTGTTAAATTATTGGATAGGAAAAATAAAGCATTTATAATGCTCTCTCTTATAATTTGGGCGGTGTTTCTGTCATTGCATTTAATGTTTAATATATATAGATTTTTTGGAGTGAGTGGTTTTATTGCAACAAAATTAAAAGGATACGCTGAAAGTGATGGTAGTGAATCTGGTATTTTAAGTGCTGGGTTGCTATTAAATATTATGGTAATAGTCATCTGTCTGCTTTCCATTCAAGGAAGACATCTTAAATATTATCTATCCTCAGTATTTTCATTTTTTGTAATACAATCAAAAATCGTTTCCATAGCTTACCGATTTTCGTACTATGGTTATGCTTTTATATATGAGTCGTTTGAATGGTTATACATGGCTAACAAAGGTAGATTGTTTAATAAACTCGCAATGATAATTGTACTCCTTGTTTTTGCTTTTAAGCCATTATTAAATCCTGTTTACTTAGACATGTTCAACGATTATCATTTCTTCTGGTTCGGCTTTTTAGATACTTTACCAGATGTAAATATAACTCAAGTTAAACGGTGTTCGACACTATTAAACCATGGTATACAGTATTGTAGACGATAA
>O142__wzx__733167197
ATGAGCATTATAAAAAACAGTCTTTGGAATGTTGTCGGGTATATTGTCCCTGCTATTGTCACGATCCCTGCGTTGGGAATATTAGGTCGAATCTTAGGTGCAGAAACCTTCGGTGTATTTACTCTTGCGCTAGCAATAGTTGGGTACGCTAGTATTTTTGATGTAGGCTTATCAAGAGCTGTTATTCGAGAAATAGCGTTATTTCGAGATGATCAAGAAGAAAAAAGAAGAATAATATTCACAGCATCATTATTAGTTACAGTAATGGGAGTTACTGCTGCATTAGTATTGTATATTGCAAGTGATGTAATAGCTAATTTGTTGAAGATCAGCTCTGAGTTACATTTGAGTGTTGTTAATTCTCTACATATACTCTCACTCTCCATCCCCGTTTATTTGGTAACACAAATATGGCTTGCAATTCTAGAGGGAGAAGAGAAGTTTGGTCTATTAAATATTTATAAATCTATTACTGGTTCTCTAATTTCACTACTTCCGGTTATTTGTATCTTTATTTCTCCCTCCATTGAGTATGCTATTATTGGCTTGGTTGTATCTCGATTGGTTTGTATGTTGTTTGCTTTCTTTTTATGTAAAAGAATAATAGTGGAGTCATATTTCGAGTTTAGCAAACTAACATTGAAACGAATGCTAATGTTTGGGGGATGGATAACAGTAAGCAATATTATAAGTCCGTTAATGGCCTATTTTGACCGATTTATTGTTTCTAATCAATTAGGTGCAGCAGTCGTTGCCTTTTATACAGCTCCTTCTGAAATTATTGCAAGGTTAGGTATTGTTCCCGGTGCTTTTGCCCGCGCTATTTTTCCTCGTTTGAGTTGTTCAAATGATGTCCACGATAGAAAAAAGAACAAAAAAATAGTATCATTACTTCTTTTCCTGATAACAGTTCCAGTATTTATTGTAGGACTTTTGGCCAGTAATAAATTTATGGTTTTGTGGATGGGACCTGAATTTGCAGGTACTTCAGCTAATATATTGGTTATTCTTCTTCTCGGTTTTGTTTTCAATTCATTAGCACAGGTCCCTTTTGCTAGTATACAGTCACGTGGTTATGCTAAAATCACTGCATATATACATATGGTGGAGCTAATCCCTTATTTGATGGCTCTGTTTTATTTTATTAATAACTATGGAATTATTGGTGCCGCGTATGCATGGAGTATAAGAGTGACTATTGATTATATATTATTGGCATTTTTTGACAGATGCTTTGATAAGTAG
>O142__wzx__747156418
ATGAGCATTATAAAAAACAGTCTTTGGAATGTTGTCGGGTATATTGTCCCTGCTATTGTCACGATCCCTGCGTTGGGAATATTAGGTCGAATCTTAGGTGCAGAAACCTTCGGTGTATTTACTCTTGCGCTAGCAATAGTTGGGTACGCTAGTATTTTTGATGTAGGCTTATCAAGAGCTGTTATTCGAGAAATAGCGTTATTTCGAGATGATCAAGAAGAAAAAAGAAGAATAATATTCACAGCATCATTATTAGTTACAGTAATGGGAGTTACTGCTGCATTAGTATTGTATATTGCAAGTGATGTAATAGCTAATTTGTTGAAGATCAGCTCTGAGTTACATTTGAGTGTTGTTAATTCTCTACATATACTCTCACTCTCCATCCCCGTTTATTTGGTAACACAAATATGGCTTGCAATTCTAGAGGGAGAAGAGAAGTTTGGTCTATTAAATATTTATAAATCTATTACTGGTTCTCTAATTTCACTACTTCCGGTTATTTGTATCTTTATTTCTCCCTCCATTGAGTATGCTATTATTGGCTTGGTTGTATCTCGATTGGTTTGTATGTTGTTTGCTTTCTTTTTATGTAAAAGAATAATAGTGGAGTCATATTTCGAGTTTAGCAAACTAACATTGAAACGAATGCTAATGTTTGGGGGATGGATAACAGTAAGCAATATTATAAGTCCGTTAATGGCCTATTTTGACCGATTTATTGTTTCTAATCAATTAGGTGCAGCAGTCGTTGCCTTTTATACAGCTCCTTCTGAAATTATTGCAAGGTTAGGTATTGTTCCCGGTGCTTTTGCCCGCGCTATTTTTCCTCGTTTGAGTTGTTCAAATGATGTCCACGATAGAAAAAAGAACAAAAAAATAGTATCATTACTTCTTTTCCTGATAACAGTTCCAGTATTTATTGTAGGACTTTTGGCCAGTAATAAATTTATGGTTTTGTGGATGGGACCTGAATTTGCAGGTACTTCAGCTAATATATTGGTTATTCTTCTTCTCGGTTTTGTTTTCAATTCATTAGCACAGGTCCCTTTTGCTAGTATACAGTCACGTGGTTATGCTAAAATCACTGCATATATACATATGGTGGAGCTAATCCCTTATTTGATGGCTCTGTTTTATTTTATTAATAACTATGGAATTATTGGTGCCGCGTATGCATGGAGTATAAGAGTGACTATTGATTATATATTATTGGCATTTTTTGACAGATGCTTTGATAAGTAG
>O142__wzy__733167197
ATGTTATATGTTCTCACTTTTGCGCTCATTACATCATTCGGGCTTTTTATTGCACTTTATCTGGTCAAATGTAACTTTACATCACCTCTGTCTTTACATTGTTTCGCATGGTTTTTCGTTAGTAGCACTGGATTGTTTGCTTATGATGAGTTTATTGATTTTCCCGAGATAAGCTTCTATGCAGTAATGATTTGGTACCTGATTGTATATTTTATTTTAATAACAGGTGAGTTAATATCCTTAAATATAAAAAGTGTGAACTATTTTAAAAATAAGGAATATATATGTGGAAGATATTGGATCATAGTAATACCATTGTCTGCTTATACAATTTACGAAATTTATAGAGTGGGAAATACTGGGCCTGCATCATTTTTCCTTAATTTACGTCTCGCAAACATTATTGATGATTACGAAGGTGAAAAGTTCACATTGATGACGGCTATATATCCAGTCTTGATAGCGATGTTTTCCATCGTATGCATATCTTGTTCATCAAAGAAGAATAAGTACGCATTATGGCTATGGTCTATTCTATTTTGTATTGGCACTATGGGTAAATTTGCTGTAATAACCCCAATTTTAATTTTCTATATAATCCGTGAGTTGACGGGAGGCTTAAATAAAAAGAGGATGGTTTTTATTGTTCCAGGTGTAATCTCTGCTATTCTTTTTATGCATTTCATACGAATGTCTAGTGGAGATAGTACTACAATAAGTTCTGTTCTAGGGGTATATATTTACTCGCCACTACTTGCATTGAGTAAGTTACCTGAACTAAATATAAATGGTGAATCTGGTGAATATACATTCAGATTTTTGATTGCAATTCTATATAAAGTAGGCCTGTCCTCAAATGAGCCGGTTAAAACTATTTTAGATTACGTCAACGTGCCCGTTCCAACAAATGTTTTTACGGTGATGCAACCATTCTACCAAGATTATTCTTTATTTGGAGTAGCATTTGGAGCAATATTTTATGGGATTATATATTCTTCAATATATCTTCTGGCAAAAAAAGGAAATCCAGTTGCCCTGCTTATTTATGCCGTTCTTGCAATTAGCCTATTTACTTCTTTTTTTGCAGAAACTTTAATAACTAACCTTGCAGGTAATATAAAGGTAGTAATTTGCATATACCTTCTATGGAGATTTACAGTAAGATGCAAGATAAAACCGTAA
>O142__wzy__747156418
ATGTTATATGTTCTCACTTTTGCGCTCATTACATCATTCGGGCTTTTTATTGCACTTTATCTGGTCAAATGTAACTTTACATCACCTCTGTCTTTACATTGTTTCGCATGGTTTTTCGTTAGTAGCACTGGATTGTTTGCTTATGATGAGTTTATTGATTTTCCCGAGATAAGCTTCTATGCAGTAATGATTTGGTACCTGATTGTATATTTTATTTTAATAACAGGTGAGTTAATATCCTTAAATATAAAAAGTGTGAACTATTTTAAAAATAAGGAATATATATGTGGAAGATATTGGATCATAGTAATACCATTGTCTGCTTATACAATTTACGAAATTTATAGAGTGGGAAATACTGGGCCTGCATCATTTTTCCTTAATTTACGTCTCGCAAACATTATTGATGATTACGAAGGTGAAAAGTTCACATTGATGACGGCTATATATCCAGTCTTGATAGCGATGTTTTCCATCGTATGCATATCTTGTTCATCAAAGAAGAATAAGTACGCATTATGGCTATGGTCTATTCTATTTTGTATTGGCACTATGGGTAAATTTGCTGTAATAACCCCAATTTTAATTTTCTATATAATCCGTGAGTTGACGGGAGGCTTAAATAAAAAGAGGATGGTTTTTATTGTTCCAGGTGTAATCTCTGCTATTCTTTTTATGCATTTCATACGAATGTCTAGTGGAGATAGTACTACAATAAGTTCTGTTCTAGGGGTATATATTTACTCGCCACTACTTGCATTGAGTAAGTTACCTGAACTAAATATAAATGGTGAATCTGGTGAATATACATTCAGATTTTTGATTGCAATTCTATATAAAGTAGGCCTGTCCTCAAATGAGCCGGTTAAAACTATTTTAGATTACGTCAACGTGCCCGTTCCAACAAATGTTTTTACGGTGATGCAACCATTCTACCAAGATTATTCTTTATTTGGAGTAGCATTTGGAGCAATATTTTATGGGATTATATATTCTTCAATATATCTTCTGGCAAAAAAAGGAAATCCAGTTGCCCTGCTTATTTATGCCGTTCTTGCAATTAGCCTATTTACTTCTTTTTTTGCAGAAACTTTAATAACTAACCTTGCAGGTAATATAAAGGTAGTAATTTGCATATACCTTCTATGGAGATTTACAGTAAGATGCAAGATAAAACCGTAA
>O143__wzx__168481263
ATGTCTAGTTTTTTAAGAAGTATTATCTCTGTAAGTGCTCTAAAGCTAGTGGATTATATTGTCCCAATAATAATTATGCCGCTGGTTTTAACTAGATTTAATTTAGAGGGATATGGAGTTTATTCGTATGTGTTAACTATATCAACTTTTATTTCATTTATTTATGATGCTTGTCTAAATACAGTAGGCGTACAACAATTAAATAAGCTTAAGGGTAATGAAATTGCTCAGCAGTCGTTTGTTATTTCAGCGATTTTCTTTAAGTTAGTGTTTTTTTTTGTATGTGCGATGGTGTTTATTATAATTTCAGAGACTGCAGGGAAGAGTGATTATTTTTGTGTCGTAATATTCTCGTTTGGATTTGGCATGCTTAATAGTTGGTACTATATAGCAAAGGATAACTTTAGGTTTATAATAATAGTGTCCTTGGTAGTTAAAATTTTAGCGGTTTTATTTGTTTTATATTATGCTTTTGAATTACACATGTTTATTTTTATTCAGGCGATAGCATCTGCTCTGGTTGGACTTATTAGTTTGATAAAAATAAAGAATGATAATAGGTTGGGAAAAATATCATTTAGACACATTAAAAATTATTTGAAAAACATTAAGCATATGTACATATATAGCGGGGTAAATGCACTTATTCAGCCTATAATTAATTCTGCTATATTGGCATCAGGAAATGCTAGCTTGTTAGGGATATATAACGTCGTTATGCGATTTGTGACAGTATCCGTAACATTTTCCAATTCAATTATCACTGTCTTAAATAAATGTAATTCAGAGGTTTTTTATTCCGTAGGGCACAAAACTAACTATGTGGAAGTAAAATACAGAAGTCAGCTACTCAAATTGTTGTTTTACAGCATCGTTGTTTTTATATGTGTGGCTGCAATATCATATGTCTCTATTTATTTGACAAAGGGAGAAATATCTCGTTTTTTTATTTTTCTAATATTTTCATTTAGCCTAGCTGTTATCCCAAGTATACTCAATCAATATTTAACTCAATTAATTCATATGATACACTCATCAAAAAATATAGTAAAATATGTGATTTGTTCGAATGTATTATCGTTAATATCTATTTTTTTATTTTCTTCATTATTCCCATATTATTATATAGTATATGCTGTAGTTCTATCGCCAATTATTATTACAATTTGTTGTCTGTGGGATTTGAAATGCAAAAACTTGCTGTAA
>O143__wzy__168481263
ATGAAGGTTTTTTTTGATGTATTTTTGTTGTTTTTATTTGTGTTTGCTTTTAGCATCCCTGTTTTTTTTAATTCAGGCTATCTTATATATATTTTCTCCTTGATTTATTTAATTACAAATATCAGGATAAGGACTGTTTTTTTTAGTCTAATAAGTACAAGAATATTTTTTATTGCGTTTTTGTCTTTGGCCTGCATGCTCTTTTTTTCTTGTATTTCATTGGTATTAAATGGTACAGGAGATTTATCTATCATGGGGGTTATCTTTAATAATTTCGCTGCATTATTCAGCTCTGTTATAATTGCGTCGCACTTAATCCAGCATAACAATGATAATGTGTTGAAATTGTTTTTTCTAATTGCCCTCTTACAATCCTTTTTTATTATTCTGATGATGTTTTTTCCCAGTATAAATGCTTATATTCAAAGTATTATTAGAACAAAAGAAGAAATAGAATTTATGAGTAATACATATGGAGGCATCAGGGGATTAGGTATATCAGGTTCTGTTGCCTTTGGTCTTGCTATAATTATGTCATTATTATCTTTTCTTTCAATTGTTTGGTTTAATGAGGAAGACTGTAATATTCCTTTCTTTTTTAAATTATTTTTTATCATACTCTTGCTGTTCGCGTCAATTTCTGCTGGGCGTACGGCTGTTTTGGGGTTTGTCCTCGGAGGGGTATATAGTTTTATTTGCTCTGATTATAAAAAGAAGTTTTATCGGGCGCTTCAAATTTTGATTTATGTATCTCTGTTTTTATTTATTTTTTGGAGATTTTTTTTAAATGAACATGTTTATGATATCTTGAAAAAATATTCGGATTATTCTTTTCAAATGTTATATTATTATTTAGATTCAGGAAAGTTATCAACAACATCTACAGATGCATTATTTAATATGTATTTTCCGTTAACAGAAAAACAGATCTTCATTGGTGATGGGTACTATACCGTTAAAGGATGGGACATATTATCTCGGGACCGATGCTGGATTTATGCGGTTAGCATTATTTTTGGGTGCGGTACCATCGGTTATTTTTTATTTTTTATTTTTTATTTTTTTGACTATTTATGCTGCTAA
>O144__wzx__667673039
ATGAGTTCAATAAAAAAAATCGTGCTCAATTCAAGTGCACTCTATATTAGAATGATTTTTGTTATGCTAGTAAATCTTCTTGCAACAAGATTTCTTATGGCAAATTTCGGGATTGATGGCTTTGGCCTATACAATGTTATTTCTAGTATAGTCGTTTTAGGGGCTTTTATTACCGGGATTTTGACAGTATCTAGTCAACGATTTATTTCTTCTGGTTTAGCAAAAGCAGGCCATGTTGGAGCAAATGATTATCTTAATGCAATTTTTGCTGTTCATATCCTTTGCTTTATAAGCATAATAATTATTCTTGAAATATTCGGATATATATATATAAATGGTTTTTTGAAACAGGATGTTCTACCGATAAATGATGTGTATTATATATATCATATTACAGTTGCTGGTTTTTCATTTAGTATCTTTATTTCATTTTTGAATTCTATTTGTATTGCTGAAGAAAATATGTCTGCATATGCGAGATTCAGCATATTGGATGCTACACTTAAATTACTTATAGCATATTCAACTTTATTTGTTCACAAAAATACCATGATCGTATATGCATTAGCAATGCTATTTGAAGTTATTATTATGGTCTTTGTAATGGTCATTTTTATTCATAGAAGATATCCTTATTATAAAATAAACAATAATTATGATTTTATGAAAATTAAAGAGGTTTTTTCATTTGTAATATGGAGTTTATGGGGAGGGGTTGCAACAGTATTGAGTAATCAGGGGATAAATTTATTGCTCAATTATAATTTTGGCGTCGCTATAAATGCTGCAAGAGGTGTTTCGATGCAGATTAATTCAGCCTATCTTCAGATCGTAAATAATTTTCAGTTCGCTATCAATCCTCAACTGGTTAAATCTTATGCCTCAAATGATATTAGTAGATTTGAAAGATTGTTCTTTCTCGGATCAAAAGTATCTATTCTATTTTCTACTATTATATTTTTTATTTTATATGTTAACATAAATTATGTGCTAAGTTTATGGTTAATAAACTATTCTGAGGATATGGTTTCGTTCTCAAAATTGATAATTATTGATGCATATATAACAAGTTTTAGTACTGCTATTATACTTGCAATACAGGCTAGTGGTAGAATAAAGATATATCAATCTATTGTGGGTGTTATATTGTTGTTGAATCTTCCTTTATCCTATGCGGCTCTAAAATATTGGCATGAGCCACAGTTGGTTTTTGTTGTTAGTATAACATTATCAATATTGAGTCTTATTTTTAGAATGCTATTTTTACAGAAAATTGTGAAAATCAAGTTTAGGAGTTTTTTATTTGTCATTATATTTCCTAACATCTGTGTTTTTGCAATTGTTTCACTGGTTGTTAATTATAATATATCACTGGCACTGACTTTTCAACAATTTATAATTAATTCTGTTTTGATAACACTTTTGGTTATATTTCTTTTTATCTTTATTTCTTTAAATAGTATGGAACGGAAAATGTTGTTAAATAACTTTTTGAAAATCACTAAGGGATTTAAATGA
>O144__wzx__733167215
ATGAGTTCAATAAAAAAAATCGTGCTCAATTCAAGTGCACTCTATATTAGAATGATTTTTGTTATGCTAGTAAATCTTCTTGCAACAAGATTTCTTATGGCAAATTTCGGGATTGATGGCTTTGGCCTATACAATGTTATTTCTAGTATAGTCGTTTTAGGGGCTTTTATTACCGGGATTTTGACAGTATCTAGTCAACGATTTATTTCTTCTGGTTTAGCAAAAGCAGGCCATGTTGGAGCAAATGATTATCTTAATGCAATTTTTGCTGTTCATATCCTTTGCTTTATAAGCATAATAATTATTCTTGAAATATTCGGATATATATATATAAATGGTTTTTTGAAACAGGATGTTCTACCGATAAATGATGTGTATTATATATATCATATTACAGTTGCTGGTTTTTCATTTAGTATCTTTATTTCATTTTTGAATTCTATTTGTATTGCTGAAGAAAATATGTCTGCATATGCGAGATTCAGCATATTGGATGCTACACTTAAATTACTTATAGCATATTCAACTTTATTTGTTCACAAAAATACCATGATCGTATATGCATTAGCAATGCTATTTGAAGTTATTATTATGGTCTTTGTAATGGTCATTTTTATTCATAGAAGATATCCTTATTATAAAATAAACAATAATTATGATTTTATGAAAATTAAAGAGGTTTTTTCATTTGTAATATGGAGTTTATGGGGAGGGGTTGCAACAGTATTGAGTAATCAGGGGATAAATTTATTGCTCAATTATAATTTTGGCGTCGCTATAAATGCTGCAAGAGGTGTTTCGATGCAGATTAATTCAGCCTATCTTCAGATCGTAAATAATTTTCAGTTCGCTATCAATCCTCAACTGGTTAAATCTTATGCCTCAAATGATATTAGTAGATTTGAAAGATTGTTCTTTCTCGGATCAAAAGTATCTATTCTATTTTCTACTATTATATTTTTTATTTTATATGTTAACATAAATTATGTGCTAAGTTTATGGTTAATAAACTATTCTGAGGATATGGTTTCGTTCTCAAAATTGATAATTATTGATGCATATATAACAAGTTTTAGTACTGCTATTATACTTGCAATACAGGCTAGTGGTAGAATAAAGATATATCAATCTATTGTGGGTGTTATATTGTTGTTGAATCTTCCTTTATCCTATGCGGCTCTAAAATATTGGCATGAGCCACAGTTGGTTTTTGTTGTTAGTATAACATTATCAATATTGAGTCTTATTTTTAGAATGCTATTTTTACAGAAAATTGTGAAAATCAAGTTTAGGAGTTTTTTATTTGTCATTATATTTCCTAACATCTGTGTTTTTGCAATTGTTTCACTGGTTGTTAATTATAATATATCACTGGCACTGACTTTTCAACAATTTATAATTAATTCTGTTTTGATAACACTTTTGGTTATATTTCTTTTTATCTTTATTTCTTTAAATAGTATGGAACGGAAAATGTTGTTAAATAACTTTTTGAAAATCACTAAGGGATTTAAATGA
>O144__wzy__667673039
ATGAATGATAGAATAAATATGATAAGAAATGAAAATGCCATAATTATTATGGCGACGATATTAGCGGTTATTTTTTTGTGTTGTGTGTCACTGTCTCCATTATTGGGTTTTTATATCCCGTTAATGTTTTTATGTATAGTGTGCGGTAATTCCAAATACATCAGAATGGTTTTAATCTTATTTTCAATATATTCTGCTTCATTTTTTGTTGCCTCGCGAAATATATTTGATGCGAATGCAAGTGATTTTGATGTTTACTATGATGTTTATCAGATAGTGAATAACGGGGGGACTATATTATACAAGGACTTTTCTGCTGGGTTTGAATTTTTCTTGCCATTATTCTTTAAAATGATTTCTTTTATTTTGGGAGATGCAAGCCCGCAGATTGTGCTTGCAGTTACAGTTTTTGCACAATTGTTTTTGCTCTATATATGGTTGGAATGGGATGGATTTAAAAATGTAAATCCAGAAGACCGTAATTTATGTGCTGCATCAACATTTGGTTTACTCTTTATTTATATGTTTTCTCAGATCTTGAGACAAGGATTCTCGAGTGTCTTTTGTTTGTTTGCAATATCATTTTTTCTTCGTAAAGAAAGATTATCATTTATTATATTTTATCTGTTAGCTATATCATCTCATTTAACAGCTATAATCATTGTGCCTATGTTTATTATTTTTATGAAAAATAAAAAAATAAGCATGTTAATATGTTTGGGGATGTTTGCTTTCTCAGGCGTATTTAGTTTGTTATTGCCATTTATTGTTGCTCATAATTTATTTGGCGAAATGTCATATAAATTTGCATTTTACACATTTACATCACTTGCTGGTTATGACCTATCTAGTTACTTTAAGTTTTTAGTTATTACTGTTATCGCAGGTTATTTCTTTTTTGATAATAAGAATAAATACTTAAAGCCGTTAATATATTATGGAGGATTGGCTTACATTGCATTATTACCAATTCCATTGGCTTCTGATAGAATGCTAATGGTTTTAGCTGCACTGTTGCCGGGATATATACTATTTTTTAGTTTTTATAAAATCAAAAATATTTACAAAATAATATTGATTTTGTTTTTTGTGTTAAAGGTAATGACTTATGGTCCATTTTATGATCATAAAAAAGATTATGATAACCCAATGCAATACTGGTATACGTATCCATGGATAAATGACACTCCATTTTATTATATACATTAA
>O144__wzy__733167215
ATGAATGATAGAATAAATATGATAAGAAATGAAAATGCCATAATTATTATGGCGACGATATTAGCGGTTATTTTTTTGTGTTGTGTGTCACTGTCTCCATTATTGGGTTTTTATATCCCGTTAATGTTTTTATGTATAGTGTGCGGTAATTCCAAATACATCAGAATGGTTTTAATCTTATTTTCAATATATTCTGCTTCATTTTTTGTTGCCTCGCGAAATATATTTGATGCGAATGCAAGTGATTTTGATGTTTACTATGATGTTTATCAGATAGTGAATAACGGGGGGACTATATTATACAAGGACTTTTCTGCTGGGTTTGAATTTTTCTTGCCATTATTCTTTAAAATGATTTCTTTTATTTTGGGAGATGCAAGCCCGCAGATTGTGCTTGCAGTTACAGTTTTTGCACAATTGTTTTTGCTCTATATATGGTTGGAATGGGATGGATTTAAAAATGTAAATCCAGAAGACCGTAATTTATGTGCTGCATCAACATTTGGTTTACTCTTTATTTATATGTTTTCTCAGATCTTGAGACAAGGATTCTCGAGTGTCTTTTGTTTGTTTGCAATATCATTTTTTCTTCGTAAAGAAAGATTATCATTTATTATATTTTATCTGTTAGCTATATCATCTCATTTAACAGCTATAATCATTGTGCCTATGTTTATTATTTTTATGAAAAATAAAAAAATAAGCATGTTAATATGTTTGGGGATGTTTGCTTTCTCAGGCGTATTTAGTTTGTTATTGCCATTTATTGTTGCTCATAATTTATTTGGCGAAATGTCATATAAATTTGCATTTTACACATTTACATCACTTGCTGGTTATGACCTATCTAGTTACTTTAAGTTTTTAGTTATTACTGTTATCGCAGGTTATTTCTTTTTTGATAATAAGAATAAATACTTAAAGCCGTTAATATATTATGGAGGATTGGCTTACATTGCATTATTACCAATTCCATTGGCTTCTGATAGAATGCTAATGGTTTTAGCTGCACTGTTGCCGGGATATATACTATTTTTTAGTTTTTATAAAATCAAAAATATTTACAAAATAATATTGATTTTGTTTTTTGTGTTAAAGGTAATGACTTATGGTCCATTTTATGATCATAAAAAAGATTATGATAACCCAATGCAATACTGGTATACGTATCCATGGATAAATGACACTCCATTTTATTATATACATTAA
>O145__Wzx__379772098
ATGTTTAATACTATGCTTAAGTATTACTCAAGTGTTGGATTAAGAGGGATTACTCTACTTACTAAATTTATTTTCATTGTTTTGCTTGCTCGACTTTTACCATCAACAGATTTAGGAGTGTATGGATTAATTAATGCAGCTGTAGGATATGGTATTTTCGTTGTAGGTTTTGAGTTTTATACGTATTCAACGAGAGAAATAATTAACTCGCAAAAAAATAGGCTTTTTTTTATACTAAAAAATCAAGCTCTATTTACTGTTATATCTTATATACTATGTATACCGGCATTTATTTTTTTATTATATTTAGAAATATTACCATCTGGAAGTGAATACTGGTTTATCCTACTTTTATTTTTTGAGCACTTATCACAAGAGATTAATAGAGTTCTAATAACAATAGAAAGTCAATCGATTGCAAGTTTTATTCTTTTTGTAAGACAAGGTGTATGGTGTTGGTTAGCTATAGCTGTGATGCTAGTGTATCCGAACTTAAGAAATATAACAGTTGTATTTATTTTTTGGTTTGGTGGTACTGTGTCCGCGAGTGTGCTTGGAGTGGCTTATATTTTAAATAAAAAAAAACAAAGCGATATTACAAACTGGGATTGGACGTGGATAAAAAAAGGTATAAAGCTGTCTGTACCAATGCTAATTGCAGCCCTTGCACTACGAGGCTTTTTCACGTTTGATAGATTCGCGGTAGAAAAAATATCGGGCCTAGAAGTTTTGGGAGGATATACATTATTTGTTAGTATGACTTCAGCTATTCAATCATTTTTGGATACTATTTTGATATCTTTTTCATTTCCAAAGCTTGCCTTGTTATATTCAGGGAAAAAATATATAAAATTTAAATCTGAGTTAAGAAAATTCACTTATAAATTAATTTTACTACTATCTTTCTTGAGCATCTGTTGCTTTTTTACTGGGATTATATTGGTTAAGTGGTTGGATAAACGAGATTACATACAATTATTTCCTGTATTTATATTATTAATAGCAGCGACTTATATCTATTGTATAAGTCTTATTCCACATATTGCTTTATACGCGATGAGAGAAGATCGTTACATATTAGTAAGTCAACTGATATCATTTTTATCTTTTTTACTATTTGTTTTTTTTAGCGTATATCAAAGTGATATCTATTACTTGCTAATTGGTATGATAGCTAGTTTTGTATTACTTTTGATCTTAAAAATGATCCCGTTATATAAAATTCTAAAAAAGGTTTAA
>O145__wzx__56123287
ATGTTTAATACTATGCTTAAGTATTACTCAAGTGTTGGATTAAGAGGGATTACTCTACTTACTAAATTTATTTTCATTGTTTTGCTTGCTCGACTTTTACCATCAACAGATTTAGGAGTGTATGGATTAATTAATGCAGCTGTAGGATATGGTATTTTCGTTGTAGGTTTTGAGTTTTATACGTATTCAACGAGAGAAATAATTAACTCGCAAAAAAATAGGCTTTTTTTTATACTAAAAAATCAAGCTCTATTTACTGTTATATCTTATATACTATGTATACCGGCATTTATTTTTTTATTATATTTAGAAATATTACCATCTGGAAGTGAATACTGGTTTATCCTACTTTTATTTTTTGAGCACTTATCACAAGAGATTAATAGAGTTCTAATAACAATAGAAAGTCAATCGATTGCAAGTTTTATTCTTTTTGTAAGACAAGGTGTATGGTGTTGGTTAGCTATAGCTGTGATGCTAGTGTATCCGAACTTAAGAAATATAACAGTTGTATTTATTTTTTGGTTTGGTGGTACTGTGTCCGCGAGTGTGCTTGGAGTGGCTTATATTTTAAATAAAAAAAAACAAAGCGATATTACAAACTGGGATTGGACGTGGATAAAAAAAGGTATAAAGCTGTCTGTACCAATGCTAATTGCAGCCCTTGCACTACGAGGCTTTTTCACGTTTGATAGATTCGCGGTAGAAAAAATATCGGGCCTAGAAGTTTTGGGAGGATATACATTATTTGTTAGTATGACTTCAGCTATTCAATCATTTTTGGATACTATTTTGATATCTTTTTCATTTCCAAAGCTTGCCTTGTTATATTCAGGGAAAAAATATATAAAATTTAAATCTGAGTTAAGAAAATTCACTTATAAATTAATTTTACTACTATCTTTCTTGAGCATCTGTTGCTTTTTTACTGGGATTATATTGGTTAAGTGGTTGGATAAACGAGATTACATACAATTATTTCCTGTATTTATATTATTAATAGCAGCGACTTATATCTATTGTATAAGTCTTATTCCACATATTGCTTTATACGCGATGAGAGAAGATCGTTACATATTAGTAAGTCAACTGATATCATTTTTATCTTTTTTACTATTTGTTTTTTTTAGCGTATATCAAAGTGATATCTATTACTTGCTAATTGGTATGATAGCTAGTTTTGTATTACTTTTGATCTTAAAAATGATCCCGTTATATAAAATTCTAAAAAAGGTTTAA
>O145__wzx__573932891
ATGTTTAATACTATGCTTAAGTATTACTCAAGTGTTGGATTAAGAGGGATTACTCTACTTACTAAATTTATTTTCATTGTTTTGCTTGCTCGACTTTTACCATCAACAGATTTAGGAGTGTATGGATTAATTAATGCAGCTGTAGGATATGGTATTTTCGTTGTAGGTTTTGAGTTTTATACGTATTCAACGAGAGAAATAATTAACTCGCAAAAAAATAGGCTTTTTTTTATACTAAAAAATCAAGCTCTATTTACTGTTATATCTTATATACTATGTATACCGGCATTTATTTTTTTATTATATTTAGAAATATTACCATCTGGAAGTGAATACTGGTTTATCCTACTTTTATTTTTTGAGCACTTATCACAAGAGATTAATAGAGTTCTAATAACAATAGAAAGCCAATCGATTGCAAGTTTTATTCTTTTTGTAAGACAAGGTGTATGGTGTTGGTTAGCTATAGCTGTGATGCTAGTGTATCCGAACTTAAGAAATATAACAGTTGTATTTATTTTTTGGTTTGGTGGTACTGTGTCCGCGAGTGTGCTTGGAGTGGCTTATATTTTAAATAAAAAAAAACAAAGCGATATTACAAACTGGGATTGGACGTGGATAAAAAAAGGTATAAAGCTGTCTGTACCAATGCTAATTGCAGCCCTTGCACTACGAGGCTTTTTCACGTTTGATAGATTCGCGGTAGAAAAAATATCGGGCCTAGAAGTTTTGGGGGGATATACATTATTTGTTAGTATGACTTCAGCTATTCAATCATTTTTGGATACTATTTTGATATCTTTTTCATTTCCAAAGCTTGCCTTGTTATATTCAGGGAAAAAATATATAAAATTTAAATCTGAGTTAAGAAAATTCACTTATAAATTAATTTTACTACTATCTTTCTTGAGCATCTGTTGCTTTTTTACTGGGATTATATTGGTTAAGTGGTTGGATAAACGAGATTACATACAATTATTTCCTGTATTTATATTATTAATAGCAGCGACTTATATCTATTGTATAAGTCTTATTCCACATATTGCTTTATACGCGATGAGAGAAGATCGTTACATATTAGTAAGTCAACTGATATCATTTTTATCTTTTTTACTATTTGTTTTTTTTAGTGTATATCAAAGTGATATCTATTACTTGCTAATTGGTATGATAGCTAGTTTTGTATTACTTTTGATCTTAAAAATGATCCCGTTATATAAAATTCTAAAAAAGGTTTAA
>O145__wzx__62002544
ATGTTTAATACTATGCTTAAGTATTACTCAAGTGTTGGATTAAGAGGGATTACTCTACTTACTAAATTTATTTTCATTGTTTTGCTTGCTCGACTTTTACCATCAACAGATTTAGGAGTGTATGGATTAATTAATGCAGCTGTAGGATATGGTATTTTCGTTGTAGGTTTTGAGTTTTATACGTATTCAACGAGAGAAATAATTAACTCGCAAAAAAATAGGCTTTTTTTTATACTAAAAAATCAAGCTCTATTTACTGTTATATCTTATATACTATGTATACCGGCATTTATTTTTTTATTATATTTAGAAATATTACCATCTGGAAGTGAATACTGGTTTATCCTACTTTTATTTTTTGAGCACTTATCACAAGAGATTAATAGAGTTCTAATAACAATAGAAAGTCAATCGATTGCAAGTTTTATTCTTTTTGTAAGACAAGGTGTATGGTGTTGGTTAGCTATAGCTGTGATGCTAGTGTATCCGAACTTAAGAAATATAACAGTTGTATTTATTTTTTGGTTTGGTGGTACTGTGTCCGCGAGTGTGCTTGGAGTGGCTTATATTTTAAATAAAAAAAAACAAAGCGATATTACAAACTGGGATTGGACGTGGATAAAAAAAGGTATAAAGCTGTCTGTACCAATGCTAATTGCAGCCCTTGCACTACGAGGCTTTTTCACGTTTGATAGATTCGCGGTAGAAAAAATATCGGGCCTAGAAGTTTTGGGAGGATATACATTATTTGTTAGTATGACTTCAGCTATTCAATCATTTTTGGATACTATTTTGATATCTTTTTCATTTCCAAAGCTTGCCTTGTTATATTCAGGGAAAAAATATATAAAATTTAAATCTGAGTTAAGAAAATTCACTTATAAATTAATTTTACTACTATCTTTCTTGAGCATCTGTTGCTTTTTTACTGGGATTATATTGGTTAAGTGGTTGGATAAACGAGATTACATACAATTATTTCCTGTATTTATATTATTAATAGCAGCGACTTATATCTATTGTATAAGTCTTATTCCACATATTGCTTTATACGCGATGAGAGAAGATCGTTACATATTAGTAAGTCAACTGATATCATTTTTATCTTTTTTACTATTTGTTTTTTTTAGCGTATATCAAAGTGATATCTATTACTTGCTAATTGGTATGATAGCTAGTTTTGTATTACTTTTGATCTTAAAAATGATCCCGTTATATAAAATTCTAAAAAAGGTTTAA
>O145__Wzy__379772098
GTGAATATAAAGAAAGATAAGTTTATAAATGGAGTGATTTTTTTTTGGTTAATTATTTCTTCGTTATATTACTTAAATGCTATTTTTTCTGGTGTTGACACATTAAAATATAATGAAGATTTAACGCAAAAAATTATAAAATATATAGTTTGCTTAGTTATAAGTCTAAGTATCTTATTTATTTACAAGAAATTTAATTATTTTTTTGTATTGTTTTTTTTCTTGTTCCTGTCTGTTGCTTCAGCCCTTTTCAGTGGTGCGGTAACAATTTACGCAACAACAATGTTGATTATTGCAACTATGATCAGCTTTTGCCTGATTATTCCTCTATTTTCTTATAATATGGTGAAAGTTAATAGAGTTCTTTTATGGACAGGAGTTATTGTAGGCACGATTTCTGTATTAGAATTAACGGTATTTTATAATTATATGGTTTCATATTGGGCTGCCACTGATGGGATTAGGTCAATATCTTCTCTTCTGAATCCTACGAATAGTGGTGCTTATTCAGCGATTATTATTTTAATCGCCTTGGTGACAAATATAAAAAGTCTTTTTAAAAGAGCTTTATTTCTTATAATGCCGATGATAACGTTAATTAGCAGTGGTTCGCGCACAGCATGGTTATCACTTGGTATGACACTTTTATTAACAGTAGTATTGAGAGACAGTGCCAGCATTCGCTTGCGAAAAAAAATATTTACTCTTGCAAGCATTGGCACTGTTTGCGGTGCATTGTACGCCATATTTTATATGGGCAGTATCTCTGGTATTGAATCACAATATCGAGGTCTTAATACGTATACTGCATCAATTCGAGTTGAAAACTTTCTGACATATTTAAATTTAGTTGATCTGAATATGTTGCTACCTGATTTTTTAGATAAAAATATAAATCTCATTTCAGATAACTTTTATCTCGTAATGTTTAATTATGCCGGTCTAATCGGCTTTTTTATTGTTTTATTAATTTTATTGCTGCTTATCTTCTGGAACATACAATTTAAAATATTTAATGAGTTAATGGCTGAAGATATAGCCATTTGGAGAGTTGTTTTTATTTATTTCCTAATATCCGGGCTTTCAAATTCATTTATAAATTCTTTTCCTGTAAATCAATTGTTCTTTATCTCATGCGGATATTATATATATAAATATAAATTAGTTAAAAGCTCTATAGGAAGATAA
>O145__wzy__56123287
GTGAATATAAAGAAAGATAAGTTTATAAATGGAGTGATTTTTTTTTGGTTAATTATTTCTTCGTTATATTACTTAAATGCTATTTTTTCTGGTGTTGACACATTAAAATATAATGAAGATTTAACGCAAAAAATTATAAAATATATAGTTTGCTTAGTTATAAGTCTAAGTATCTTATTTATTTACAAGAAATTTAATTATTTTTTTGTATTGTTTTTTTTCTTGTTCCTGTCTGTTGCTTCAGCCCTTTTCAGTGGTGCGGTAACAATTTACGCAACAACAATGTTGATTATTGCAACTATGATCAGCTTTTGCCTGATTATTCCTCTATTTTCTTATAATATGGTGAAAGTTAATAGAGTTCTTTTATGGACAGGAGTTATTGTAGGCACGATTTCTGTATTAGAATTAACGGTATTTTATAATTATATGGTTTCATATTGGGCTGCCACTGATGGGATTAGGTCAATATCTTCTCTTCTGAATCCTACGAATAGTGGTGCTTATTCAGCGATTATTATTTTAATCGCCTTGGTGACAAATATAAAAAGTCTTTTTAAAAGAGCTTTATTTCTTATAATGCCGATGATAACGTTAATTAGCAGTGGTTCGCGCACAGCATGGTTATCACTTGGTATGACACTTTTATTAACAGTAGTATTGAGAGACAGTGCCAGCATTCGCTTGCGAAAAAAAATATTTACTCTTGCAAGCATTGGCACTGTTTGCGGTGCATTGTACGCCATATTTTATATGGGCAGTATCTCTGGTATTGAATCACAATATCGAGGTCTTAATACGTATACTGCATCAATTCGAGTTGAAAACTTTCTGACATATTTAAATTTAGTTGATCTGAATATGTTGCTACCTGATTTTTTAGATAAAAATATAAATCTCATTTCAGATAACTTTTATCTCGTAATGTTTAATTATGCCGGTCTAATCGGCTTTTTTATTGTTTTATTAATTTTATTGCTGCTTATCTTCTGGAACATACAATTTAAAATATTTAATGAGTTAATGGCTGAAGATATAGCCATTTGGAGAGTTGTTTTTATTTATTTCCTAATATCCGGGCTTTCAAATTCATTTATAAATTCTTTTCCTGTAAATCAATTGTTCTTTATCTCATGCGGATATTATATATATAAATATAAATTAGTTAAAAGCTCTATAGGAAGATAA
>O145__wzy__573932891
GTGAATATAAAGAAAGATAAGTTTATAAATGGAGTGCTTTTTTTTTGGTTAATTATTTCTTCGTTATATTACTTAAATGCTATTTTTTCTGGTGTTGACACATTAAAATATAATGAAGATTTAACGCAAAAAATTATAAAATATATAGTTTGCTTACTTATAAGTCTAAGTATCTTATTTATTTACAAGAAATTTAATTATTTTTTTGTATTGTTTTTTTTCTTGTTCCTGTCTGTTGCTTCAGCCCTTTTCAGTGGTGCGGTAACAATTTACGCAACAACAATGTTGATTATTGCAACTATGATCAGCTTTTGCCTGATTATTCCTCTATTTTCTTATAATATGGTGAAAGTTAATAGAGTTCTTTTATGGACAGGAGTTATTGTAGGCACGATTTCTGTATTAGAATTAACGGTATTTTATAATTATATGGTTTCATATTGGGCTGCCACTGATGGGATTAGGTCAATATCTTCTCTTCTGAATCCTACGAATAGTGGTGCTTATTCAGCGATTATTATTTTAATCGCCTTGGTGACAAATATAAAAAGTCTTTTTAAAAGAGCTTTATTTCTTATAATGCCGATGATAACGTTAATTAGCAGTGGTTCGCGCACAGCATGGTTATCACTTGGTATGACACTTTTATTAACAGTAGTATTGAGAGACAGTGCCAGCATTCGCTTGCGAAAAAAAATATTTACTCTTGCAAGCATTGGCACTGTTTGCGGTGCATTGTACGCCATATTTTATATGGGCAGTATCTCTGGTATTGAATCACAATATCGAGGTCTTAATACGTATACTGCATCAATTCGAGTTGAAAACTTTCTGACATATTTAAATTTAGTTGATCTGAATATGTTGCTACCTGATTTTTTAGATAAAAATATAAATCTCATTTCAGATAACTTTTATCTCGTAATGTTTAATTATGCCGGTCTAATCGGCTTTTTTATTGTTTTATTAATTTTATTGCTGCTTATCTTCTGGAACATACAATTTAAAATATTTAATGAGTTAATGGCTGAAGATATAGCCATTTGGAGAGTTGTTTTTATTTATTTCCTAATATCCGGGCTTTCAAATTCATTTATAAATTCTTTTCCTGTAAATCAATTGTTCTTTATCTCATGCGGATATTATATATATAAATATAAATTAGTTAAAAGCTCTATAGGAAGATAA
>O145__wzy__62002544
GTGAATATAAAGAAAGATAAGTTTATAAATGGAGTGCTTTTTTTTTGGTTAATTATTTCTTCGTTATATTACTTAAATGCTATTTTTTCTGGTGTTGACACATTAAAATATAATGAAGATTTAACGCAAAAAATTATAAAATATATAGTTTGCTTAGTTATAAGTCTAAGTATCTTATTTATTTACAAGAAATTTAATTATTTTTTTGTATTGTTTTTTTTCTTGTTCCTGTCTGTTGCTTCAGCCCTTTTCAGTGGTGCGGTAACAATTTACGCAACAACAATGTTGATTATTGCAACTATGATCAGCTTTTGCCTGATTATTCCTCTATTTTCTTATAATATGGTGAAAGTTAATAGAGTTCTTTTATGGACAGGAGTTATTGTAGGCACGATTTCTGTATTAGAATTAACGGTATTTTATAATTATATGGTTTCATATTGGGCTGCCACTGATGGGATTAGGTCAATATCTTCTCTTCTGAATCCTACGAATAGTGGTGCTTATTCAGCGATTATTATTTTAATCGCCTTGGTGACAAATATAAAAAGTCTTTTTAAAAGAGCTTTATTTCTTATAATGCCGATGATAACGTTAATTAGCAGTGGTTCGCGCACAGCATGGTTATCACTTGGTATGACACTTTTATTAACAGTAGTATTGAGAGACAGTGCCAGCATTCGCTTGCGAAAAAAAATATTTACTCTTGCAAGCATTGGCACTGTTTGCGGTGCATTGTACGCCATATTTTATATGGGCAGTATCTCTGGTATTGAATCACAATATCGAGGTCTTAATACGTATACTGCATCAATTCGAGTTGAAAACTTTCTGACATATTTAAATTTAGTTGATCTGAATATGTTGCTACCTGATTTTTTAGATAAAAATATAAATCTCATTTCAGATAACTTTTATCTCGTAATGTTTAATTATGCCGGTCTAATCGGCTTTTTTATTGTTTTATTAATTTTATTGCTGCTTATCTTCTGGAACATACAATTTAAAATATTTAATGAGTTAATGGCTGAAGATATAGCCATTTGGAGAGTTGTTTTTATTTATTTCCTAATATCCGGGCTTTCAAATTCATTTATAAATTCTTTTCCTGTAAATCAATTGTTCTTTATCTCATGCGGATATTATATATATAAATATAAATTAGTTAAAAGCTCTATAGGAAGATAA
>O146__wzx__93115468
ATGAGCATAAAAATGAAAGCTAATACGTCAAATACGAAAAGACTATTTTTCAATAGTATTATAATGTATTTACGTATGATTTTGTTAATGTTGATTACGTTATATATATCCAGGGTGACCATCAACACACTTGGAATAGAAAAGTTTGGGTTGTATAGTGTTATTTCTGGATTTGTTCTCTTAGCTGGAGTCTTTACTAATATATTAGAGTCAACATCACAAAGATTTTTATCTAAGTCTTTAGGAGAAGGTGGTAATGTTTCATCGATCTTTGAGTCTTGCATCAGTACTCATATAGTTCTTTCATTGATCGCTGCATTATTAATCGAGATGTTGGGAGTATGGTTTATAAATTATAAGTTAAGGCAAGATGTCATATCAATAAATGAAGTTTATATAATATTTCATCTCTCAGTAATTACATTCGTCGTTACTGTAATAACTTCTCCATTTTATGCAGCTCTTATATCATTCGAAAATGTTAATTACTATAGTATCTTCACTTTATGCGATGTTATATCTAAAGTTGTAGGAATAAGTTTGGCGCCACAATTACCATGGGAAATTACTATTAATTATGCTGCTATGATACTAATTACAACATTGGTTAATAGGGTAATTCTTACTAGTTGTTTTGTAATGCGCTATCCTAAACTAGGTTGTAGACCTTCTCTAGATTTTTGTCAAATGAAAAATATATTATCATTTGCAGTATGGAATATGTGGGGAGGAGCTGCGACAGTATTGAACTCTCAGGGAATAAATATTGTTATAAATGTATTTTTTGGGATACTTTTTAATTCGGCAAGAGCTATTACATCTCAGATAAATTCGGCAATATTGCAACTAACAAATAGTATACAACTTGCATTAAATCCACAAATTGTTAAAAGTTATTTTAAAGATAATTCATGTTATTTAAACCAGTTAATAATTTGCTCGGGGAAGATTAATGTATATTTAACATTGTTGATAATTTGTATTTTTTTACCAAACATTAATTTTTTATTGACGGTATGGCTTGGTAATTTTCCTGTGATGACGATACTTTTAATAAAATTAATGTTTATTGAATTGTTCATTAATAGTTTTTCGGCATCACTTTCATCACTGATTCAGGCAACAGGTAAAATCAAAATCTATCAGATGGTGGTTGGTGGAGTAATGTTGCTGAACTTACCTTTGTGCCTATTGATATTATCAATATTTAAAGAAGTCGAAATAGTCTATCTTGTTGCTATCTTTGTGGCCTTAGTCTGTCTGGTTTTAAGATTGATATTTGTTAATATGAATTCTAAAATTAATATAGTGTCATATCTAACTAATGTAATTTTGCCTGGAGGGGGGATTGCATTTATTATTTATCTAATACAAAACAGGTGGCTAACAGAAGCTACGGATCTATTAACAGCTTTAATTAATATTTTATATACACTGTTCTTATATAGTGTGTTAATCATTGTGATTGGATTGAATAATACGGAAAGATGTTTTGTTTTAAAGCATTGTGGATTTTTTAATTGGATGAAAAATGGCTAA
>O146__wzy__93115468
ATGATATTTTTCCTTTTCAGACAATACCCATTATTAAAGTATTCATCAATTATGAATGTGTCTTGTCTGTTATTTCTCATATTTGTCACTTTTTTTATAAAAAGAGGAGTATTTAGTTCTGGGATTTTTTTATTTTCCCTCATATTTTTATCAGTTCATGGGTTGTATTCACTTTATTCGGGTAACGACCCTGTGTTGATATCGCGATTTTATATAATTCTTATTTTAATTATTGTCAGTTATTATGCAGCAATAAAGTCAATTTCTTATATTAATATTTTCATCTTTCTGGCCGTGACTCAGGCTTTCGTAATAATTGGATTAGAAGCTTTTATGTTTCTAAATTTTAGGTTTTCCGATTACTCTGCAATCAGAAATTACTTTATTGATAATCAGTTTGGTGATATATATACATATAATGGATTTTTTTACCATATTCAAATTAAAGGGAATGCATTACTTTTGTTTTCTTATATGATATCTTTTTATCTATATAATAAAACAAATAATAAATTATATCTTCTTTCATCCATGTTCCTTGCATTAGCAGTCTTATTTTGTGGGAATCTTGCTTTTTATATTACTTTTCTTATTCATGCTTTTATTTTTTTGTTTTTAAGAAAAGCAAGGACATATAATCAGTTATTATTAAAGGTGTTTATTTTTTTAATTACATTCGGCGTTTTTATCTCGTATTCTGGAATGGAATACTTAGTTAAAGCATATGAACTTAAATTTCAAGGTGCCAACTTTTCATCTATGGGCACGAGATTTGACCAATTCAATGTATTAATTGATGATTTGTTTGAAAATGTATTAACAGCTCTTGTGGGGCAAGGGTTAGGTAACATTATTAATGTACAAACTGCCGTGCGTAATTACTCAGATTATATATACTATGAATTACAAGCTGTATATTTTCTGAATCAGTTGGGTGTTCTTTTATTTTTATTGTTTGTTATCATTAACGTTATTTTGACACTTAAGTTTATTAAACCTATAGAGCTTAGAATAGTTTATATGCTATATATTTTATACGCATTAGTGAATCCTTATATGTTGGACACGAATCATGTTGTTGTAGTTTTTATTTTAGTCAGTTTGAGCTCTATTTTTTCGAAAGGCGGAGATTGTTCTTATAATGGAAAAAAACATATCAGTAGTTATAATTACATTTAA
>O147__wzx__115503057
GTGAGTATTGTAAAGAATACTTTATGGAATATAAGTGGGTATATTATACCATCATTAATAGCAATTCCTGCGTTAGGTATACTGTCTAGAATTCTAGGGGCCGAGCAATTTGGCCTTTTTACGTTAGCTATTGCCTTAGTTGGATATGCAAGTATTTTTGATGCTGGATTGACCAGAGCTGTTATAAGAGAAGTATCAATATATAAAAATGTTCATAAAGAATTAAGATCGATCATTTCAACTTCAACGGTAATTCTAACTATATTGGGCTTGATTGGCGGTAGTGTATTATTTTTGAGTAGCAATGTAATTGTTAAATTATTAAACATTAACGCGAATCATGTTGTAGAATCTGTCAAAGCAATATATATTATTTCAGCTACCATACCCTTATACTTGTTAAACCAAGTCTGGTTGGGGATTTTTGAGGGGATGGAAAAGTTCAGAAAAGTAAATTTAATAAAATCAATTAACAATTCTTTTGTGGCTGGATTACCAGTGATTTTCTGTTTTTTTCATGGAGGATTACTAAGTGCCATATATGGTTTAGTTATGGCAAGAGTCTTATCACTTATAGTGACCTTTATATTTAGTCGAAAACTAATAATATCATCTGGGCTGTCTGTAAAAATTGTAACAGTTAAAAGATTAATCGGCTTTGGAAGCTGGATAACAGTTAGCAATATTATTAGCCCTATTATGACATATATGGATCGTTTTATTCTTTCACACATTGTGGGGGCTGATAAAGTTTCTTTTTATACTGCTCCGTCTGAAGGTATACAACGCTTAACGATATTACCAAGTGCGTTGTCCAGAGCTATTTTTCCAAGATTAAGTTCAGAATTGCAATCGGTAAAGCAAACTAAAATATTATCATATTTTATAATGGTTATTGGTATACTTCCAATTGTAATTTTGATAATTATTTTATCAGATTTTATAATGTCCGCTTGGATGGGACCTACATATCATGGGACGCCAGGTATAGTATTAAAAATTCTTGCAATAGGTTTCTTTTTTAATTGCATTGCACAAATCCCATTTGTTTCAGTTCAGGCTAGTGGAAGATCAAAAATTACAGCTATTATTCATTTGCTCGAAGTTATCCCATATTTATGCATATTATATATTTTTATTTATCATTGGGGAATTGTTGGAGCCGCAATAGCATGGTCTGTAAGAACATCGTTAGATTTTTTGATATTATTATTAATTGATAAGAAATATTAA
>O147__wzy__115503057
ATGACTTCTGATTTTTATAACTCAAAAGACAAAAGTTTAAGTGTTCTTTTGTTTTTTGGGTTTATATTTTTCCTTACACGTAGCTTTCCATTTATTCAATATAGTTGGATTATGGGGGGGTTTTTATGTCTTTGTATCATGTCATTTACAAAGAAAATTGCAAACGGAATATATCACTATCCTGTTATTTTAATATTTCTATTAGCTCTTTTTATAAATTTTATTTATTCCTATATCAAGGGTAACGATATAGCGATAATAATTAGGTTTTATATTATCATATTATTTATATTATGTGCTTATTTTTGCTCTTATGGAACCATCTCGATTGTTAAAATATTTTTATATTTAATGGTATTACAGGCGGTTATTATATCCATCATTAGTATTTATATGACAAAAACATATGGTATTGGTGATTATTCAGCACTAAGACATTATTTTTTGGAGAATGATTATGGTGATGTTTATACATATGGAAGTGGTTTCTATAGAGTTCAAATTAAAGGAAATGCTCTCATTCCATTTGCCTTTATGTTGCATATAGTCATAAAAGATTATTTCTATTATCGATTCAAAAATACAATAACCGTTATTCTGGCTATAGGTACTATAGTGGCTGGTAATTTTGCATATTTTGTTTCGATATGCTTGTTTTTTATGTATATTATACTATGTTCTAAATCTAACTCACGATACGCTAAATTAAGGAAAATTATTTTTGGGGTTTTTCTTACTGTGATTCTCCCTTTTTTTATTACATATTCAATTGAGTTGATAATCATGAAATCAAATGGAGCTGATTCTTCTTTAGGAGTTAGATGGGATCAGTTTACTGTATTAATTAATGATCTTACAGAGTCTGTATCTAATTTTGTTATAGGTTCTGGTTTGGGTAATGTCATCAAAATTCAAACTCCTATCCGTGATTATAGTGCATATATATATTATGAATTGCAGTCAGTTTATTTTTTAAATCAACTTGGCGTTATTTTATTTACTTTGTTTTTATTAATTAATCTGCTTCTCACGATTAAAATCATAAAATACAGTGAGTTGTGTGTGCTATATTTTCTATATGTTTCTTATGCAATTACTAATCCTTATATTTTAGACTCTAACCATGTTGCTGTAATAATTGTATTAGTGACATTAAGTAATGTTCTAAAAAAGATGAAAGCTAAATGA
>O148__Wzx__190902213
ATGAAGAAAAATATATTGCTCTTGTTCTTAGTACATGGGGCAAATTATTTGTTCCCGTTTATAGTTCTTCCATATCAAACTCGAATATTAAGCATCGAGACATTCGCAGATGTAGCAAAAATTCAAGCCGCTGTGATGCTTTTATCTTTAATCGTAAATTATGGATATAACTTATCAAGTACAAGAGCTATAGCTAGGGCTGTATCTCAAGCAGAAATAAATAAGATCTATAGTGAGACTCTTATTGTAAAATTATTATTGGCAACCATTTGTCTTGCACTTGGTTACGTATATTTGATGTATGTCAAAGAGTACTCATTGATATATCCTTTTATAATCAGTTCGATATATCTTTATGGTAGTGCATTATTTGCTACTTGGTTATTCCAAGGACTTGAGAAAATGAAAGCGATCGTTATAGCAACAACAATCGCTAAACTGACAGGTGTGATACTTACTTTTATTTTAGTTAAGTCTCCAAATGATATAGATGCAGCTCTTTTTACACAAAACATTGGGATGTTTATAAGTGGTATAATATCTATTTATTTGGTAAGGAAAAACAAATATGCAACCGTAATATATTTTCGACTTAAAAATATTATTTTAAGCTTAAAAGAAGCGTGGCCGTTTTTTTTATCATTAGCTGCAACAAGTGCATATACATATTTTAATGTGATTTTATTATCTTTTTATGCTGGTGACTATGTTGTGGCAAATTTTAATGCTGCTGATAAATTAAGAATGGCTGCTCAAGGGTTGCTTATTCCAATAGGACAGGCTGTTTTCCCACGATTATCTAAACTAGAGGGCTATGAATATAGTTCTAAACTTAAAATTTATGCAATTAGGTATGCTATTTTTGGTGTTTGCATTAGTGCGGGACTTGTATTTTTAGGTCCCATGTTAACTACTATTTATTTAGGCAAAGAATATTCTTTGTCAGGAGAATATCTTCAAAGTATGTTTTTACTACCTGCCATTATTTCAATATCGACTATACTGAGTCAATGGATGTTGATACCTCAAGGCAAAGAAAAAATATTAAGCAGAATCTATATTCTAGGCGCCATTTTCCATTTATTATATGCCTTTCCTTTAGTTTACTATTATGGGGCTTGGGGCATGGTAATATCAATTTTATTTACTGAAGTCTTAATTGTATTATTTATGCTTAAGGCTGTGAAATGA
>O148__wzx__76366001
ATGAAGAAAAATATATTGCTCTTGTTCTTAGTACATGGGGCAAATTATTTGTTCCCGTTTATAGTTCTTCCATATCAAACTCGAATACTAAGCATCGAGACATTCGCAGATGTAGCAAAAATTCAAGCCGCTGTGATGCTTTTATCTTTAATCGTAAATTATGGATATAACTTATCAAGTACAAGAGCTATAGCTAGGGCTGTATCTCAAGCAGAAATAAATAAGATCTATAGTGAGACTCTTATTGTAAAATTATTATTGGCAACCATTTGTCTTGCACTTGGTTACGTATATTTGATGTATGTCAAAGAGTACTCATTGATATATCCTTTTATAATCAGTTCGATATATCTTTATGGTAGTGCATTATTTGCTACTTGGTTATTCCAAGGACTTGAGAAAATGAAAGCGATCGTTATAGCAACAACAATCGCTAAACTGACAGGTGTGATACTTACTTTTATTTTAGTTAAGTCTCCAAATGATATAGATGCAGCTCTTTTTACACAAAACATTGGGATGTTTATAAGTGGTATAATATCTATTTATTTGGTAAGGAAAAACAAATATGCAACCGTAATATATTTTCGACTTAAAAATATTATTTTAAGCTTAAAAGAAGCGTGGCCGTTTTTTTTATCATTAGCTGCAACAAGTGCATATACATATTTTAATGTGATTTTATTATCTTTTTATGCTGGTGACTATGTTGTGGCAAATTTTAATGCTGCTGATAAATTAAGAATGGCTGCTCAAGGGTTGCTTATTCCAATAGGACAGGCTGTTTTCCCACGATTATCTAAACTAGAGGGCTATGAATATAGTTCTAAACTTAAAATTTATGCAATTAGGTACGCTATTTTTGGTGTTTGCATTAGTGCGGGACTTGTATTTTTAGGTCCCATGTTAACTACTATTTATTTAGGCAAAGAATATTCTTTGTCAGGAGAATATCTTCAAAGTATGTTTTTACTACCTGCCATTATTTCAATATCGACTATACTGAGTCAATGGATGTTGATACCTCAAGGCAAAGAAAAAATATTAAGCAGAATCTATATTCTAGGCGCCATTTTCCATTTATTATATGCCTTTCCTTTAGTTTACTATTATGGGGCTTGGGGCATGGTAATATCAATTTTATTTACTGAAGTCTTAATTGTATTATTTATGCTTAAGGCTGTGAAATGA
>O148__Wzy__190902213
ATGACTTACTTTACTGGTTTTATTTTAATATTGTTTGCTATTATAATTAAAAGATTAACTCCAAGTCAAAGCAAGAAAAATATTGTCTTAATAGCCAATGCGTTTTGGGGAATATTATTGGTAGGTTATGCTTTCAATGAGCAATATTTCGTACCATTAAGTGCAACAACCTTGTTTTTTATACTTGCATTCTTATTTTTCTTTAGTATGACTTATATTTTAATTGCTAGGAGTGGAAGGGTTGTTTTTTCTTTCGGTACTGGTTTTATAGAAAGCAAATATATTTACTGGTTTGCTGGGATGATTAATATTATTAGTATCTGCTTTGGCATTATCCTTTTATATAATAATCATTTTTCTTTAAAAGTAATGAGAGAAGGAATTTTAGATGGTTCTGTTAGTGGGTTTGGTTTGGGGATAAGTTTGCCACTTTCCTTCTGCTGTATGTATTTAGCAAGACATGAGAATAAAAAAAATTATTTCTATTGTTTTACACTATTTTCATTCTTGCTTGCGGTGTTATCAACTTCAAAGATCTTCTTAATATTATTCCTTGTATATATTGTTGGAATAAATAGTTATGTAAGCAAAAAAAAATTGCTTATTTATGGAACGTTTGTATTTGGACTGTTCGCTTTATCAAGTATTATCTTGGGTAAGTTCTCTTCAGACCCTGAAGGCAAGATTATTTCAGCAATATTTGATACGTTAAGGGTTTATCTTTTCTCGGGATTGGCAGCCTTTAATCTTTATGTTGAAAAGAATGTCACGCTCCCCGAAAATTTACTTTTGTATCCATTTAAGGAGGTTTGGGGGACGACAAAAGATATTCCCAAAACTGATATTTTGCCTTGGATCAACACTGGTGTATGGGACACGAATGTATATACAGCTTTTGCACCATGGTATCAGTCATTGGGATTATATGCAGCTATAATTATTGGTATTCTCTTAGGGTTTTATTACGGGATATGGTTTAGCTTTCGTCAAAATTTAGCTGTGGGTTTTTATCAAACATTCTTGTGTTTTCCTCTTTTAATGTTGTTTTTCCAGGAGCATTATTTGTTGTCATGGAAAATGCATTTTATTTATTTTTTATGTGCAATTTTATTAGCGATGAGAAAAGCATTAGAGTATGAATAA
>O148__wzy__76366001
ATGACTTACTTTACTGGTTTTATTTTAATATTGTTTGCTATTATAATTAAAAGATTAACTCCAAGTCAAAGCAAGAAAAATATTGTCTTAATAGCCAATGCGTTTTGGGGAATATTATTGGTAGGTTATGCTTTCAATGAGCAATATTTCGTACCATTAAGTGCAACAACCTTGTTTTTTATACTTGCATTCTTATTTTTCTTTAGTATGACTTATATTTTAATTGCTAGGAGTGGAAGGGTTGTTTTTTCTTTCGGTACTGGTTTTATAGAAAGCAAATATATTTACTGGTTTGCTGGGATGATTAATATTATTAGTATCTGCTTTGGCATTATCCTTTTATATAATAATCATTTTTCTTTAAAAGTAATGAGAGAAGGAATTTTAGATGGTTCTGTTAGTGGGTTTGGTTTGGGGATAAGTTTGCCACTTTCCTTCTGCTGTATGTATTTAGCAAGACATGAGAATAAAAAAAATTATTTCTATTGTTTTACACTATTTTCATTCTTGCTTGCGGTGTTATCAACTTCAAAGATCTTCTTAATATTATTCCTTGTATATATTGTTGGAATAAATAGTTATGTAAGCAAAAAAAAATTGCTTATTTATGGAACGTTTGTATTTGGACTGTTCGCTTTATCAAGTATTATCTTGGGTAAGTTCTCTTCAGACCCTGAAGGCAAGATTATTTCAGCAATATTTGATACGTTAAGGGTTTATCTTTTCTCGGGATTGGCAGCCTTTAATCTTTATGTTGAAAAGAATGTCACGCTCCCCGAAAATTTACTTTTGTATCCATTTAAGGAGGTTTGGGGGACGACAAAAGATATTCCCAAAACTGATATTTTGCCTTGGATCAACACTGGTGTATGGGACACGAATGTATATACAGCTTTTGCACCATGGTATCAGTCATTGGGATTATATGCAGCTATAATTATTGGTATTCTCTTAGGGTTTTATTACGGGATATGGTTTAGCTTTCGTCAAAATTTAGCTGTGGGTTTTTATCAAACATTCTTGTGTTTTCCTCTTTTAATGTTGTTTTTCCAGGAGCATTATTTGTTGTCATGGAAAATGCATTTTATTTATTTTTTATGTGCAATTTTATTAGCGATGAGAAAAGCATTAGAGTATGAATAA
>O149__wzx__115503034
ATGAACAGTAATAAGAGACAAACTTTATTCTTTTCGCTTGATCAAATAATAGATTCTGGACTTGTTTTTATTTTTATTGCTATTGGCGGTAATTTACTTGACAAATCAGATATGGCTAATGTTGTGTTATTCCAATCTGTTGCATTAGTATCTGTATTGTTTTGTTCCTGTTTTACAACGCAATATTTACTGTTGCGCTATAAAAAACAATCTTCACTTTTTTGGCTAAAGTTATTTTTATTTTTTTGTATTATTACTATGTTGATTGTATCATTATGGTTTCAATCGGCAGAAATATTATTCTTGTTTTTTGTTGGAATATCTTCAGAATACATAAAACGATACTGCTTTTATATTAATAATTCTTGTCTCTCTTTCTTTTCAACGATAATAACGGCATTTATTTTTTTTGTTTTTATATTGATGTGTTGGCTGAATTTCATGCGCATTAATTCGACTATATATATATATATATATAGCGGTGCAAAGTTAATTCCGCTAACGATAATATGTTGTTTTCTTTTTATTAAAACAAAGTTCAATAGTGATGGTGAATATGAAATGCCATCTTTATGGTATGCAATTACTGATTCATTAAGATTTGGAGGCGTGTTTTCTGTTATTACCATTATTTATTGGATTACAAATCAAGGTTTCTTTATATTCTTTCATGACAGAATGCCTGCAGCAGAGTTGGTAGAAATTAGAGTTACGCAGAATGTGTTTGGTGTAGTTACAATGCTAATTGCATTGTACGACTCTATGTTTTTAAAGAAAAACATAGAGAATAAAAATAAAATATTTGATTGGCGATCTTATTTTAAATTCCTTGTAATTTCAATTGTTTTGATTACATTTAATTTTATTTTATTATATATATTATCAATAACAATATATAAACATTTGGATGTTTTTAAATATTCGATATGTCTTGCACTGGCCCAATTTTTTTATCTTTCCGCAAGGATGCCTGTACTTATTTTGAAATTGCGCTATAGTTTAAGTATTATTCTGTGGTTATACGTGTGTTCGCTTTTTTTGTCCTCGTGTTACTTATTCTTGAAACATAATGATTATGATTTTCAATATATAGTGCAATCTATAACATTATCTAACTTCTTTATTTTTCTATTTTCATTATTAATAGTGTTTTACAAAGAGAGGATTTATGGGAAGAATTATTGA
>O149__wzy__115503034
ATGCTAGTTACAATCCTGGCTTTATTTCTGTTTATACAATTACTCTATTTAATATCGTATAAACGTAATTTCAATACAAAAAGTATAAATGACATTTTGTCATTTATAATTTTTCTATTTTTAATTGTATTGTTTTTCTTTAGGAATGAAGATTTTGGTGCAGATACTCAGAACTATTTAAATGAATTTGATGAATATTGTTCTAATCCTAGTGGATATATAGGAGTGGATTACACATATAAATATATATTTGATTTAATTAATTTTCTAATGTTGGATAGTTGCCATATTAGTTGGTTAATTTGGATATGGCCAATATTTGTTATTGGTTGCATCTTTTCAGCAATAACAATATTTAGAGTTGATAAAATTTATATCATTGCTTTGTTTTCTTCATTTATAGGCATTGAGTTGTTAACTAATGCTCTGAGGCAGGGATTCTCAATAGCAGTACTGTTATTATCGTTCTGTTTGTTTATAAAGAGGCGATATTTTTTATTCTTGATAGCTGTAACCATTTCTTTTCTTTTTCATCAAGCTTCGATTCTGATCGTTTCTATTTTTATTATTTCTAGATGTAGCATTAGAATTGTAGTTCCTAGTATTGTTGTAGGTGTGTTTTTGTTGTTTGCGACAAATATTCTAGATGTTGTGCCTTGGGTTATTGAGTTTAAAAAGTTAATATATAAATATTTGCCGTATGCAGATGAGGACTTTATTATTCGAATCATAAGTATAATTAATACTTTATGTCTTTGTGTATTATATTTAATTGTCATGATTAAATCACATTGTAAGGATAAAATAATAAACAATATTGTTATTAATGCTACCTTTGTTTGTTGTATCGCATCTATTGTTCCGTATCTTGGTTTTCGAATTATATATGGCGTATATCCATTATTATTACTTTTAACCTACTGTAGCATAAGAAATTATATCGGCAGAGTGTCTTCATATAATTATTTATCGCTTTCGATATGTATTAATATCTTTATCTCAATTATGTGGTTGTGTGGTTCCTCCCATATGAACAAAATACCATTTGTGAGCATTATTATATGA
>O150__wzx__168481303
ATGAAGAAACAAATCATTAAAAATATTTCAGCCAATTTTACTAATTTGATTGTTAGTATTTTTATTGGACTATTATTGACGCCTTTACTCGTCAAAAGTTTAGGCATTGAAGTATATGGAGTTCTACCGATAGCTTTATTTTTAACATTTTATATGGGAGTCATTGCTCAAGCATTAACTGCATCTGTAAATAGATTTTTAATTGAGGATTTTATTAAAGGAGCATATACTGAGGCAAGTGTCGTATTTAGTACATCGTTTATTCTTATTCTAGGATATCTATCTGTTATTAGTATTGGATTTATTTATCCAATATTGCATATAAGTGATTTTTTTAACATACCACCGGGATATGAACATGATGCAGTTCTTCTATTCTCGTGTGTAATATTTTCGTTTGTTATTGCTATGATCAGTTCATCATTGTCAGTTTCTATGTATGCAAAAAATAGGATTGACTTGATGCAATATGGAAACATTTTAAGGAATATTACTAAAGTCTTAATCATTATAATGTTTGTTTATTTATCTGAAATAAATTTAACAAAAATAGGAATATCAATTGTTTTATCTGAGCTGTTTTATCTAATCTATGTCATTATAACTTGGAAAATATTGACACCACAACTTTCTCTGCAGATAGGATTTTTCAGAAAGGATAAGGTAAAGAGATTAACATCTTTCAGTGGCTGGATATTGTTTGATCAAATTGGGTCAATTCTTTTTCTTAAAACAGATCTGATTTTAGTTAATTCTCTAAGTGGTAGTAAAGCTAATGGTGAATATTCAATAGCTACACAATTTAGTGATCTTTTGCGTTCACTTGCTGGTTTGGTAGCTGGTAGTTTAGGTCCTATGATGGTAATTTTATATGAAGAAAAGAAATTAGAAGAACTTACTTCATTGACCATTACATTTGTTAAATTCCTAAGCTTGACGATAGCTATTCCTATTATTATTCTTTGTGTATACTCTAAAGAAATTCTTGAGCTTTGGTTAGGTTCGGGGTTTGTATTTCTTTCACCATTAATATGTATCGTAACGCTTCCACTGATTATCAATTTGGGCACACTGCCAATATTATCGATCAATATTGCAGTCAAAAAAATTCAAGTGCCTGCACTCATAAATTTCTTTCTTGCAATCGTTGGAATTATAGGCTCTGTAGTATTGTTCAAAACCACTACATTAGGTTATTATGCTGTAGCTATAAGTTATGTGATTACATTAACTATTAAGAACTCCATTTTCATACCATGGTATGCAACAATTATATTAAATAAACCAAGGTATCTTTTTTTTAAAACTCATCTAATTACTATCATCTTCTCTTCTCTATTTTTTATTTTTATATATATACTTAAAAGTATAATGCAGATTACTAATTTAAATTTGCTTTTTGAATTGATATTGGTTGGTTGCTTTGGACTTCTATCTACATTTCCTTTCTATAGTAAAGAGGAAAGGCGATCATTTATGTTAATGCTCAAGAGGAAAGTGTAA
>O150__wzy__168481303
ATGCTCATTTTAACAAACAATATTATATTGCTGATTTTTATAATCTATACTTTTTTGGTATTTATAAGTGCACTTGGAGTAAAATTAAATAGCAGAGGGCTTGATAATTTTTCGTGCCTCATTACAGTCCTGACATTTGTTATACTCATTTTCGCTCGTACAGGATTAGGTGTTGACGAAAGTACATATTTAGAATCTTATCATTATTATGTTCAAGGAGGTGAAGCAGATTTTGAATACGGATTTAATATCCTTTTTTGGGGAGTCAGACTGTTCGGGGTAACAGAATCTTCATTCAATACCATATTCCCGTTATTGATATTAACAGCATTATACTTCGCTGTTACTGTATCAGTTAAAAATCCTTTTAGATCTTTTGTATTAATATTTACAATATTTTCTTCTTTCTTTCTGGATTTTTCATTTAATGCATATAGGCAGGGGCTTTCATTCTGGTTTGTTCTACTTGCCATAGAATCACATCTGTCTGGGAATAGGTGGAAATTTATAGTTTATTGCTTAATTGGACTTGGTTTCCACTGGTCAGCAGCAGTTGTTTTATTCATGCTTTTCCTAACAAGATTTTTATCTACAAGGTTAGCGATATTCTGTAATATTTTTCTATTTTTCTTAACGCTAGTGGCAGCAATGATGCCATTACATGTACTTTCAATGCTTGTAACGATGATACAATACTTGCCATTAAACTCATCTTACTTGCAAAAAGTTATTTTTTATCTTACTACAATTAAGTCTTCGTTTTACGATTTAAATTTCTTTGGACGTGCTCCATTAATAATTTATGCGCTTATTCTTATTTCTCTCTTGGCTATATATAGAAAACTATTACCAATTGTGCAATTTAAATTGTTAATTCTTTTATTAGTCTACAGTGTGTTGTTACTTGAGATGTCATACAGTTTTAGAAATTACTACTGGGTGCTACCATTTACTCCATTTATTATGGCGAAAATTTTGAGTTGTTACTCTAATAAGAAAAAGGTAATGGTAATGTATACTATGTTTTCTACAGGGTTGTGGTCTCTATCAATAGCTAGTTTCTATTCATTTCCTATACTATCTATGATATTTCAGTGA
>O151__wzx__121292071
ATGTCATTGCGAAAAAATATTAGCGGCTTAGCTATAGCTCAAATATTTAGCTATATAGCACCATTACTGCAATTCCCTTATCTAAGTAGGATTGTAGGGGATTCATATTTAGGTGCTATTATTTTTATTCTCTCAATATCACAAATGGCAATGGTGTTGACAGATTATGGGTTTGATTTATCGATTGGAGAACAGATAGCAAGAGGGAAAAGAAATAATAAATGGTTAAGCGTTTTTTATTGTCAAACTGGAGTAATTAAATCATTTCTATTAGTGGTAGCATTCGTATTTATTATAAGCGTGATTCGCCTGTCAAAAAGTGATATTCCTGAGCAACTGATAATTGGATTAATGATTTGTGTTACATTAAATGCTTATAATCCATATTGGATATTTCAGGGCCTTGAAAAGATATATATATATAGTGCATTAGTAATCATTTCAAGATTAATAGGGCTTGTTTTAATCTATTTGCTAATTAGGACTCCAGATGATTATGTATATTACTCTTGGATTTTGGCATTTCAAGCGGGGATGACAACGATAATCAGCCATATTATTATATCCAGATGGGGGGTTCGTGTTTGTCGGATAAAAGTAAAAGGTATAATTAAGCAATTTAAATATAGTTTTGACTTTTTTTTATCAAGAGCTTGTGTTTCATTATACTCATCTGGTTGCAGTGTTTTCTTAGCAACATTTGGTGGGAGTCTGAATCAAGTTGCGATCTATGGCGTTGCAGAACAGTTATATAAAGCGGGAGTACAGGTATTTAGCCCCGTTATTTCAGCGCTAACTCCTTACATGGTAAGAACAAAAAACTATATTATTTTTTACAAAATTATAGTGGTATGCATAACTGTCACAGTGATAGGTATGTGTGTCGGGTTTTTATTTGGTGCTCAAATCATTACATTGATTTATGGTAATGGATATCAGGAATCCAAATCTGTACTAGATGTCTTTATGGTTGTAATTCTTGCAAGTGTATTTGGTATGCTTTTAGGATATCCTGCATTGCTTCCCTTAGGATTGGGTAAGGTTGCTAATTATAGTGTCATTGCTTCTGGTATATTGCAAATAATAATGTTCTGTATTTTGTATATTGGTTTATTTCCTATTACAGCTATTAGTGTATGTCTGACATATCTAATTTGTGATTGGTTTATGTTCTTTATTCGTCTTTATAACTTTATGAAATATAGGAAAATTAATGGATAA
>O151__wzx__312162700
ATGTCATTGCGAAAAAATATTAGCGGCTTAGCTATAGCTCAAATATTTAGCTATATAGCACCATTACTGCAATTCCCTTATCTAAGTAGGATTGTAGGGGATTCATATTTAGGTGCTATTATTTTTATTCTCTCAATATCACAAATGGCAATGGTGTTGACAGATTATGGGTTTGATTTATCGATTGGAGAACAGATAGCAAGAGGGAAAAGAAATAATAAATGGTTAAGCGTTTTTTATTGTCAAACTGGAGTAATTAAATCATTTCTATTAGTGGTAGCATTCGTATTTATTATAAGCGTGATTCGCCTGTCAAAAAGTGATATTCCTGAGCAACTGATAATTGGATTAATGATTTGTGTTACATTAAATGCTTATAATCCATATTGGATATTTCAGGGCCTTGAAAAGATATATATATATAGTGCATTAGTAATCATTTCAAGATTAATAGGGCTTGTTTTAATCTATTTGCTAATTAGGACTCCAGATGATTATGTATATTACTCTTGGATTTTGGCATTTCAAGCGGGGATGACAACGATAATCAGCCATATTATTATATCCAGATGGGGGGTTCGTGTTTGTCGGATAAAAGTAAAAGGTATAATTAAGCAATTTAAATATAGTTTTGACTTTTTTTTATCAAGAGCTTGTGTTTCATTATACTCATCTGGTTGCAGTGTTTTCTTAGCAACATTTGGTGGGAGTCTGAATCAAGTTGCGATCTATGGCGTTGCAGAACAGTTATATAAAGCGGGAGTACAGGTATTTAGCCCCGTTATTTCAGCGCTAACTCCTTACATGGTAAGAACAAAAAACTATATTATTTTTTACAAAATTATAGTGGTATGCATAACTGTCACAGTGATAGGTATGTGTGTCGGGTTTTTATTTGGTGCTCAAATCATTACATTGATTTATGGTAATGGATATCAGGAATCCAAATCTGTACTAGATGTCTTTATGGTTGTAATTCTTGCAAGTGTATTTGGTATGCTTTTAGGATATCCTGCATTGCTTCCCTTAGGATTGGGTAAGGTTGCTAATTATAGTGTCATTGCTTCTGGTATATTGCAAATAATAATGTTCTGTATTTTGTATATTGGTTTATTTCCTATTACAGCTATTAGTGTATGTCTGACATATCTAATTTGTGATTGGTTTATGTTCTTTATTCGTCTTTATAACTTTATGAAATATAGGAAAATTAATGGATAA
>O151__wzy__121292071
ATGGTTGAAGGGTTCGTTATTTACAATAGCATAGTCTTGCTTGCTTTATTATTTTGTTATTTGAAGAGATTTTTTTTACCCCGTTACTTTACTGTCTGCTTATTTTTGGTTCTTTGGGTTCCATTAGCGCTTAGGTATGGTATAGGGCGTGATTATTTTAGCTATATTGAAATTTATAAAAATGTTCTAGTTGCAAGAGATGGTATTGAGCTGGGTTTTTATTATATAAATTATATACTTGCTTATTTTAATTTTCACTATCAATATTTATTTGCACTGTCATCCTTCATTACAGTTTATTTTTGTGTAAAAAGCTTTGATAGAGATTATACGTTAGTATCTATTATATTATTTTGTGCTTTAATTTACTTGCAGGCATTCAGTATTATTAGACAAATGATTGCAGTGTCACTCTGTCTCTATAGTTGCTCATTATGGAATAAAGGTTGTAAATGTAAATCATCAGTATTCCTTATATTGGCACCTTTATTTCATTTCTCTGCAATAATAATATTACTTTTAGCTATAGCAAGCCGATATATAAAAATAAATACGACAAGATGTTATTTTGTATTTGTTTTTGCTCTTGTATTCATATTTATATTGAATGGGGTAGATTTTATATTTTCAAACGCTATATTATTAGATAGTAAGTATGGATACTATGTAACATCAGCATTTAATCGACCTACAGAAATTGGCTCAGGAATAGGTGTTGCTATAGCATTATTTCTACCGTTCATGGTATTTATAAAATCAACTCAGTTATATGAGTATAATAAAAACTATAATTTTATGCTGCTTATAAATCTAGTATATGTTATTTCTTATACACTTTCTCTGAAAATATATATATTTGCACGATTTACAGATGCTCTATCTTTTGTTCAGATATTATTGATACCAGTAATACTTAAAATCTCTTCCCCTAAAGGGATTTATTATAATTTAATGATGGCTGTTATTTTGCTTCATATTTTATTATTTGAAGCAAACCTTAATGCGAATACAATTTCTGCAGGAAATATTTCGAATAGCGGATTAGGCATCATGCCATATAAAAGCATACTAAATACTAAAATAGTAGGTATATATGACTAG
>O151__wzy__312162700
ATGGTTGAAGGGTTCGTTATTTACAATAGCATAGTCTTGCTTGCTTTATTATTTTGTTATTTGAAGAGATTTTTTTTACCCCGTTACTTTACTGTCTGCTTATTTTTGGTTCTTTGGGTTCCATTAGCGCTTAGGTATGGTATAGGGCGTGATTATTTTAGCTATATTGAAATTTATAAAAATGTTCTAGTTGCAAGAGATGGTATTGAGCTGGGTTTTTATTATATAAATTATATACTTGCTTATTTTAATTTTCACTATCAATATTTATTTGCACTGTCATCCTTCATTACAGTTTATTTTTGTGTAAAAAGCTTTGATAGAGATTATACGTTAGTATCTATTATATTATTTTGTGCTTTAATTTACTTGCAGGCATTCAGTATTATTAGACAAATGATTGCAGTGTCACTCTGTCTCTATAGTTGCTCATTATGGAATAAAGGTTGTAAATGTAAATCATCAGTATTCCTTATATTGGCACCTTTATTTCATTTCTCTGCAATAATAATATTACTTTTAGCTATAGCAAGCCGATATATAAAAATAAATACGACAAGATGTTATTTTGTATTTGTTTTTGCTCTTGTATTCATATTTATATTGAATGGGGTAGATTTTATATTTTCAAACGCTATATTATTAGATAGTAAGTATGGATACTATGTAACATCAGCATTTAATCGACCTACAGAAATTGGCTCAGGAATAGGTGTTGCTATAGCATTATTTCTACCGTTCATGGTATTTATAAAATCAACTCAGTTATATGAGTATAATAAAAACTATAATTTTATGCTGCTTATAAATCTAGTATATGTTATTTCTTATACACTTTCTCTGAAAATATATATATTTGCACGATTTACAGATGCTCTATCTTTTGTTCAGATATTATTGATACCAGTAATACTTAAAATCTCTTCCCCTAAAGGGATTTATTATAATTTAATGATGGCTGTTATTTTGCTTCATATTTTATTATTTGAAGCAAACCTTAATGCGAATACAATTTCTGCAGGAAATATTTCGAATAGCGGATTAGGCATCATGCCATATAAAAGCATACTAAATACTAAAATAGTAGGTATATATGACTAG
>O152__wzx__168481326
ATGAGAAAAAATATATTTTATTTACTGTTGGTGCAGTTATCTAACTATATTTTCCCACTGATTACATTACCATATCTTGTCAGAACTTTAGGAGTAGATAAATTTGGATATCTTATGCTTGGTCAAGCATTGATTCAATACTTTATTTTGATGACTGATTACGGTTTTAATTTCAGTGCAACAAAAAAAATAGCTACATCAACAAGTATTGATGAAAGAAATGAAGTCTACACAGAGACATTAAATGCCAAAATGATATTGGTGACATTATGTTTATTCTTGATGTTAATCATTATTAATATCATACCAATGTTTCACTCTATATCTATAGTTTGCATAATACTTTTTATTGGGGTTCTGGGTAATATTTTTTTTCCAGTCTATCTGTTTCAAGGTATGGAGAAAATGAAAAGTATTGCATGGGTTACTGTACTAGCAAGGACCCTGATGTTGTTATCTGTCTTTCTGTTTGTAAAAGATAATAATGATATCAATGCTGCTGCACTAGCTTTTTCTATTGCGCTTATCGTTCCAGGGATGATGTCAATTTATCTAATACGAAAAAACCACATTGTTGCTTATAAAGGGTTTTCTTTTTCAAAAGCCTTTATCGCTATTAAAGCAAGTACACCTTTGTTTATTTCTCAAATCGCTATAACATTTTATACTACTTTTAATTCGATACTTATAGGGCATGTATTTAATGCAAGGCAAGTAGGTATTTATTCTGCAGCAGACAAGTTAAGAGGCGCGGTTCAATCTTTATTTATTCCTATACAACAGGTTGTGTTTCCGAGAATAAATGTTGAGCGTGGAAATATAAAGGAAAAACTAAAGGTTTACGGTGGTCTTTTTATTTTATTTTCATTAATTATATGTGTGTCGATATTTTTAATCGGAGATAAGATTGTTATTTTATACTTCGGAACTCAGTATGCTGAGTCAGCTAATTTATTTAAATGGATGTCAGTCCTTATTTTTATTGTCTCTGTCGCTATTGTCTTTTCACAATGGGGAATGATAACTTTAGGTAGAGAAAAAATATTAACAAAAATTTATATTGTCGGTGCCTTATTGCATTGCACGTATGCTCCTTTCTTCACTAAAAATTTCGGGCTTTTTGGTACGTTAACGGCAGTAATATTGACAGAGTTAACAATTACCGTAGTTATGGGCGTGTTTTTGTACAAGATAATTAAAAGGCATAAATAA
>O152__wzy__168481326
[truncated: 616,623 more chars]
