# Supplementary material for: The EnteroBase user's guide, with case studies on Salmonella transmissions, Yersinia pestis phylogeny, and Escherichia core genomic diversity
Source: Genome Res. 2020 Jan;30(1):138–52. doi: 10.1101/gr.251678.119 (PMC6961584; doi:10.1101/gr.251678.119)
Supplement: Supplemental Material [file supp_gr.251678.119_Supplemental_Code.zip › EToKi-master/modules/MLSType.py]

import os, sys, numpy as np, tempfile, shutil, re
from subprocess import Popen, PIPE
from operator import itemgetter
try:
    from configure import externals, rc, uopen, xrange, get_md5
except :
    from .configure import externals, rc, uopen, xrange, get_md5

usearch = externals['usearch']
makeblastdb = externals['makeblastdb']
blastn = externals['blastn']


def transeq(seq, frames=[1,2,3,4,5,6]) :
    gtable = np.array(list('KNKNTTTTRSRSIIMIQHQHPPPPRRRRLLLLEDEDAAAAGGGGVVVVXYXYSSSSXCWCLFLF '))
    if isinstance(seq, dict) :
        names, seqs = [], []
        for n,s in seq.items() :
            names.append(n)
            seqs.append( 'Y' * ((3-len(s)%3)%3) + re.sub(r'[^ACGT]', 'X', s.upper()) + 'Z' * ((3-len(s)%3)%3) )
    else :
        names, seqs = [n for n,s in seq], [re.sub(r'[^ACGT]', 'X', s.upper()) + 'X' * ((3-len(s)%3)%3) for n, s in seq]
    trans_seq = [[n, []] for n in names]
    mseqs = np.unique(list('   '.join(seqs)) + [' ', 'A', 'C', 'G', 'T', 'X', 'Y', 'Z'], return_inverse=True)[1][:-8]
    seqs = mseqs[mseqs != 6]
    rseqs = np.flip(5-mseqs[mseqs != 7], 0)
    seqs[seqs == 0], seqs[seqs >= 5] = -100000, -100
    rseqs[rseqs <= 0], rseqs[rseqs == 5] = -100, -100000
    seqs -= 1; rseqs -= 1
    for frame in frames :
        if frame <= 3 :
            codons = np.concatenate([seqs[frame-1:], np.array([-100]*(frame-1), dtype=int)]).reshape(-1, 3)
        else :
            codons = np.concatenate([rseqs[frame-4:], np.array([-100]*(frame-4), dtype=int)]).reshape(-1, 3)
        codons[:, 0] <<= 4
        codons[:, 1] <<= 2
        codons = np.sum(codons, 1)
        codons[codons < -1000000] = 64
        codons[codons < 0] = 50
        tseq = ''.join(gtable[codons]).split(' ')
        if frame <= 3 :
            for ts, tt in zip(trans_seq, tseq) :
                ts[1].append(tt)
        else :
            for ts, tt in zip(trans_seq, tseq[::-1]) :
                ts[1].append(tt)
    return dict(trans_seq) if isinstance(seq, dict) else trans_seq

class dualBlast(object) :
    def readFasta(self, fasta) :
        sequence = {}
        with open(fasta) as fin :
            for line in fin :
                if line.startswith('>') :
                    name = line[1:].strip().split()[0]
                    sequence[name] = []
                elif len(line) > 0 :
                    sequence[name].extend(line.strip().split())
        for s in sequence :
            sequence[s] = (''.join(sequence[s])).upper()
        return sequence
    
    def readFastq(self, fastq) :
        sequence, qual = {}, {}
        with open(fastq) as fin :
            line = fin.readline()
            if line.startswith('>') :
                sequence = self.readFasta(fastq)
                return sequence, None
        with open(fastq) as fin :
            for lineId, line in enumerate(fin) :
                if lineId % 4 == 0 :
                    name = line[1:].strip().split()[0]
                    sequence[name] = []
                    qual[name] = []
                elif lineId % 4 == 1 :
                    sequence[name].extend(line.strip().split())
                elif lineId % 4 == 3 :
                    qual[name].extend(line.strip().split())
        for s in sequence :
            sequence[s] = (''.join(sequence[s])).upper()
            qual[s] = ''.join(qual[s])
        return sequence, qual
    
    def getCIGAR(self, ref, qry) :
        if ref.find('-') < 0 and qry.find('-') < 0 :
            cigar = [[len(ref), 'M']] 
        else :
            tag = np.array(['M', 'D', 'I'])
            cigar = np.concatenate([[-1], (np.array(list(ref)) == '-')*2 + (np.array(list(qry)) == '-'), [-1]])
            pos = np.where(np.diff(cigar) != 0)[0]
            cigar = [ list(v) for v in zip(np.diff(pos), tag[cigar[pos[:-1]+1]])]
        return cigar
    
    def parseBlast(self, fin, min_iden, min_len) :
        blastab = []
        for line in fin :
            part = line.strip().split('\t')
            part[3:10] = list(map(int, part[3:10]))
            part[2] = float(part[2])/100.
            if part[2] < min_iden or part[3] < min_len :
                continue
            part[12:14] = list(map(int, part[12:14]))
            part[11] = float(part[11])
            part[14] = self.getCIGAR(part[14], part[15])
            blastab.append(part[:15])
        return blastab
    def parseUBlast(self, fin, qryseq, refseq, min_iden, min_len) :
        blastab = []
        for line in fin :
            part = line.strip().split('\t')
            part[3:10] = list(map(int, part[3:10]))
            part[2] = float(part[2])/100.
            part[3:5] = part[3]*3, part[4]*3
            if part[2] < min_iden or part[3] < min_len :
                continue            
            
            part[0], rf = part[0].rsplit(':', 1)
            part[1], qf = part[1].rsplit(':', 1)
            part[11], part[12], part[13] = float(part[11]), len(refseq[part[0]]), len(qryseq[part[1]])
            rf, qf = int(rf), int(qf)
            part[6], part[7] = part[6]*3+rf-3, part[7]*3+rf-1
            part[14] = [[3*v[0], v[1]] for v in self.getCIGAR(part[14], part[15])]

            if qf <= 3 :
                part[8], part[9] = part[8]*3+qf-3, part[9]*3+qf-1
                d = max(part[7] - part[12], part[9]-part[13])
                if d > 0 :
                    part[7], part[9], part[14][-1][0] = part[7]-d, part[9]-d, part[14][-1][0]-d
            else :
                part[8], part[9] = part[13]-(part[8]*3+qf-3-3)+1, part[13]-(part[9]*3+qf-3-1)+1
                d = max(part[7] - part[12], 1 - part[9])
                if d > 0 :
                    part[7], part[9], part[14][-1][0] = part[7]-d, part[9]+d, part[14][-1][0]-d
            
            blastab.append(part[:15])
        return blastab
    
    def run_comparison(self, dirPath, qry, ref, min_iden, min_len, n_thread=6) :
        qryNA = os.path.join(dirPath, 'qryNA')
        qryAA = os.path.join(dirPath, 'qryAA')
        refAA = os.path.join(dirPath, 'refAA')
        naMatch = os.path.join(dirPath, 'naMatch')
        aaMatch = os.path.join(dirPath, 'aaMatch')
        
        refSeq = self.readFasta(ref)
        qrySeq, qual = self.readFastq(qry)
        with open(qryNA, 'w') as fout :
            for n,s in qrySeq.items() :
                fout.write('>{0}\n{1}\n'.format(n, s))
        
        Popen('{makeblastdb} -dbtype nucl -in {qry}'.format(makeblastdb=makeblastdb, qry=qryNA).split(), stderr=PIPE, stdout=PIPE).communicate()

        refs = [ [os.path.join(dirPath, 'ref.{0}'.format(id)), os.path.join(dirPath, 'ref.{0}.out'.format(id)), []] for id in range(n_thread)]
        
        refSeq2 = sorted(list(refSeq.items()), key=lambda s:-len(s[1]))
        for id, (r, o, p) in enumerate(refs) :
            with open(r, 'w') as fout :
                for n, s in refSeq2[id::n_thread] :
                    fout.write('>{0}\n{1}\n'.format(n, s))
            blast_cmd = '{blastn} -db {qry} -query {ref} -out {out} -outfmt "6 qseqid sseqid pident length mismatch gapopen qstart qend sstart send evalue score qlen slen qseq sseq" -task blastn -evalue 1e-3 -dbsize 5000000 -reward 2 -penalty -2 -gapopen 6 -gapextend 2'.format(
                blastn=blastn, qry=qryNA, ref=r, out=o)
            p.append(Popen(blast_cmd, stdout=PIPE, shell=True))
        
        refAASeq = transeq(refSeq, frames=[1,2,3])
        with open(refAA, 'w') as fout :
            for n, ss in refAASeq.items() :
                for id, s in enumerate(ss) :
                    if len(s[:-1].split('X')) < 2 :
                        fout.write('>{0}:{1}\n{2}\n'.format(n, id+1, s))
        qryAASeq = transeq(qrySeq)
        with open(qryAA, 'w') as fout :
            for n, ss in qryAASeq.items() :
                for id, s in enumerate(ss) :
                    fout.write('>{0}:{1}\n{2}\n'.format(n, id+1, s))
        with open(naMatch, 'w') as fout :
            for r, o, p in refs :
                p[0].communicate()
                fout.write(open(o).read())
                os.unlink(o)
        ublast_cmd = '{usearch} -threads {n_thread} -db {qryAA} -ublast {refAA} -evalue 1e-3 -accel 0.9 -maxhits 6 -userout {aaMatch} -ka_dbsize 5000000 -userfields query+target+id+alnlen+mism+opens+qlo+qhi+tlo+thi+evalue+raw+ql+tl+qrow+trow+qstrand'.format(
            usearch=usearch, qryAA=qryAA, refAA=refAA, aaMatch=aaMatch, n_thread=n_thread)
        pp = Popen(ublast_cmd.split(), stderr=PIPE, stdout=PIPE)
        pp.communicate()
        
        blastab = self.parseBlast(open(naMatch), min_iden, min_len)
        blastab.extend(self.parseUBlast(open(aaMatch), qrySeq, refSeq, min_iden, min_len))
        self.fixEnd(blastab, 6, 9)
        return blastab
    
    def fixEnd(self, blastab, se, ee) :
        for p in blastab :
            e1, e2 = p[6] - 1, p[12] - p[7]
            cigar = p[14]
            if p[9] > p[8] :
                if 0 < e1 <= se :
                    d = min(p[6]-1, p[8]-1)
                    p[6], p[8], cigar[0][0] = p[6]-d, p[8]-d, cigar[0][0]+d
                if 0 < e2 <= ee :
                    d = min(p[12]-p[7], p[13]-p[9])
                    p[7], p[9], cigar[-1][0] = p[7]+d, p[9]+d, cigar[-1][0]+d
            else :
                if 0 < e1 <= se :
                    d = min(p[6]-1, p[13]-p[8])
                    p[6], p[8], cigar[0][0] = p[6]-d, p[8]+d, cigar[0][0]+d
                if 0 < e2 <= ee :
                    d = min(p[12]-p[7], p[9]-1)
                    p[7], p[9], cigar[-1][0] = p[7]+d, p[9]-d, cigar[-1][0]+d
            p[14] = ''.join( '{0}{1}'.format(n, t) for n, t in cigar )

class blastParser(object) :
    def linear_merge(self, blasttab, min_iden, min_frag_prop, min_frag_len, max_dist=300, diag_diff=1.5, max_diff=200, **params) :
        for part in blasttab :
            if part[8] > part[9] :
                part[8], part[9] = -part[8], -part[9]

        blasttab.sort(key=itemgetter(0,1,6,8,-11))
        nB = len(blasttab)
        for id, p1 in enumerate(blasttab) :
            if p1[0] == '' : continue
            for jd in xrange(id+1, nB) :
                p2 = blasttab[jd]
                if p2[0] == '' : continue
                if (p1[0], p1[1]) != (p2[0], p2[1]) or p2[6] - p1[6] > 4 :
                    break
                d = abs(p1[6]-p2[6]) + abs(p1[7]-p2[7]) + abs(p1[8]-p2[8]) + abs(p1[9]-p2[9])
                if d <= 5 :
                    if p1[2] >= p2[2] :
                        p2[0] = ''
                    else :
                        p1[0] = ''
                        break
        blasttab = [p for p in blasttab if p[0] != '']
        
        nB = len(blasttab)
        syntenies = []
        for id, p1 in enumerate(blasttab) :
            for jd in xrange(id+1, nB)  :
                p2 = blasttab[jd]

                if p1[0] != p2[0] or p1[1] != p2[1] or p2[6] - p1[7] > max_dist :
                    break
                elif p1[8] < 0 < p2[8] or p2[8] < p1[8] + 15 or p2[9] < p1[9] + 15 or p2[7]<p1[7]+15 or p2[6] < p1[6]+15 or p2[8] - p1[9] > max_dist :
                    continue
                m, n = p2[7] - p1[6] + 1, p2[9] - p1[8] + 1
                if m < min_frag_len or m < min_frag_prop*p1[12] or max(m, n) - min(m, n) > max_diff or max(m,n) > diag_diff * min(m, n) :
                    continue
                o_len = 0 if p2[6] > p1[7] else p1[7] - p2[6] + 1
                p1_len = p1[7] - p1[6] + 1 - o_len
                p2_len = p2[7] - p2[6] + 1 - o_len
                
                iden = (p1[2]*p1_len + p2[2]*p2_len +max(p1[2], p2[2])*o_len)/(p1_len+p2_len+o_len)
                if iden < min_iden :
                    continue

                p1s, p2s = p1[11]/(p1[7]-p1[6]+1), p2[11]/(p2[7]-p2[6]+1)
                dist = max(p2[6]-p1[7]-1, p2[8]-p1[9]-1, 0)
                score = p1s*p1_len +p2s*p2_len+max(p1s, p2s)*o_len - dist
                if score > 0 :
                    syntenies.append([id, jd, iden, score])
        syn_score = {}
        for id , syn in enumerate(syntenies) :
            if syn[0] not in syn_score and syn[1] not in syn_score :
                p1, p2 = blasttab[syn[0]][:], blasttab[syn[1]]
                c1, c2 = p1[-1], p2[-1]                
                r_dist, q_dist = p2[6]-p1[7]-1, p2[8]-p1[9]-1
                if min(r_dist, q_dist) < 0 :
                    p1s, p2s = p1[11]/(p1[7]-p1[6]+1), p2[11]/(p2[7]-p2[6]+1)
                    if p1s <= p2s :
                        cc = [ [int(n), t] for n,t in re.findall(r'(\d+)([A-Z])', c1)]
                        i = -1
                    else :
                        cc = [ [int(n), t] for n,t in re.findall(r'(\d+)([A-Z])', c2)]
                        i = 0

                    while min(r_dist, q_dist) < 0 :
                        if cc[i][1] == 'M' :
                            d = min(cc[i][0], max(-r_dist, -q_dist, 0))
                            r_dist, q_dist = d + r_dist, d + q_dist
                        elif cc[i][1] == 'D' :
                            d = min(cc[i][0], max(-r_dist, -q_dist, 0))
                            r_dist += d
                        elif cc[i][1] == 'I' :
                            d = min(cc[i][0], max(-r_dist, -q_dist, 0))
                            q_dist += d
                        else :
                            raise 'unknown'
                        if d >= cc[i][0] :
                            cc = cc[1:] if i == 0 else cc[:-1]
                        else :
                            cc[i][0] -= d
                    if i == -1 :
                        c1 = ''.join([ '{0}{1}'.format(*c) for c in cc ])
                    else :
                        c2 = ''.join([ '{0}{1}'.format(*c) for c in cc ])
                gap=[]
                if r_dist > 0 :
                    gap.append('{0}D'.format(r_dist))
                if q_dist > 0 :
                    gap.append('{0}I'.format(q_dist))
                if len(gap) == 0 :
                    cc1 = re.findall(r'(^.*?)(\d+)([A-Z]$)', c1)[0]
                    cc2 = re.findall(r'(^\d+)([A-Z])(.*$)', c2)[0]
                    if cc1[2] == cc2[1] :
                        c1 = '{0}{1}{2}'.format(cc1[0], int(cc1[1])+int(cc2[0]), cc1[2])
                        c2 = cc2[2]
                p1[7], p1[9], p1[2], p1[11], p1[14] = p2[7], p2[9], syn[2], syn[3], ''.join([c1] + gap + [c2])
                blasttab.append(p1)
            syn_score[syn[0]] = id
            syn_score[syn[1]] = id
            
        for part in blasttab :
            if part[8] < 0 :
                part[8], part[9] = -part[8], -part[9]
            x = ['{0}D'.format(part[6]-1), part[-1]] if part[6] > 1 else [part[-1]]
            if part[7] < part[12] :
                x.append('{0}D'.format(part[12]-part[7]))
            if len(x) : part[-1] = ''.join(x)
        return blasttab
    def parse_blast(self, hits, parameters) :
        for part in hits:
            allele = part[0].rsplit('_', 1)
            r_start, r_end = 1, part[12]
            direct = 1 if part[8] < part[9] else -1
            tailing = min(r_start - part[6], part[7] - r_end)

            q_start, q_end = part[8], part[9]

            ## ignore the hit if it is too small
            if direct*(q_end - q_start) + 1 < parameters['min_frag_prop'] * (r_end - r_start + 1) or direct*(q_end - q_start)+1 < parameters['min_frag_len'] :
                part[0] = ''
            else :
                part.extend([r_start, r_end, q_start, q_end, float(part[11]), allele[0], allele[1], tailing])
                #              15       16      17      18        19            20          21        22
        hits = sorted([hit for hit in hits if hit[0] != ''], key = itemgetter(22, 19), reverse=True)
        alleles = {'__non_specific__':[]}

        for part in hits:
            ## check whether the allele has overlapped with other better hits
            if part[19] <= 0 : continue
            allele_full = '{0}_{1}'.format(*part[20:])
            r_start, r_end, q_start, q_end = part[15:19]
            overlap, to_move = -1, []

            if part[20] not in alleles :
                alleles[part[20]] = []
            else :
                s, e = sorted([q_start, q_end])
                for id, region in enumerate( alleles[part[20]] ):
                    if region[0] == '' : continue
                    if region[2] == part[1] and (min(e, region[4]) - max(s, region[3]) + 1) >= parameters['overlap_prop']*(e-s+1) :
                        if region[1] < part[2] and (min(e, region[4]) - max(s, region[3]) + 1) >= parameters['overlap_prop']*(region[4]-region[3]+1) :
                            if region[1] < parameters['min_iden'] or (part[22] >= 0 and part[2] - region[1] >= parameters['overlap_iden']):
                                to_move.append(id)
                                continue
                            else :
                                region[1] = part[2]
                        overlap = id

                    elif region[1] - part[2] >= parameters['overlap_iden'] :
                        overlap = 999999999
                        break
                    elif part[2] - region[1] >= parameters['overlap_iden'] :
                        to_move.append(id)
                if overlap < 999999999 :
                    for id in reversed(to_move) :
                        alleles['__non_specific__'].append( alleles[part[20]].pop(id)[:-1] + [''] )


            if overlap < 0 :
                # insert a new region if there is no overlap
                if q_start < q_end :
                    alleles[part[20]].append([part[20], float(part[2]), part[1], q_start, q_end, '+', r_start - part[6], part[7]-r_end, '', allele_full+':'+part[14]])
                else :
                    alleles[part[20]].append([part[20], float(part[2]), part[1], q_end, q_start, '-', r_start - part[6], part[7]-r_end, '', allele_full+':'+part[14]])
            elif overlap == 999999999 :
                if q_start < q_end :
                    alleles['__non_specific__'].append([part[20], float(part[2]), part[1], q_start, q_end, '+', r_start - part[6], part[7]-r_end, '', ''])#part[0]])
                else :
                    alleles['__non_specific__'].append([part[20], float(part[2]), part[1], q_end, q_start, '-', r_start - part[6], part[7]-r_end, '', ''])#part[0]])
        return alleles

    def inter_loci_overlap(self, alleles, parameters) :
        regions = [reg for region in alleles.values() for reg in region]
        # sort with contig name and start points
        regions.sort(key=itemgetter(2,3))

        for id, regi in enumerate(regions) :
            if regi[0] == '' : continue
            todel, deleted = [], 0
            for jd in xrange(id+1, len(regions)) :
                regj = regions[jd]
                if regj[0] == '' or regi[0] == regj[0]: continue
                if regi[2] != regj[2] or regj[3] > regi[4] :
                    break
                overlap = min(regi[4], regj[4]) - regj[3] + 1
                if (regi[-1] != '' and float(overlap) >= parameters['overlap_prop'] * (regi[4]-regi[3]+1)) or \
                   (regj[-1] != '' and float(overlap) >= parameters['overlap_prop'] * (regj[4]-regj[3]+1)) :
                    delta = regi[1] - regj[1]
                    if delta > 0.05 :
                        todel.append(jd)
                    elif delta <= -0.05 :
                        deleted = 1
                        break
            if deleted == 0 :
                for jd in todel:
                    regions[jd][0] = ''
            else :
                regi[0] = ''

        return [{'locus':reg[0], 'identity':reg[1], 'CIGAR':reg[9], 'coordinates':[reg[2], int(reg[3]), int(reg[4]), reg[5]], 'flanking':reg[6:8], 'status':reg[8], 'accepted':(0 if reg[8] == '' else 128)} for reg in regions if reg[0] != '' and reg[-1] != '']

    complement = {'A':'T', 'T':'A', 'C':'G', 'G':'C'}
    def get_seq(self, seq, header, start, end, direction) :
        fasta = seq[header]
        if direction == '+' :
            seq = fasta[(start-1):end].upper()
        else :
            seq = ''.join([self.complement.get(x.upper(), 'N') for x in reversed(fasta[(start-1):end])])
        return seq
    def get_qual(self, qual, header, start, end, direction='+', force=False) :
        if qual == None:
            return 20 if force else 0
        try:
            s = max(1, min(start, end))
            e = min(len(qual[header]), max(start, end))
            return ord(min(qual[header][(s-1):e])) - 33
        except :
            return 0

    def lookForORF(self, seq, rec) :
        coordinates, edges = rec['coordinates'], rec['flanking'][:]
        seq = self.get_seq(seq, *coordinates)
        #if (len(seq) - sum(edges)) % 3 == 0 :
        startCodon, stopCodon = 0, 0
        for s in xrange(edges[0]%3, len(seq), 3) :
            c = seq[s:s+3]
            if c in {'ATG', 'TTG', 'GTG'} :
                startCodon, edges[0] = 1, 0
                e0 = s+3
                new_s = coordinates[1] + s if coordinates[3] == '+' else coordinates[2] - s
                break
        if not startCodon :
            return 6
        for e in xrange(e0, len(seq), 3) :
            c = seq[e:e+3]
            if c in {'TAG', 'TAA', 'TGA'} :
                stopCodon, edges[1] = 1, 0
                new_e = coordinates[1] + e+2 if coordinates[3] == '+' else coordinates[2] - e-2
                break
        if startCodon and stopCodon and abs(e-s) + 1 >= 0.6 * (abs(coordinates[2]-coordinates[1])+1 - sum(rec['flanking'])) :
            c2 = (new_s, new_e) if coordinates[3] == '+' else (new_e, new_s)
            if c2[0] != coordinates[1] or c2[1] != coordinates[2] :
                rec['CIGAR'] = rec['CIGAR'].rsplit(':', 1)[0] + ':EXEMPT'
            coordinates[1:3] = c2
            rec['flanking'] = edges
            return 0
        return 6


    def form_alleles(self, regions, qrySeq, qryQual, genome_id, accepted, argument) :
        alleles = {}
        regions.sort(key=lambda x:x['identity'], reverse=True)
        regions.sort(key=lambda x:min(x['flanking'] + [0]), reverse=True)
        for region in regions:
            if sum(region['flanking']) >= -30 and (argument.get('ORF', False) or argument.get('CDS', False)) and region['CIGAR'] != 'intergenic' :
                flag = self.lookForORF(qrySeq, region)
                region['accepted'] = region['accepted'] | flag
            region['seq'] = self.get_seq(qrySeq, *region['coordinates'])
            region['id'] = ''
            region['value_md5'] = get_md5(region['seq'])
            if min(region['flanking']) >= 0 and len(re.findall(r'[^ACGT]', region['seq'])) == 0 :  ## add proportional check
                region['accepted'] = region['accepted'] | 1
            else :
                region['status'] += '{Fragmented}'
                region['accepted'] = region['accepted'] | 64
                region['allele_id'] = -1

            if region['locus'] in alleles :
                if region['accepted'] & 64 > 0 :
                    if alleles[ region['locus'] ]['accepted'] & 64 > 0 :
                        if 'secondary' not in alleles[ region['locus'] ] :
                            alleles[ region['locus'] ]['secondary'] = []
                        alleles[ region['locus'] ]['secondary'].append( dict(coordinates =region['coordinates'], seq=region['seq'], identity=region['identity']) )
                elif alleles[ region['locus'] ] ['accepted'] & 32 == 0 :
                    alleles[ region['locus'] ] ['status'] += '{Duplicated}'
                    alleles[ region['locus'] ] ['seq'] = 'DUPLICATED'
                    alleles[ region['locus'] ] ['value_md5'] = get_md5('DUPLICATED')
                    alleles[ region['locus'] ] ['accepted'] = (alleles[ region['locus'] ] ['accepted'] | 32) & (~1)
                    alleles[ region['locus'] ] ['allele_id'] = -1
                    if 'secondary' not in alleles[ region['locus'] ] :
                        alleles[ region['locus'] ]['secondary'] = []
                    alleles[ region['locus'] ]['secondary'].append( dict(coordinates =region['coordinates'], seq=region['seq'], identity=region['identity']) )
            else :
                if accepted == 0 or self.get_qual(qryQual, *region['coordinates']) < 10:
                    region['accepted'] = region['accepted'] | 2
                region['reference'] = 'MLSType:'+genome_id
                alleles[region['locus']] = region
            if region['accepted'] & 2 > 0 :
                region['accepted'] = region['accepted'] & (~1)
        for locus, allele in alleles.items() :
            if allele['accepted'] & 65 == 64 :
                allele_len = allele['coordinates'][2] - allele['coordinates'][1] + 1
                for ale in allele.get('secondary', {}) :
                    allele_len += ale['coordinates'][2] - ale['coordinates'][1] + 1
                if allele_len < argument['min_frag_prop'] :
                    alleles.pop(locus)
            if 'identity' in allele and allele['identity'] < argument['min_iden'] :
                allele['allele_id'] = -1
                allele['accepted'] = (allele['accepted'] & (~1)) | 256
                allele['status'] += '{Low identities:'+str(allele['identity'])+'}'
                if allele['accepted'] & 224 > 0 :
                    alleles.pop(locus, None)
        return alleles
    def intergenic(self, regions, lenRange) :
        if lenRange[0] == -1 :
            return sorted(regions, key=lambda r:r['coordinates'])
        inter_blocks = []
        regions.sort(key=lambda r:r['coordinates'])
        prev = regions[0]
        for region in regions[1:] :
            if prev['coordinates'][0] == region['coordinates'][0] :
                d = region['coordinates'][1] - prev['coordinates'][2] - 1
                if max(lenRange[0], 0) <= d <= lenRange[1] :
                    e1 = prev['flanking'][1] if prev['coordinates'][3] == '+' else prev['flanking'][0]
                    e2 = region['flanking'][0] if region['coordinates'][3] == '+' else region['flanking'][1]
                    if e1 == e2 and e1 == 0 :
                        block = {'status':prev['status']+region['status'], 'flanking':[0,0], 'accepted':0, 'identity':min(prev['identity'], region['identity']), 'CIGAR':'intergenic'}
                        if prev['coordinates'][3] == region['coordinates'][3] :
                            if region['coordinates'][3] == '+' :
                                block['locus'] = '{0}:R:{1}:L'.format(prev['locus'], region['locus'])
                                block['coordinates'] = [prev['coordinates'][0], prev['coordinates'][2]+1, region['coordinates'][1]-1, '+']
                            else :
                                block['locus'] = '{0}:R:{1}:L'.format(region['locus'], prev['locus'])
                                block['coordinates'] = [prev['coordinates'][0], prev['coordinates'][2]+1, region['coordinates'][1]-1, '-']
                        else :
                            d = 'R' if prev['coordinates'][3] == '+' else 'L'
                            
                            if prev['locus'] < region['locus'] :
                                block['locus'] = '{0}:{2}:{1}:{2}'.format(prev['locus'], region['locus'], d)
                                block['coordinates'] = [prev['coordinates'][0], prev['coordinates'][2]+1, region['coordinates'][1]-1, '+']
                            else :
                                block['locus'] = '{0}:{2}:{1}:{2}'.format(region['locus'], prev['locus'], d)
                                block['coordinates'] = [prev['coordinates'][0], prev['coordinates'][2]+1, region['coordinates'][1]-1, '-']
                        inter_blocks.append(block)
            prev = region
        return sorted(regions+inter_blocks, key=lambda r:r['coordinates'])
            

class seqOperation(object) :
    def readSequence(self, fname) :
        seq = {}
        with open(fname) as fin :
            header = fin.read(1)
            fin.seek(0, 0)
            if header == '@' :
                for id, line in enumerate(fin) :
                    if id % 4 == 0 :
                        name = line[1:].strip().split()[0]
                        seq[name]= [None, None]
                    elif id % 4 == 1 :
                        seq[name][0] = line.strip()
                    elif id % 4 == 3 :
                        seq[name][1] = [ord(q)-33 for q in line.strip()]
            else :
                for line in fin :
                    if line.startswith('>') :
                        name = line[1:].strip().split()[0]
                        seq[name] = [[], None]
                    else :
                        seq[name][0].extend( line.strip().split() )
                for n, s in seq.iteritems() :
                    s[0] = ''.join(s[0])
                    s[1] = [0 for ss in s[0]]
        return seq

    def write_refsets(self, reference) :
        ref_aa = '{0}.refset.aa'.format(parameters['unique_key'])
        refseq = self.readSequence(reference)
        refamino = transeq({n:s[0] for n,s in refseq.iteritems() }, 1)
        with open(ref_aa, 'w') as fout :
            for n, s in refamino.iteritems() :
                if s[:-1].find('X') == -1 :
                    fout.write('>{0}\n{1}\n'.format(n, s))
        return ref_aa

    def write_query(self, query) :
        fna, faa = '{0}.query.na'.format(parameters['unique_key']), '{0}.query.aa'.format(parameters['unique_key'])
        qryseq = self.readSequence(query)
        qryamino = transeq({n:s[0] for n,s in qryseq.iteritems()}, frame=7)
        with open(fna, 'w') as fout:
            for n, s in qryseq.iteritems() :
                fout.write('>{0}\n{1}\n'.format(n, s[0]))
        with open(faa, 'w') as fout :
            for n, s in qryamino.iteritems() :
                fout.write('>{0}\n{1}\n'.format(n, s))
        return qryseq, fna, faa

def nomenclature(genome, refAllele, parameters) :
    # write query
    dirPath = tempfile.mkdtemp(prefix='NS_', dir='.')
    try :
        qry = os.path.join(dirPath, 'query')
        ref = os.path.join(dirPath, 'reference')
        with open(qry, 'w') as fout :
            fout.write(genome)
        with open(ref, 'w') as fout :
            fout.write(refAllele)
        blasttab = dualBlast().run_comparison(dirPath, qry, ref, parameters['min_iden']-0.1, parameters['min_frag_len']-10)
    
        # filter
        blasttab_parser = blastParser()
        blasttab = blasttab_parser.linear_merge(blasttab, **parameters)
        loci = blasttab_parser.parse_blast(blasttab, parameters)
        regions = blasttab_parser.inter_loci_overlap(loci, parameters)
        regions = blasttab_parser.intergenic(regions, parameters.get('intergenic',[30,600]))
    
        # submission
        qrySeq, qryQual = dualBlast().readFastq(qry)
        alleles = blasttab_parser.form_alleles(regions, qrySeq, qryQual, parameters['unique_key'], not parameters['query_only'], parameters)
        for field, allele in alleles.items() :
            allele['id'] = allele['value_md5'] if allele['accepted'] < 8 else '-'+allele['value_md5']
        if parameters.get('database', None) is not None :
            import pandas as pd
            database = pd.read_csv(parameters['database'], header=None, index_col=0)
            for field, allele in alleles.items() :
                try :
                    allele_info = database.loc[allele['value_md5']].values
                    if len(allele_info.shape) > 1 :
                        allele['id'] = str(allele_info[allele_info.T[0] == field][0, 1])
                    elif len(allele_info.shape) == 1 and allele_info[0] == field :
                        allele['id'] = str(allele_info[1])
                except :
                    pass
    finally:
        shutil.rmtree(dirPath)
    allele_seq = '\n'.join([ '>{0} value_md5={2} id={7} CIGAR={6} accepted={3} reference={4} identity={5} coordinates={8}\n{1}'.format(locus, allele['seq'], allele['value_md5'], allele['accepted'], allele['reference'], allele['identity'], allele['CIGAR'], allele['id'], '{0}:{1}..{2}:{3}'.format(*allele['coordinates']), allele['status'], allele['identity']) for locus, allele in sorted(alleles.items()) ])
    return allele_seq


parameters = {}
def MLSType(args) :
    parameters = getParams(args)
    alleles = nomenclature(open(parameters['genome']).read(), open(parameters['refAllele']).read(), parameters)
    if parameters['output'] is not None :
        fout = open(parameters['output'], 'w') if parameters['output'].upper() != 'STDOUT' else sys.stdout
        fout.write(alleles + '\n')
        fout.close()
    return alleles


def getParams(args) :
    import argparse
    parser = argparse.ArgumentParser(description='MLSType. Find and designate MLST alleles from a queried assembly. ')
    parser.add_argument('-i', '--genome',     help='[REQUIRED] Input - filename for genomic assembly. ', required=True)
    parser.add_argument('-r', '--refAllele',  help='[REQUIRED] Input - fasta file for reference alleles. ', required=True)
    parser.add_argument('-k', '--unique_key', help='[REQUIRED] An unique identifier for the assembly. ', required=True)
    parser.add_argument('-d', '--database',   help='[OPTIONAL] Input - lookup table of existing alleles. ', default=None)
    parser.add_argument('-o', '--output',     help='[DEFAULT: No output] Output - filename for the generated alleles. Specify to STDOUT for screen output. ', default=None)
    parser.add_argument('-q', '--query_only', help='[DEFAULT: False] Do not submit new allele, only query. ', action='store_true', default=False)
    parser.add_argument('-f', '--force', help='[DEFAULT: False] Force to accept low quality alleles. ', action='store_true', default=False)
    parser.add_argument('-m', '--min_iden',   help='[DEFAULT: 0.65 ] Minimum identities between refAllele and genome. ', type=float, default=0.65)
    parser.add_argument('-p', '--min_frag_prop', help='[DEFAULT: 0.6 ] Minimum covereage of a fragment. ', type=float, default=0.6)
    parser.add_argument('-l', '--min_frag_len',  help='[DEFAULT: 50 ] Minimum length of a fragment. ', type=float, default=50)
    
    parser.add_argument('-x', '--intergenic',  help='[DEFAULT: -1,-1 ] Call alleles in intergenic region if the distance between two closely located loci fall within the range defined by the two numbers. Suggest to use 50,500. This is diabled by default with minus numbers.', default='-1,-1')

    parser.add_argument('--overlap_prop',  help='[DEFAULT: 0.5 ] Given two hits, if <overlap_prop> of their regions overlap, and the sequence identities of one hits is <overlap_iden> lower than the other. The hit with lower identities will be removed. ', type=float, default=0.5)
    parser.add_argument('--overlap_iden',  help='[DEFAULT: 0.05 ] Given two hits, if <overlap_prop> of their regions overlap, and the sequence identities of one hits is <overlap_iden> lower than the other. The hit with lower identities will be removed. ', type=float, default=0.05)
    
    parser.add_argument('--max_dist',  help='[DEFAULT: 300 ] Consider two closely located hits as a synteny block if their coordinates in both queried genomes and reference gene are seperated by no more than <max_dist> bps. ', type=float, default=300)
    parser.add_argument('--diag_diff',  help='[DEFAULT: 1.2 ] Consider two closely located hits as a synteny block if, after merged, its covered region in the queried genome is no more than <diag_diff> folds of the region in the reference gene. ', type=float, default=1.2)
    parser.add_argument('--max_diff',  help='[DEFAULT: 200 ] Consider two closely located hits as a synteny block if, after merged, the lengths of its covered regions in the queried genome and the reference gene are differed by no more than <max_diff> bps. ', type=float, default=200)
    args = parser.parse_args(args).__dict__
    args['intergenic'] = [float(d) for d in args['intergenic'].split(',')]
    
    return args
    

if __name__ == '__main__' :
    alleles = MLSType(sys.argv[1:])
