# Supplementary material for: The EnteroBase user's guide, with case studies on Salmonella transmissions, Yersinia pestis phylogeny, and Escherichia core genomic diversity
Source: Genome Res. 2020 Jan;30(1):138–52. doi: 10.1101/gr.251678.119 (PMC6961584; doi:10.1101/gr.251678.119)
Supplement: Supplemental Material [file supp_gr.251678.119_Supplemental_Code.zip › EToKi-master/modules/ortho.py]

import os, re, sys, shlex, ete3, tempfile, hashlib
from time import time
import subprocess, numpy as np, pandas as pd, numba as nb
from operator import itemgetter
import zipfile, io
from copy import deepcopy
from multiprocessing import Pool, Manager, Process
try:
    from configure import externals, logger, rc, transeq, readFasta, uopen, xrange, asc2int
    from clust import getClust
    from uberBlast import uberBlast
except :
    from .configure import externals, logger, rc, transeq, readFasta, uopen, xrange, asc2int
    from .clust import getClust
    from .uberBlast import uberBlast

params = dict(
    ml = '{fasttree} {0} -nt -gtr -pseudo', 
    nj = '{rapidnj} -i fa -t d {0}', 
)

def in1d(arr1, arr2, invert=False) :
    darr2 = set(arr2)
    res = np.array([n in darr2 for n in arr1.flatten()])
    return ~res if invert else res

class MapBsn(object) :
    def __init__(self, fname, mode='r') :
        self.fname = fname
        self.mode = mode
        self.conn = zipfile.ZipFile(self.fname, mode=mode, compression=zipfile.ZIP_DEFLATED,allowZip64=True)
        self.namelist = set(self.conn.namelist())
    def __enter__(self) :
        return self
    def __exit__(self, type, value, traceback) :
        self.conn.close()
    def get(self, gene) :
        gene = str(gene)
        if self.exists(gene) :
            buf = io.BytesIO(self.conn.read(gene))
            return np.lib.npyio.format.read_array(buf, allow_pickle=True)
        else :
            return []
        
    def __getitem__(self, gene) :
        return self.get(gene)

    def exists(self, gene) :
        return str(gene) in self.namelist

    def keys(self) :
        return self.namelist

    def items(self) :
        for gene in self.namelist :
            yield gene, self.get(gene)

    def values(self) :
        for gene in self.namelist :
            yield self.get(gene)

    def delete(self, gene) :
        self.namelist -= set([str(gene)])

    def delete_real(self, gene) :
        gene =str(gene)
        if gene in self.namelist :
            self.namelist -= set([gene])
            self.conn.close()
            subprocess.Popen(['zip', '-d', self.fname, gene]).wait()
            self.conn = zipfile.ZipFile(self.fname, mode='w', compression=zipfile.ZIP_DEFLATED,allowZip64=True)
        
    def pop(self, gene, default=None) :
        bsn = self.get(gene)
        self.delete(gene)
        return bsn
    
    def size(self) :
        return len(self.namelist)
        
    def save(self, gene, bsn) :
        gene =str(gene)
        self.delete_real(gene)
        self._save(self.conn, gene, bsn)
        self.namelist |= set([gene])
    def _save(self, db, gene, data) :
        buf = io.BytesIO()
        np.lib.npyio.format.write_array(buf,
                                        np.asanyarray(data),
                                        allow_pickle=True)
        db.writestr(gene, buf.getvalue())
        
    def update(self, blastabs) :
        newList = set([])
        tmpName = self.fname[:-4] + '.tmp.npz'
        tmp = zipfile.ZipFile(tmpName, mode='w', compression=zipfile.ZIP_DEFLATED,allowZip64=True)
        for blastab in blastabs :
            gene = str(blastab[0][0])
            newList.add(gene)
            oldData = self.get(gene)
            if len(oldData) :
                data = np.vstack([oldData, blastab])
            else :
                data = blastab
                
            self._save(tmp, gene, data)
        for gene in self.keys() :
            if gene not in newList :
                data = self.get(gene)
                if len(data) :
                    newList.add(gene)
                    self._save(tmp, gene, data)
        tmp.close()
        self.conn.close()
        self.namelist = newList
        os.rename(tmpName, self.fname)
        self.conn = zipfile.ZipFile(self.fname, mode='a', compression=zipfile.ZIP_DEFLATED,allowZip64=True)
        

def iter_readGFF(data) :
    fname, gtable = data
    seq, cds = {}, {}
    names = {}
    fnames = fname.split(',')
    fname = fnames[0]
    for fn in fnames :
        with uopen(fn) as fin :
            sequenceMode = False
            for line in fin :
                if line.startswith('#') : 
                    continue
                elif line.startswith('>') :
                    sequenceMode = True
                    name = line[1:].strip().split()[0]
                    assert name not in seq, logger('Error: duplicated sequence name {0}'.format(name))
                    seq[name] = [fname, []]
                elif sequenceMode :
                    seq[name][1].extend(line.strip().split())
                else :
                    part = line.strip().split('\t')
                    if len(part) > 2 :
                        name = re.findall(r'locus_tag=([^;]+)', part[8])
                        if len(name) == 0 :
                            parent = re.findall(r'Parent=([^;]+)', part[8])
                            if len(parent) and parent[0] in names :
                                name = names[parent[0]]
                        if len(name) == 0 :
                            name = re.findall(r'Name=([^;]+)', part[8])
                        if len(name) == 0 :
                            name = re.findall(r'ID=([^;]+)', part[8])
    
                        if part[2] == 'CDS' :
                            assert len(name) > 0, logger('Error: CDS has no name. {0}'.format(line))
                            #          source_file, seqName, Start,       End,      Direction, hash, Sequences
                            cds[name[0]] = [fname, part[0], int(part[3]), int(part[4]), part[6], 0, '']
                        else :
                            ids = re.findall(r'ID=([^;]+)', part[8])
                            if len(ids) :
                                names[ids[0]] = name

    for n in seq :
        seq[n][1] = ''.join(seq[n][1]).upper()
    for n in cds :
        c = cds[n]
        try:
            c[6]= seq[c[1]][1][(c[2]-1) : c[3]]
            if c[4] == '-' :
                c[6] = rc(c[6])
            pcode = checkPseu(n, c[6], gtable)
            if pcode :
                c[5], c[6] = pcode, ''
            else :
                c[5] = int(hashlib.sha1(c[6].encode('utf-8')).hexdigest(), 16)
        except :
            c[5], c[6] = 6, ''

    return seq, cds    

def readGFF(fnames, gtable) :
    if not isinstance(fnames, list) : fnames = [fnames]
    combo = pool.map(iter_readGFF, [[fn, gtable] for fn in fnames])
    #combo = list(map(iter_readGFF, [[fn, gtable] for fn in fnames]))

    seq, cds = {}, {}
    for fname, (ss, cc) in zip(fnames, combo) :
        fprefix = os.path.basename(fname).split('.')[0]
        for n in ss :
            seq['{0}:{1}'.format(fprefix, n)] = ss[n][:]

        for n in cc :
            c = cc[n]
            c[1] = '{0}:{1}'.format(fprefix, c[1])
            cds['{0}:{1}'.format(fprefix, n)] = c[:]
    return seq, cds


def get_similar_pairs(prefix, clust, priorities, params) :
    def get_similar(bsn, ortho_pairs) :
        key = tuple(sorted([bsn[0][0], bsn[0][1]]))
        if key in ortho_pairs :
            return
        if min(int(bsn[0][13]), int(bsn[0][12])) * 20 <= max(int(bsn[0][13]), int(bsn[0][12])) :
            return
        matched_aa = {}
        len_aa = int(int(bsn[0][12])/3)
        for part in bsn :
            s_i, e_i, s_j, e_j = [ int(x) for x in part[6:10] ]
            for s, t in re.findall(r'(\d+)([A-Z])', part[14]) :
                s, frame_i, frame_j = int(s), s_i % 3, s_j % 3
                if t == 'M' :
                    if frame_i == frame_j or 'f' in params['incompleteCDS'] :
                        matched_aa.update({ (s_i+x): part[2] for x in xrange( (3 - (frame_i - 1))%3, s )})
                    s_i += s
                    s_j += s
                    if len(matched_aa)*3 >= min(params['match_len2'], params['match_len'], params['match_len1']) and len(matched_aa)*3 >= min(params['match_prop'], params['match_prop1'], params['match_prop2']) * int(bsn[0][12]) :
                        ave_iden = int(np.mean(list(matched_aa.values()))*10000)
                        if ave_iden >= params['match_identity']*10000 :
                            if len(matched_aa)*3 >= min(max(params['match_len'], params['match_prop']* min(int(bsn[0][13]), int(bsn[0][12]))), 
                                                        max(params['match_len1'], params['match_prop1']* min(int(bsn[0][13]), int(bsn[0][12]))), 
                                                        max(params['match_len2'], params['match_prop2']* min(int(bsn[0][13]), int(bsn[0][12]))) ) :
                                ortho_pairs[key] = ave_iden
                            else :
                                ortho_pairs[key] = 0
                            return
                elif t == 'I' :
                    s_i += s
                else :
                    s_j += s
    if params['noDiamond'] :
        self_bsn = uberBlast('-r {0} -q {0} --blastn --min_id {1} --min_cov {2} -t {3} --min_ratio {4} -e 3,3 -p --gtable {5}'.format(\
            clust, params['match_identity'] - 0.1, params['match_frag_len']-10, params['n_thread'], params['match_frag_prop']-0.1, params['gtable']).split(), pool)
    else :
        self_bsn = uberBlast('-r {0} -q {0} --blastn --diamondSELF -s 1 --min_id {1} --min_cov {2} -t {3} --min_ratio {4} -e 3,3 -p --gtable {5}'.format(\
            clust, params['match_identity'] - 0.1, params['match_frag_len']-10, params['n_thread'], params['match_frag_prop']-0.1, params['gtable']).split(), pool)
    self_bsn.T[:2] = self_bsn.T[:2].astype(int)
    presence, ortho_pairs = {}, {}
    save = []
    
    cluGroups = []
    for part in self_bsn :
        if part[0] not in presence :
            presence[part[0]] = 1
        elif presence[part[0]] == 0 :
            continue
        iden, qs, qe, ss, se, ql, sl = float(part[2]), float(part[6]), float(part[7]), float(part[8]), float(part[9]), float(part[12]), float(part[13])
        if presence.get(part[1], 1) == 0 or ss >= se :
            continue
        if ss < se and part[0] != part[1] and iden >= params['clust_identity'] and qs%3 == ss%3 and (ql-qe)%3 == (sl-se)%3 :
            if ql <= sl :
                if qe - qs + 1 >= np.sqrt(params['clust_match_prop']) * sl and priorities[part[0]][0] >= priorities[part[1]][0] :
                    cluGroups.append([int(part[1]), int(part[0]), int(iden*10000.)])
                    presence[part[0]] = 0
                    continue
            elif se - ss + 1 >= np.sqrt(params['clust_match_prop']) * ql and priorities[part[0]][0] <= priorities[part[1]][0] :
                cluGroups.append([int(part[0]), int(part[1]), int(iden*10000.)])
                presence[part[1]] = 0
                continue
                
        if len(save) > 0 and np.any(save[0][:2] != part[:2]) :
            if len(save) >= 50 :
                presence[save[0][1]] = 0
            elif save[0][0] != save[0][1] :
                get_similar(save, ortho_pairs)
            save = []
        save.append(part)
    if len(save) > 0 :
        if len(save) >= 50 :
            presence[save[0][1]] = 0
        elif save[0][0] != save[0][1] :
            get_similar(save, ortho_pairs)
    
    toWrite = []
    with uopen(params['clust'], 'r') as fin :
        for line in fin :
            if line.startswith('>') :
                name = line[1:].strip().split()[0]
                write= True if presence.get(int(name), 0) > 0 else False
            if write :
                toWrite.append(line)
    with open(params['clust'], 'w') as fout :
        for line in toWrite :
            fout.write(line)
    if len(cluGroups) :
        clu = np.load(params['clust'].rsplit('.',1)[0] + '.npy', allow_pickle=True)
        clu = np.vstack([clu, cluGroups])
        clu = clu[np.argsort(-clu.T[2])]
        np.save(params['clust'].rsplit('.',1)[0] + '.npy', clu)
    return np.array([[k[0], k[1], v] for k, v in ortho_pairs.items()], dtype=int)

@nb.jit('i8[:,:,:](u1[:,:], i8[:,:,:])', nopython=True)
def compare_seq(seqs, diff) :
    for id in np.arange(seqs.shape[0]) :
        s = seqs[id]
        c = (s > 0) * (seqs[(id+1):] > 0)
        n_comparable = np.sum(c, 1)
        n_comparable[n_comparable < 1] = 1        
        n_diff = np.sum(( s != seqs[(id+1):] ) & c, 1)
        diff[id, id+1:, 0] = n_diff
        diff[id, id+1:, 1] = n_comparable
    return diff

@nb.jit('i8[:,:,:](u1[:,:], i8[:,:,:])', nopython=True)
def compare_seqX(seqs, diff) :
    for id in (0, seqs.shape[0]-1) :
        s = seqs[id]
        c = (s > 0) * (seqs > 0)
        n_comparable = np.sum(c, 1)
        n_comparable[n_comparable < 1] = 1        
        n_diff = np.sum(( s != seqs ) & c, 1)
        diff[id, :, 0] = n_diff
        diff[id, :, 1] = n_comparable
    return diff


def decodeSeq(seqs) :
    ori_seqs = np.zeros([seqs.shape[0], seqs.shape[1]*3], dtype=np.uint8)
    ori_seqs[:, :seqs.shape[1]] = (seqs/25).astype(np.uint8)
    ori_seqs[:, seqs.shape[1]:seqs.shape[1]*2] = (np.mod(seqs, 25)/5).astype(np.uint8)
    ori_seqs[:, seqs.shape[1]*2:seqs.shape[1]*3] = np.mod(seqs, 5)
    return ori_seqs

def filt_per_group(data) :
    mat, inparalog, ref, seq_file, global_file, _ = data
    if len(mat) <= 1 or (np.min(mat[:, 3]) >= 9800 and not inparalog) :
        return [mat]
    global_differences = dict(np.load(global_file, allow_pickle=True))
    nMat = mat.shape[0]
    with MapBsn(seq_file) as conn :
        seqs = np.array([ conn.get(int(id/1000))[id%1000] for id in mat.T[5].tolist() ])
    seqs = np.array([45, 65, 67, 71, 84], dtype=np.uint8)[decodeSeq(seqs)][:, :len(ref)]
    seqs[in1d(seqs, [65, 67, 71, 84], invert=True).reshape(seqs.shape)] = 0
    
    if mat.shape[0] >= 5 and not inparalog :
        diffX = compare_seqX(seqs, np.zeros(shape=[seqs.shape[0], seqs.shape[0], 2], dtype=int)).astype(float)
        isDiv = False
        for i1 in (0, mat.shape[0]-1) :
            m1 = mat[i1]
            for i2, m2 in enumerate(mat) :
                if i1 != i2 :
                    mut, aln = diffX[i1, i2]
                    if aln >= params['match_frag_len'] :
                        gd = (np.max([params['self_id'], 2.0/aln]), 0.) if m1[1] == m2[1] else global_differences.get(tuple(sorted([m1[1], m2[1]])), (0.5, 0.6))
                        dX = mut/aln/(gd[0]*np.exp(gd[1]*np.sqrt(params['allowed_sigma'])))
                    else :
                        dX = 2
                    if dX >= 1 :
                        isDiv = True
                        break
            if isDiv :
                break
        if not isDiv :
            return [mat]
    
    diff = compare_seq(seqs, np.zeros(shape=[seqs.shape[0], seqs.shape[0], 2], dtype=int)).astype(float)
    distances = np.zeros(shape=[mat.shape[0], mat.shape[0], 2], dtype=float)
    for i1, m1 in enumerate(mat) :
        for i2 in xrange(i1+1, nMat) :
            m2 = mat[i2]
            mut, aln = diff[i1, i2]
            
            if aln >= params['match_frag_len'] :
                gd = (np.max([params['self_id'], 2.0/aln]), 0.) if m1[1] == m2[1] else global_differences.get(tuple(sorted([m1[1], m2[1]])), (0.5, 0.6))
                distances[i1, i2, :] = [(mut/aln/(gd[0]*np.exp(gd[1]*params['allowed_sigma'])))/gd[0], 1/gd[0]]
            else :
                gd = (np.max([params['self_id'], 2.0/params['match_frag_len']]), 0.) if m1[1] == m2[1] else global_differences.get(tuple(sorted([m1[1], m2[1]])), (0.5, 0.6))
                distances[i1, i2, :] = [2./gd[0], 1/gd[0]]
                diff[i1, i2] = [1, 2]
            distances[i2, i1, :] = distances[i1, i2, :]
    
    if np.any(distances[:, :, 0] > distances[:, :, 1]) :
        groups = []
        for j, m in enumerate(mat) :
            novel = 1
            for g in groups :
                if diff[g[0], j, 0] <= 0.01*diff[g[0], j, 1] : 
                    g.append(j)
                    novel = 0
                    break
            if novel :
                groups.append([j])
        group_tag = {gg:g[0] for g in groups for gg in g}
        group_size = {g[0]:len(g) for g in groups}
        seqs[seqs == 0] = 45
        try :
            tags = {g[0]:seqs[g[0]].tostring().decode('ascii') for g in groups}
        except :
            tags = {g[0]:seqs[g[0]].tostring() for g in groups}
            
        incompatible = np.zeros(shape=distances.shape, dtype=float)
        for i1, g1 in enumerate(groups) :
            for i2 in range(i1+1, len(groups)) :
                g2 = groups[i2]
                incompatible[g2[0], g1[0], :] = incompatible[g1[0], g2[0], :] = np.sum(distances[g1][:, g2, :], (0, 1))
        
        if np.all(incompatible[:,:,0] <= incompatible[:,:,1]) :
            return [mat]

        for ite in xrange(3) :
            try :
                tmpFile = tempfile.NamedTemporaryFile(dir='.', delete=False)
                for n, s in tags.items() :
                    tmpFile.write('>X{0}\n{1}\n{2}'.format(n, s, '\n'*ite).encode('utf-8'))
                tmpFile.close()
                cmd = params[params['orthology']].format(tmpFile.name, **params) if len(tags) < 500 else params['nj'].format(tmpFile.name, **params)
                phy_run = subprocess.Popen(shlex.split(cmd), stdin=subprocess.PIPE, stdout=subprocess.PIPE, stderr=subprocess.PIPE, universal_newlines=True)
                gene_phy = ete3.Tree(phy_run.communicate()[0].replace("'", ''))
                break
            except :
                if ite == 2 :
                    return [mat]
            finally:
                os.unlink(tmpFile.name)
        for n in gene_phy.get_leaves() :
            if len(n.name) :
                n.name = n.name[1:] 
        
        node = gene_phy.get_midpoint_outgroup()
        if node is not None :
            gene_phy.set_outgroup(node)
        gene_phys = [gene_phy]
        id = 0
        while id < len(gene_phys) :
            gene_phy = gene_phys[id]
            for ite in xrange(3000) :
                all_tips = {int(t) for t in gene_phy.get_leaf_names() if t != 'REF'}
                all_tip_size = np.sum([group_size[t] for t in all_tips])
                if np.all(incompatible[list(all_tips)].T[0, list(all_tips)] <= incompatible[list(all_tips)].T[1, list(all_tips)]) :
                    break
                rdist = sum([c.dist for c in gene_phy.get_children()])
                for c in gene_phy.get_children() :
                    c.dist = rdist
                for node in gene_phy.iter_descendants('postorder') :
                    if node.is_leaf() :
                        node.leaves = { int(node.name) } if node.name != 'REF' else set([])
                    else :
                        node.leaves = { n  for child in node.get_children() for n in child.leaves }
                    node.leaf_size = np.sum([group_size[t] for t in node.leaves])
                    if len(node.leaves) : 
                        oleaves = all_tips - node.leaves
                        ic = np.sum(incompatible[list(node.leaves)].T[:, list(oleaves)], (1,2))
                        node.ic = ic[0]/ic[1] if ic[1] > 0 else 0.
                    else :
                        node.ic = 0.
                cut_node = [[np.sqrt(n.leaf_size*(all_tip_size-n.leaf_size))*n.ic, n.ic, n.dist, n] for n in gene_phy.iter_descendants('postorder') if n.ic > 1]
                if len(cut_node) > 0 :
                    cut_node = max(cut_node, key=lambda x:(x[0], x[1], x[2]))[3]
                    prev_node = cut_node.up
                    cut_node.detach()
                    t2 = cut_node
                    if prev_node.is_root() :
                        gene_phy = gene_phy.get_children()[0]
                    else :
                        prev_node.delete(preserve_branch_length=True)
                    if np.min(np.array(gene_phy.get_leaf_names()).astype(int)) > np.min(np.array(t2.get_leaf_names()).astype(int)) :
                        gene_phy, t2 = t2, gene_phy
                    gene_phys[id] = gene_phy
                    if np.max(mat[np.array(t2.get_leaf_names()).astype(int), 4]) >= (params['clust_identity']-0.02)*10000 :
                        gene_phys.append(t2)
                else :
                    break
            id += 1
        mats = []
        for gene_phy in gene_phys :
            if len(gene_phy.get_leaf_names()) < len(tags) :
                g = {str(g[0]):g for g in groups}
                tips = sorted([ nn for n in gene_phy.get_leaf_names() for nn in g.get(n, [])])
                mats.append(mat[tips])
            else :
                mats.append(mat)
        return mats
    else :
        return [mat]

def get_gene(allScores, priorities, ortho_groups, cnt=1) :
    ranking = {gene:priorities.get(gene)[0] for gene in allScores.keys() if gene in priorities}
    if len(ranking) > 0 :
        min_rank = min(ranking.values())
        scores = { gene:allScores[gene] for gene, r in ranking.items() if r == min_rank }
    else :
        min_rank = -1
        scores = {}
    
    genes, all_useds = [], set([])
    nGene = len(scores)
    for id, (gene, score) in enumerate(sorted(scores.items(), key=itemgetter(1), reverse=True)) :
        if score <= 0 : break
        if gene not in all_useds or nGene < 2*cnt :
            genes.append([gene, score, min_rank])
            if len(genes) >= cnt :
                break
            all_useds.update(set(ortho_groups[ortho_groups.T[0] == int(gene), 1]))
    
    if len(genes) <= 0 :
        for gene in scores :
            allScores.pop(gene)
        return []
    return genes

def load_conflict(data) :
    cfl_file, ids = data
    gid = int(ids[0, 0]/30000)
    with MapBsn(cfl_file) as cfl_conn :
        d = cfl_conn[gid]
    conflicts = []
    for id, g in ids :
        idx = id%30000
        idx1, idx2 = d[idx:(idx+2)]
        conflicts.append([g, id, d[idx1:idx2]])
    return conflicts

def filt_genes(prefix, groups, ortho_groups, global_file, cfl_file, priorities, scores, encodes) :
    ortho_groups = np.vstack([ortho_groups[:, :2], ortho_groups[:, [1,0]]])
    conflicts = {}
    new_groups = {}
    encodes = np.array([n for i, n in sorted([[i, n] for n, i in encodes.items()])])
    
    clust_ref = { int(n):s for n, s in readFasta(params['clust']).items()}
    
    used, pangenome, panList = {}, {}, {}
    
    while len(scores) > 0 :
        # get top 100 genes
        times = []
        times.append(time())
        
        ortho_groups = ortho_groups[np.all(in1d(ortho_groups, list(scores.keys())).reshape(ortho_groups.shape), 1)]
        genes = get_gene(scores, priorities, ortho_groups, cnt=100)
        if len(genes) <= 0 :
            continue
        to_run, (min_score, min_rank) = [], genes[-1][1:]
        genes = {gene:score for gene, score, min_rank in genes}

        minSet = len(genes)*0.8
        tmpSet = {}
        for gene, score in list(genes.items()) :
            present_iden = 0
            if gene not in new_groups :
                mat = groups.get(gene)
                mat.T[4] = (10000 * mat.T[3]/np.max(mat.T[3])).astype(int)
                for m in mat :
                    v = used.get(m[5], None)
                    if v is None :
                        present_iden = max(present_iden, m[4])
                    elif v > 0 :
                        m[3] = -1
                if present_iden < (params['clust_identity']-0.02)*10000 :
                    genes.pop(gene, None)
                    scores.pop(gene, None)
                    conflicts.pop(gene, None)
                else :
                    tmpSet[gene] = mat[mat.T[3] > 0]
        if len(genes) < minSet :
            continue

        logger('Selected {0} genes after initial checking'.format(len(genes)))
        conflicts.update({gene:{} for gene in tmpSet.keys()})
        if len(tmpSet):
            tab_ids = np.vstack([ mat[:, (5, 0)] for mat in tmpSet.values() ])
            tab_ids = tab_ids[np.argsort(tab_ids.T[0])]
            tab_ids = np.split(tab_ids, np.cumsum(np.unique((tab_ids.T[0]/30000).astype(int), return_counts=True)[1])[:-1])
            for cfl in pool2.imap_unordered(load_conflict, [ [cfl_file, ids] for ids in tab_ids ]) :
                for g, i, c in cfl :
                    conflicts[g][i] = c
        
        if params['orthology'] in ('ml', 'nj') :
            for gene, score in genes.items() :
                if gene not in new_groups :
                    mat = tmpSet.get(gene)
                    cfl = conflicts.get(int(gene), {})
                    _, bestPerGenome, matInGenome = np.unique(mat.T[1], return_index=True, return_inverse=True)
                    region_score = mat.T[4]/mat[bestPerGenome[matInGenome], 4]
                    if region_score.size >= bestPerGenome.size * 2 :
                        used2, kept = set([]), np.ones(mat.shape[0], dtype=bool)
                            
                        for id, m in enumerate(mat) :
                            if m[5] in used2 :
                                kept[id] = False
                            else :
                                used2.update( { int(k/10) for k in cfl.get(m[5],[]) } )
                        mat = mat[kept]
                        _, bestPerGenome, matInGenome = np.unique(mat.T[1], return_index=True, return_inverse=True)
                        region_score = mat.T[4]/mat[bestPerGenome[matInGenome], 4]
                    if region_score.size > bestPerGenome.size * 3 and len(region_score) > 1000 :
                        region_score2 = sorted(region_score, reverse=True)
                        cut = region_score2[bestPerGenome.size*3-1]
                        if cut >= params['clust_identity'] :
                            cut = min(region_score2[bestPerGenome.size*5] if len(region_score) > bestPerGenome.size * 5 else params['clust_identity'], np.sqrt(params['clust_identity']))
                        mat = mat[region_score>=cut]
                    to_run.append([mat, np.max(np.unique(mat.T[1], return_counts=True)[1])>1, clust_ref[ mat[0][0] ], params['map_bsn']+'.seq.npz', global_file, gene])

            times.append(time())
            working_groups = pool2.imap_unordered(filt_per_group, sorted(to_run, key=lambda r:(r[1], mat.shape[0]), reverse=True))
            #working_groups = [filt_per_group(d) for d in to_run]
            for working_group in working_groups :
                gene = working_group[0][0][0]
                new_groups[gene] = working_group[0]
                if len(working_group) > 1 :
                    cfl = conflicts.get(int(gene), {})
                    for id, matches in enumerate(working_group[1:]) :
                        ng = np.round(gene + 0.001*(id+2), 3)
                        new_groups[ng] = matches
                        conflicts[ng] = { mid:cfl.pop(mid, {}) for mid in matches.T[5] }
                        scores[ng] = np.sum(np.abs(matches[np.unique(matches.T[1], return_index=True)[1]].T[2]))
                        priorities[ng] = priorities[gene][:]
        else :
            for gene, score in genes.items() :
                if gene not in new_groups :
                    mat = tmpSet.get(gene)
                    cfl = conflicts.get(int(gene), {})
                    _, bestPerGenome, matInGenome = np.unique(mat.T[1], return_index=True, return_inverse=True)
                    region_score = np.min([mat.T[2]/mat[bestPerGenome[matInGenome], 2], mat.T[4]/mat[bestPerGenome[matInGenome], 4]], axis=0)
                    mat = mat[region_score>=params['clust_identity']]
                    used2, kept = set([]), np.ones(mat.shape[0], dtype=bool)
                    for id, m in enumerate(mat) :
                        if m[5] in used2 :
                            kept[id] = False
                        else :
                            used2.update( { int(k/10) for k in cfl.get(m[5],[]) + [m[5]*10] } )
                            
                    genomes = np.unique(mat[~kept, 1])
                    mat = mat[kept]
                    new_groups[gene] = mat
        
        times.append(time())
        
        if len(genes) :
            for gene in genes :
                matches = new_groups.get(gene)
                scores[gene] = np.sum(np.abs(matches[np.unique(matches.T[1], return_index=True)[1]].T[2]))

        while len(genes) :
            tmp = [ [scores[gene], gene] for gene in genes ]
            score, gene = max(tmp)
            if score < min_score :
                break
            mat = new_groups.pop(gene)
            x = encodes[int(gene)] + '/' + str(int(1000*(gene - int(gene)) + 0.5)) if isinstance(gene, float) else encodes[gene]
            # third, check its overlapping again
            paralog = False
            supergroup, used2 = {}, {}
            idens = 0.
            for m in mat :
                gid = m[5]
                conflict = used.get(gid, None) if gid in used else used2.get(gid, None)
                if conflict is not None :
                    if conflict < 0 :
                        superC = pangenome[-(conflict+1)]
                        if superC not in supergroup :
                            supergroup[superC] = 0
                        if m[4] >= params['clust_identity'] * 10000 :
                            supergroup[superC] += 2
                        else :
                            supergroup[superC] += 1
                    elif conflict >0 :
                        paralog = True
                    m[3] = -1
                else :
                    if idens < m[4] : idens = m[4]
                    used2[gid] = 0
                    for gg in conflicts.get(gene, {}).get(gid, []) : 
                        g2, gs = int(gg/10), gg % 10
                        if gs == 1 :
                            if g2 not in used :
                                used2[g2] = -(gene+1)
                        else  :
                            used2[g2] = gene+1 if gs == 2 else 0
                    
            if idens < (params['clust_identity']-0.02)*10000 :
                scores.pop(gene)
                genes.pop(gene)
                conflicts.pop(gene)
                continue
            mat = mat[mat.T[3] > 0]
            
            superR = [None, -999, 0]
            if len(supergroup) :
                for superC, cnt in sorted(supergroup.items(), key=lambda d:d[1], reverse=True) :
                    if cnt >= 0.5 * mat.shape[0] or cnt >= 0.5 * len(panList[superC]) :
                        gl1, gl2 = panList[superC], set(mat.T[1])
                        s = len(gl1 | gl2) - len(gl1) - 3*len(gl1 & gl2)
                        if s < 0 : s = -1
                        if [s, cnt] > superR[1:] :
                            superR = [superC, s, cnt]
            if superR[1] > 0 or superR[2] > 0 :
                pangene = superR[0]
            elif paralog :
                new_groups[gene] = mat
                continue
            else :
                pangene = gene
            scores.pop(gene)
            genes.pop(gene)
            conflicts.pop(gene)
            pangenome[gene] = pangene
            used.update(used2)
            
            panList[pangene] = panList.get(pangene, set([])) | set(mat.T[1])

            pangene_name = encodes[int(pangene)] + '/' + str(int(1000*(pangene - int(pangene)) + 0.5)) if isinstance(pangene, float) else encodes[pangene]
            gene_name = encodes[int(gene)] + '/' + str(int(1000*(gene - int(gene)) + 0.5)) if isinstance(gene, float) else encodes[gene]
            if len(pangenome) % 50 == 0 :
                logger('{4} / {5}: pan gene "{3}" : "{0}" picked from rank {1} and score {2}'.format(encodes[mat[0][0]], min_rank, score/10000., pangene_name, len(pangenome), len(scores)+len(pangenome)))
            mat_out.append([pangene_name, gene_name, min_rank, mat])
        times.append(time())
        logger('Time consumption: {0}'.format(' '.join([str(times[i] - times[i-1]) for i in np.arange(1, len(times))])))
    mat_out.append([0, 0, 0, []])
    return 

def load_priority(priority_list, genes, encodes) :
    file_priority = { encodes[fn]:id for id, fnames in enumerate(priority_list.split(',')) for fn in fnames.split(':') }
    unassign_id = max(file_priority.values()) + 1
    priorities = { n:[ file_priority.get(g[0], unassign_id), -len(g[6]), g[5] ] for n, g in genes.items() }
    priorities.update({ g[1]:[file_priority.get(g[1], unassign_id), 0, 0] for g in genes.values() })
    return priorities

def writeGenomes(fname, seqs) :
    with open(fname, 'w') as fout :
        for g, s in seqs.items() :
            fout.write('>{0} {1}\n{2}\n'.format(g, s[0], s[-1]))
    return fname

def iter_map_bsn(data) :
    prefix, clust, id, taxon, seq, orthoGroup, old_prediction, params = data
    gfile, out_prefix = '{0}.{1}.genome'.format(prefix, id), '{0}.{1}'.format(prefix, id)
    with open(gfile, 'w') as fout :
        for n, s in seq :
            fout.write('>{0}\n{1}\n'.format(n, s) )

    if params['noDiamond'] :
        blastab, overlap = uberBlast('-r {0} -q {1} -f -m -O --blastn --min_id {2} --min_cov {3} --min_ratio {4} --merge_gap {5} --merge_diff {6} -t 2 -e 0,3 --gtable {7}'.format(\
            gfile, clust, params['match_identity']-0.1, params['match_frag_len'], params['match_frag_prop'], params['link_gap'], params['link_diff'], params['gtable'] ).split())
    else :
        blastab, overlap = uberBlast('-r {0} -q {1} -f -m -O --blastn --diamond --min_id {2} --min_cov {3} --min_ratio {4} --merge_gap {5} --merge_diff {6} -t 2 -s 1 -e 0,3 --gtable {7}'.format(\
            gfile, clust, params['match_identity']-0.1, params['match_frag_len'], params['match_frag_prop'], params['link_gap'], params['link_diff'], params['gtable'] ).split())
    os.unlink(gfile)
    blastab.T[:2] = blastab.T[:2].astype(int)
    
    # compare with old predictions
    blastab = compare_prediction(blastab, old_prediction)

    groups, groups2 = [], {}
    ids = np.zeros(np.max(blastab.T[15])+1, dtype=bool)
    for tab in blastab :
        if tab[16][1] >= params['match_identity'] and (tab[16][2] >= max(params['match_prop']*tab[12], params['match_len']) or \
                                                       tab[16][2] >= max(params['match_prop1']*tab[12], params['match_len1']) or \
                                                       tab[16][2] >= max(params['match_prop2']*tab[12], params['match_len2'])) :
            ids[tab[15]] = True
            if len(tab[16]) <= 4 :
                groups.append(tab[:2].tolist() + tab[16][:2] + [None, 0, [tab[:16]]])
            else :
                length = tab[7]-tab[6]+1
                if tab[2] >= params['match_identity'] and (length >= max(params['match_prop']*tab[12], params['match_len']) or \
                                                           length >= max(params['match_prop1']*tab[12], params['match_len1']) or \
                                                           length >= max(params['match_prop2']*tab[12], params['match_len2'])) :
                    groups.append(tab[:2].tolist() + [tab[11], tab[2], None, 0, [tab[:16]]])
                if tab[16][3] not in groups2 :
                    groups2[tab[16][3]] = tab[:2].tolist() + tab[16][:2] + [None, 0, [[]]*(len(tab[16])-3)]
                x = [i for i, t in enumerate(tab[16][3:]) if t == tab[15]][0]
                groups2[tab[16][3]][6][x] = tab[:16]
        else :
            tab[2] = -1
    groups.extend(list(groups2.values()))
    overlap = overlap[ids[overlap.T[0]] & ids[overlap.T[1]], :2]
    convA, convB = np.tile(-1, np.max(blastab.T[15])+1), np.tile(-1, np.max(blastab.T[15])+1)
    seq = dict(seq)
    for id, group in enumerate(groups) :
        group[4] = np.zeros(group[6][0][12], dtype=np.uint8)
        group[4].fill(0)
        group[5] = id
        group[6] = np.array(group[6])
        if group[6].shape[0] == 1 :
            convA[group[6].T[15].astype(int)] = id
        else :
            convB[group[6].T[15].astype(int)] = id
        max_sc = []
        for tab in group[6] :
            matchedSeq = seq[tab[1]][tab[8]-1:tab[9]] if tab[8] < tab[9] else rc(seq[tab[1]][tab[9]-1:tab[8]])
            ms, i, f, sc = [], 0, 0, [0, 0, 0]
            for s, t in re.findall(r'(\d+)([A-Z])', tab[14]) :
                s = int(s)
                if t == 'M' :
                    ms.append(matchedSeq[i:i+s])
                    i += s
                    sc[f] += s
                elif t == 'D' :
                    i += s
                    f = (f-s)%3
                else :
                    ms.append('-'*s)
                    f = (f+s)%3
            x = baseConv[np.array(list(''.join(ms))).view(asc2int)]
            group[4][tab[6]-1:tab[6]+len(x)-1] = x
            sc = np.max(sc)
            r = 2./(1./(float(sc)/tab[12]) + 1./tab[10]) if float(sc)/tab[12] > tab[10] else float(sc)/tab[12]
            msc = (sc * tab[2])*np.sqrt(sc*r)
            amsc = float(msc)/(tab[7]-tab[6]+1)
            max_sc.append([tab[6], tab[7], amsc, msc])
        for i, c in enumerate(max_sc[1:]) :
            p = max_sc[i]
            if c[0] < p[1] :
                if c[2] > p[2] :
                    p[1] = c[0] - 1
                    p[3] = np.max(p[2] * (p[1]-p[0]+1), 0)
                else :
                    c[0] = p[1] + 1
                    c[3] = np.max(c[2] * (c[1]-c[0]+1), 0)
        group[2] = np.sum([c[3] for c in max_sc])
    overlap = np.vstack([np.vstack([m, n]).T[(m>=0) & (n >=0)] for m in (convA[overlap.T[0]], convB[overlap.T[0]]) \
                         for n in (convA[overlap.T[1]], convB[overlap.T[1]]) ] + [np.vstack([convA, convB]).T[(convA >= 0) & (convB >=0)]])
    bsn=np.array(groups, dtype=object)
    size = np.ceil(np.vectorize(lambda n:len(n))(bsn.T[4])/3).astype(int)
    bsn.T[4] = [ (b[:s]*25+b[s:2*s]*5 + np.concatenate([b, np.zeros(-b.shape[0]%3, dtype=int)])[2*s:]).astype(np.uint8) for b, s in zip(bsn.T[4], size) ]
    
    orthoGroup = np.load(orthoGroup, allow_pickle=True)
    orthoGroup = dict([[(g[0], g[1]), 1] for g in orthoGroup] + [[(g[1], g[0]), 1] for g in orthoGroup])
    if overlap.shape[0] :
        ovl_score = np.vectorize(lambda m,n:0 if m == n else orthoGroup.get((m,n), 2))(bsn[overlap.T[0], 0], bsn[overlap.T[1], 0])
        overlap = np.hstack([overlap, ovl_score[:, np.newaxis]])
    else :
        overlap = np.zeros([0, 3], dtype=np.int64)
    
    np.savez_compressed(out_prefix+'.bsn.npz', bsn=bsn, ovl=overlap)
    return out_prefix

def compare_prediction(blastab, old_prediction) :
    blastab = pd.DataFrame(blastab)
    blastab = blastab.assign(s=np.min([blastab[8], blastab[9]], 0)).sort_values(by=[1, 's']).drop('s', axis=1).values
    
    blastab.T[10] = 0.2
    with MapBsn(old_prediction) as op :
        curr = [None, -1, 0]
        for bsn in blastab :
            if curr[1] != bsn[1] :
                curr = [op.get(bsn[1]), bsn[1], 0]
            if bsn[8] < bsn[9] :
                s, e, f = bsn[8], bsn[9], {(bsn[8] - bsn[6]+1)%3+1, (bsn[9] + (bsn[12] - bsn[7])+1)%3+1}
            else :
                s, e, f = bsn[9], bsn[8], {-(bsn[8] - bsn[6]+1)%3-1, -(bsn[9] + (bsn[12] - bsn[7])-1)%3-1}
            while curr[2] < len(curr[0]) and  s > curr[0][curr[2]][2] :
                    curr[2] += 1

            for p in curr[0][curr[2]:] :
                if e < p[1] : 
                    break
                elif p[3] == '+' :
                    if p[1]%3+1 not in f and (p[2]+1)%3+1 not in f :
                        continue
                else :
                    if -(p[1] - 1)%3-1 not in f and -(p[2])%3-1 not in f :
                        continue
                ovl = min(e, p[2]) - max(s, p[1]) + 1.
                
                if ovl >= 0.6*(p[2]-p[1]+1) or ovl >= 0.6*(e-s+1) :
                    ovl = ovl/(p[2] - p[1]+1)
                    if ovl > bsn[10] :
                        bsn[10] = ovl
            
    return pd.DataFrame(blastab).sort_values(by=[0, 1, 11]).values

baseConv = np.zeros(255, dtype=np.uint8)
baseConv[(np.array(['A', 'C', 'G', 'T']).view(asc2int),)] = (1, 2, 3, 4)

def get_map_bsn(prefix, clust, genomes, orthoGroup, old_prediction, conn, seq_conn, mat_conn, clf_conn, saveSeq) :
    if len(genomes) == 0 :
        sys.exit(1)

    taxa = {}
    for g, s in genomes.items() :
        if s[0] not in taxa : taxa[s[0]] = []
        taxa[s[0]].append([g, s[1]])
    
    ids = 0
    
    seqs, seq_cnts = [], 0
    mats, mat_cnts = [], 0
    
    blastab, overlaps = [], {}
    for bId, bsnPrefix in enumerate(pool.imap_unordered(iter_map_bsn, [(prefix, clust, id, taxon, seq, orthoGroup, old_prediction, params) for id, (taxon, seq) in enumerate(taxa.items())])) :
    #for bId, bsnPrefix in enumerate(map(iter_map_bsn, [(prefix, clust, id, taxon, seq, orthoGroup, old_prediction, params) for id, (taxon, seq) in enumerate(taxa.items())])) :
        tmp = np.load(bsnPrefix + '.bsn.npz', allow_pickle=True)
        bsn, ovl = tmp['bsn'], tmp['ovl']
        bsn.T[5] += ids
        ovl[:, :2] += ids
        
        prev_id = ids
        ids += bsn.shape[0]
        bsn.T[1] = genomes.get(bsn[0, 1], [-1])[0]
        
        if ovl.shape[0] :
            overlaps.update({id:[] for id in np.unique((ovl[:, :2]/30000).astype(int)) if id not in overlaps})
            ovl = np.vstack([ovl, ovl[:, (1,0,2)]])
            ovl = ovl[np.argsort(ovl.T[0])]
            ovl = np.hstack([(ovl[:, :1]/30000).astype(int), ovl[:, :1]%30000, ovl[:, 1:2]*10+ovl[:, 2:]])
            ovl = np.split(ovl, np.cumsum(np.unique(ovl.T[0], return_counts=True)[1])[:-1])
            for ovl2 in ovl :
                overlaps[ovl2[0, 0]].append(ovl2[:, 1:])
            for id in np.arange(int(prev_id/30000), int(ids/30000)) :
                if id in overlaps :
                    ovl = np.vstack(overlaps.pop(id))
                    ovl = np.concatenate([np.cumsum(np.concatenate([[0], np.bincount(ovl.T[0], minlength=30000)]))+30001, ovl.T[1]])
                    clf_conn.save(id, ovl)
        del ovl
        
        if saveSeq :
            seqs = np.concatenate([seqs, bsn.T[4]])
            ss = np.split(seqs, np.arange(1000, seqs.shape[0], 1000))
            seqs = ss[-1]
            for s in ss[:-1] :
                seq_conn.save(seq_cnts, s)
                seq_cnts += 1
        bsn.T[4] = bsn.T[3]

        mats = np.concatenate([mats, bsn.T[6]])
        mm = np.split(mats, np.arange(1000, mats.shape[0], 1000))
        mats = mm[-1]
        for m in mm[:-1] :
            mat_conn.save(mat_cnts, m)
            mat_cnts += 1
        bsn.T[6] = np.array([ len(b) for b in bsn.T[6] ], dtype=np.uint8)
        bsn.T[2:5] = bsn.T[2:5] * 10000
        
        bsn = bsn[np.argsort(-bsn.T[2])].astype(int)
        blastab.append(bsn)
        del bsn

        os.unlink(bsnPrefix + '.bsn.npz')
        logger('Merged {0}'.format(bsnPrefix))
        if bId % 300 == 299 or bId == len(taxa) - 1 :
            blastab = np.vstack(blastab)
            blastab = blastab[np.argsort(blastab.T[0], kind='mergesort')]
            blastab = np.split(blastab, np.cumsum(np.unique(blastab.T[0], return_counts=True)[1])[:-1])
            conn.update(blastab)
            del blastab
            blastab = []
            
    pool.close()
    pool.join()
    if saveSeq and seqs.shape[0] :
        seq_conn.save(seq_cnts, seqs)
    if mats.shape[0] :
        mat_conn.save(mat_cnts, mats)
    for id in overlaps.keys() :
        ovl = np.vstack(overlaps.get(id))
        ovl = np.concatenate([np.cumsum(np.concatenate([[0], np.bincount(ovl.T[0], minlength=30000)]))+30001, ovl.T[1]])
        clf_conn.save(id, ovl)
    del ovl, overlaps

def checkPseu(n, s, gtable) :
    if len(s) < params['min_cds'] :
        #logger('{0} len={1} is too short'.format(n, len(s)))
        return 1

    if len(s) % 3 > 0 and 'f' not in params['incompleteCDS'] :
        #logger('{0} is discarded due to frameshifts'.format(n))
        return 2
    aa = transeq({'n':s.upper()}, frame=1, transl_table=gtable, markStarts=True)['n'][0]
    if aa[0] != 'M' and 's' not in params['incompleteCDS'] :
        #logger('{0} is discarded due to lack of start codon'.format(n))
        return 3
    if aa[-1] != 'X' and 'e' not in params['incompleteCDS'] :
        #logger('{0} is discarded due to lack of stop codon'.format(n))
        return 4
    if len(aa[:-1].split('X')) > 1 and 'i' not in params['incompleteCDS'] :
        #logger('{0} is discarded due to internal stop codons'.format(n))
        return 5
    return 0
    

def addGenes(genes, gene_file, gtable) :
    for gfile in gene_file.split(',') :
        if gfile == '' : continue
        gprefix = os.path.basename(gfile).split('.')[0]
        ng = readFasta(gfile)
        for name in ng :
            s = ng[name]
            if not checkPseu(name, s, gtable) :
                genes['{0}:{1}'.format(gprefix,name)] = [ gfile, '', 0, 0, '+', int(hashlib.sha1(s.encode('utf-8')).hexdigest(), 16), s]
    return genes

def writeGenes(fname, genes, priority) :
    uniques = {}
    groups = []
    with open(fname, 'w') as fout :
        for n in sorted(priority.items(), key=itemgetter(1)) :
            if n[0] in genes :
                s = genes[n[0]][6]
                len_s, hcode = len(s), genes[n[0]][5]
                if len_s :
                    if len_s not in uniques :
                        uniques = { len_s:{ hcode:n[0] } }
                    elif hcode in uniques[ len_s ] :
                        groups.append([ uniques[len_s][hcode], n[0], 10000 ])
                        continue
                    uniques[ len_s ][ hcode ] = n[0]
                    fout.write( '>{0}\n{1}\n'.format(n[0], s) )
    return fname, groups

def determineGroup(gIden, global_differences, min_iden, nSigma) :
    ingroup = np.zeros(gIden.shape[0], dtype=bool)
    ingroup[gIden.T[1] >= (min_iden-0.02)*10000] = True

    for i1, m1 in enumerate(gIden) :
        if m1[1] >= (min_iden-0.02)*10000 :
            m2 = gIden[i1+1:][ingroup[gIden[i1+1:, 2]] != True]
            if m2.size :
                gs = np.vectorize(lambda g1, g2: (params['self_id'], 0.) if g1 == g2 else global_differences.get(tuple(sorted([g1, g2])), (0.5, 0.6) ))(m2.T[0], m1[0])
                sc = (1.-m2.T[1].astype(float)/m1[1])/(gs[0]*np.exp(nSigma*gs[1]))
                ingroup[m2[sc < 1, 2].astype(int)] = True
            else :
                break
    _, tag, idx = np.unique(gIden.T[0], return_inverse=True, return_index=True)
    ingroup[:] = ingroup[tag[idx]]
    return ingroup

def initializing2(data) :
    bsn_file, genes, global_file = data

    global_differences = dict(np.load(global_file, allow_pickle=True))
    outputs = []
    with MapBsn(bsn_file+'.tab.npz') as conn :
        for gene in genes :
            matches = conn.get(gene)
            if len(matches) <= 1 :
                outputs.append( [gene, matches, matches[0, 2]] )
                continue
            matches = matches[np.argsort(-(1000*np.abs(matches.T[2])/np.max(np.abs(matches.T[2])) + matches.T[3]))]
            matches.T[4] = (10000 * matches.T[3]/matches[0, 3]).astype(int)
            gIden = np.hstack([matches[:, [1, 4]], np.arange(matches.shape[0])[:, np.newaxis]])
            ingroup = determineGroup(gIden, global_differences, params['clust_identity'], params['allowed_sigma'])
            matches = matches[ingroup]
            s = np.sum(np.abs(matches[np.unique(matches.T[1], return_index=True)[1]].T[2]))
            outputs.append([ gene, matches, s ])
    return outputs

def initializing(bsn_file, global_file) :
    gene_scores = {}
    with MapBsn(bsn_file + '.tab.npz') as conn, MapBsn(bsn_file + '.tmp.npz', 'w') as conn2 :
        genes = np.array(sorted(conn.keys()))
        for ite in xrange(0, len(genes), 10000) :
            logger('Initializing: {0}/{1}'.format(ite, len(genes)))
            genes2 = genes[ite:ite+10000]
            
            toUpdates = pool2.imap_unordered(initializing2, [(bsn_file, gs, global_file) for gs in np.split(genes2, np.arange(50, genes2.size, 50)) ])
            #toUpdates = map(initializing2, [(bsn_file, gs, global_file) for gs in np.split(genes2, np.arange(50, genes2.size, 50)) ])
            for toUpdate in toUpdates :
                for gene, data, score in toUpdate :
                    gene_scores[int(gene)] = score
                    conn2.save(gene, data)
    os.rename(bsn_file + '.tmp.npz', bsn_file + '.tab.npz')
    return gene_scores


def ite_synteny_resolver(data) :
    grp_tag, orthologs, neighbors, nNeighbor = data
    ids = np.where(orthologs.T[0] == grp_tag)[0]
    genomes, co_genomes = np.unique(orthologs[ids, 1], return_inverse=True)
    if genomes.size == 1 :
        return [grp_tag, None]

    distances, conflicts, inConflicts = [], {}, {}
    for m, i in enumerate(ids) :
        for n in np.arange(m+1, ids.size) :
            j = ids[n]
            ni, nj = np.array(list(neighbors[i]), dtype=int), np.array(list(neighbors[j]), dtype=int)
            oi, oj = np.unique(orthologs[ni, 0]), np.unique(orthologs[nj, 0])
            ois, ojs = np.min([6, oi.size]), np.min([6, oj.size])
            s = 3*(oi.size + oj.size - np.unique(np.concatenate([oi, oj])).size) + np.max([6-ois, 6-ojs, 0]) + 1
            d = 3*nNeighbor - s
            distances.append([d, co_genomes[m] != co_genomes[n], i, j])
            if co_genomes[m] == co_genomes[n] and d > 0 :
                conflicts[(i, j)] = conflicts[(j, i)] = 1
                inConflicts[i] = inConflicts[j] = 1

    if conflicts :
        distances.sort()
        groups, tags = { id:[[id], []] if id in inConflicts else [[], [id]] for id in ids }, { id:id for id in ids }
        for idx, (d, _, i, j) in enumerate(distances) :
            if tags[i] == tags[j] : continue
            if (i, j) in conflicts :
                distances = distances[idx:]
                break
            ti, tj = tags[i], tags[j]
            skip = False
            for m in groups[ti][0] :
                for n in groups[tj][0] :
                    if (m, n) in conflicts :
                        skip = True
                        break
                if skip :
                    break

            if not skip :
                gg = groups.pop(tj)
                for g in gg[0] :
                    tags[g] = tags[i]
                for g in gg[1] :
                    tags[g] = tags[i]
                groups[ti][0].extend(gg[0])
                groups[ti][1].extend(gg[1])
        diffs = {}
        for d, _, i, j in distances :
            if (i, j) in conflicts :
                diffs[tags[j]] = diffs[tags[i]] = 1

        if len(diffs) >= len(groups) :
            return [grp_tag, { id:grp[0]+grp[1] for id, grp in groups.items() }]
        else :
            return [grp_tag, None]
    return [None, None]

def synteny_resolver(prefix, prediction, nNeighbor = 2) :
    prediction = pd.read_csv(prediction, sep='\t', header=None)
    prediction = prediction.assign(s=np.min([prediction[9], prediction[10]], 0)).sort_values(by=[5, 's']).drop('s', axis=1).values
    neighbors = [ set([]) for i in np.arange(np.max(prediction.T[2])+1) ]
    orthologs = np.vstack([['', ''], np.copy(prediction[:, [0,3]])])
    orthologs[prediction.T[2].astype(int)] = prediction[:, [0,3]]
    orthologs = orthologs[:len(neighbors)]
    orthologs2 = np.unique(orthologs, return_inverse=True)[1].reshape([-1, 2])
    
    orth_cnt = dict(zip(*(np.unique(orthologs2.T[0], return_counts=True))))
    
    for pId, predict in enumerate(prediction) :
        nId = np.concatenate([np.arange(pId-1, max(pId-4, -1), -1), np.arange(pId+1, min(pId+4, prediction.shape[0]))])
        nbs = {neighbor[2] for neighbor in prediction[nId] if neighbor[5] == predict[5]} - set([predict[2]])
        neighbors[predict[2]].update(nbs)
    paralog_groups = np.unique(orthologs2, axis=0, return_counts=True)
    paralog_groups = np.unique(paralog_groups[0][paralog_groups[1]>1, 0])

    #toDel = []
    #outs = list(map(ite_synteny_resolver, [ [grp_tag, orthologs2, neighbors, nNeighbor] for grp_tag in paralog_groups ]))
    outs = pool2.map(ite_synteny_resolver, [ [grp_tag, orthologs2, neighbors, nNeighbor] for grp_tag in sorted(paralog_groups, key=lambda p:orth_cnt.get(p, 0)) ])
    for grp_tag, groups in outs :
        if groups is not None :
            for id, (t, i) in enumerate(sorted(groups.items())) :
                orthologs[i, 0] = orthologs[i[0], 0] + '#{0}'.format(id)
        #if grp_tag is not None :
            #toDel.append(grp_tag)
    #paralog_groups = paralog_groups[in1d(paralog_groups, toDel, invert=True)]
            
    prediction.T[0] = orthologs[prediction.T[2].astype(int), 0]
    prediction = pd.DataFrame(prediction).sort_values(by=[0, 2, 7])
    prediction.to_csv(prefix+'.synteny.Prediction', sep='\t', index=False, header=False)
    return prefix+'.synteny.Prediction'

def determineGeneStructure(data) :
    pid, pred, seq, s, e, s2, e2, lp, allowed_vary, gtable = data
    cds, cdss = 'CDS', []
    for frame, aa_seq in zip(pred[14], transeq({'n':seq}, transl_table=gtable, markStarts=True, frame=','.join([str(f+1) for f in pred[14]]))['n']) :
        if (len(seq) - frame) % 3 > 0 :
            aa_seq = aa_seq[:-1]
        cds = 'CDS'
        
        s0, s1 = aa_seq.find('M', int(lp/3), int((lp+allowed_vary)/3)), aa_seq.rfind('M', 0, int(lp/3))
        start = s0 if s0 >= 0 else s1
        if start < 0 :
            cds, start = 'nostart', int(lp/3)
        stop = aa_seq.find('X', start)
        while 0 <= stop < int((lp+allowed_vary)/3) :
            s0 = aa_seq.find('M', stop, int((lp+allowed_vary)/3))
            if s0 >= 0 :
                start = s0
                stop = aa_seq.find('X', start)
            else :
                break
        if stop < 0 :
            cds = 'nostop'
        elif (stop - start + 1)*3 < pred[12] - allowed_vary :
            cds = 'premature_stop:{0:.2f}%'.format((stop - start + 1)*300/pred[12])
            
        if cds == 'CDS' :
            if pred[11] == '+' :
                start, stop = s2 + start*3 + frame, s2 + stop*3 + 2 + frame
            else :
                start, stop = e2 - stop*3 - 2 - frame, e2 - start*3 - frame
            break
        else :
            start, stop = s, e
            cdss.append(cds)
            if frame > 0 :
                cds = cdss[0].replace('premature_stop', 'frameshift') if cdss[0].find('premature_stop') >= 0 else 'frameshift'
    return pid, cds, start, stop

def write_output(prefix, prediction, genomes, clust_ref, encodes, old_prediction, pseudogene, untrusted, gtable, clust=None, orthoPair=None) :
    alleles = {}
    
    def addOld(opd) :
        if opd[4] == 0 :
            return [opd[0], -1, -1, op[0], opd[0], op[0], 1., 1, opd[2]-opd[1]+1, opd[1], opd[2], opd[3], 0, 0, [0], 'CDS', '{0}:{1}-{2}'.format(opd[0].split(':', 1)[1], opd[1], opd[2])]
        else :
            if opd[4] < 7 :
                reason = ['', 'Too_short', 'Pseudogene:Frameshift', 'Pseudogene:No_start', 'Pseudogene:No_stop', 'Pseudogene:Premature', 'Error_in_sequence'][opd[4]]
            else :
                reason = 'Overlap_with:{0}_g_{1}'.format(prefix, int(opd[4]/10))
            return [opd[0], -1, -1, op[0], opd[0], op[0], 1., 1, opd[2]-opd[1]+1, opd[1], opd[2], opd[3], 0, 0, -1, 'misc_feature', reason]
    def setInFrame(part) :
        if part[9] < part[10] :
            l, r, d = min(part[7]-1, part[9]-1), min(part[12]-part[8], part[13]-part[10]), 1
        else :
            l, r, d = min(part[7]-1, part[13]-part[9]), min(part[12]-part[8], part[10]-1), -1
        if l <= 6 and part[7] - l == 1 :
            part[7], part[9] = part[7]-l, part[9]-l*d
        else :
            ll = (part[7]-1) % 3
            if ll > 0 :
                part[7], part[9] = part[7]+3-ll, part[9]+(3-ll)*d
        if r <= 6 and part[8] + r == part[12] :
            part[8], part[10] = part[8]+r, part[10]+r*d
        else :
            rr = (part[12] - part[8]) % 3
            if rr > 0 :
                part[8], part[10] = part[8]-3+rr, part[10]-(3-rr)*d

        part[9:12] = (part[9], part[10], '+') if d > 0 else (part[10], part[9], '-')

    prediction = pd.read_csv(prediction, sep='\t', header=None)
    prediction = prediction.assign(old_tag=np.repeat('New_prediction', prediction.shape[0]), cds=np.repeat('CDS', prediction.shape[0]), s=np.min([prediction[9], prediction[10]], 0)).sort_values(by=[5, 's']).drop('s', axis=1).values

    for part in prediction :
        setInFrame(part)

    for id, part in enumerate(prediction[1:]) :
        prev = prediction[id]
        if part[2] == prev[2] and part[11] == prev[11] and prev[5] == part[5] and part[9] - prev[10] < 500 :
            if part[11] == '+' and part[7] - prev[8] < 500 :
                diff = (part[7]-prev[8]) - (part[9]-prev[10])
                diff = '' if diff == 0 else ('{0}I'.format(diff) if diff > 0 else '{0}D'.format(-diff))
                part[7], part[9] = prev[7], prev[9]
                part[14] = prev[14] + diff + part[14]
                prev[0] = ''
            elif part[11] == '-' and prev[7] - part[8] < 500 :
                diff = (prev[7]-part[8]) - (part[9]-prev[10])
                diff = '' if diff == 0 else ('{0}I'.format(diff) if diff > 0 else '{0}D'.format(-diff))                    
                part[8], part[9] = prev[8], prev[9]
                part[14] = part[14] + diff + prev[14]
                prev[0] = ''
    prediction = prediction[prediction.T[0] != '']
    _, gTag, gIdx, gCnt = np.unique(prediction.T[2], return_counts=True, return_inverse=True, return_index=True)
    prediction.T[1] = gCnt[gIdx]
    prediction.T[2] = gTag[gIdx]+1

    # map to old annotation
    op = ['', 0, []]
    old_to_add = []
    for pred in prediction :
        pred[14] = sorted(np.unique(np.cumsum([0]+[int(n) if t == 'D' else -int(n) for n, t in re.findall(r'(\d+)([ID])', pred[14])])%3))
        if pred[5] != op[0] :
            if len(op[2]) :
                for k in xrange(op[1], len(op[2])) :
                    opd = op[2][k]
                    if opd[4] != 7 :
                        old_to_add.append(addOld(opd))
                    
            op = [pred[5], 0, old_prediction.get(pred[5], [])]
        old_tag = []
        s, e = pred[9], pred[10]
        for k in xrange(op[1], len(op[2])) :
            opd = op[2][k]
            if opd[2] < s :
                if opd[4] != 7 :
                    old_to_add.append(addOld(opd))
                op[1] = k + 1
                continue
            elif opd[1] > e :
                break
            if opd[3] != pred[11] :
                continue
            ovl = min(opd[2], e) - max(opd[1], s) + 1
            if ovl >= 300 or ovl >= 0.6 * (opd[2]-opd[1]+1) or ovl >= 0.6 * (e - s + 1) :
                if opd[4] < 7 :
                    opd[4] = 10 * pred[2]
                if pred[11] == '+' :
                    f2 = np.unique([(opd[1] - pred[9])%3, (opd[2]+1 - pred[9])%3])
                else :
                    f2 = np.unique([(pred[10] - opd[1]+1)%3, (pred[10] - opd[2])%3])
                if np.any(in1d(f2, pred[14])) :
                    old_tag.append('{0}:{1}-{2}'.format(opd[0].split(':', 1)[1], opd[1], opd[2]))
                    opd[4] = 7
        pred[16] = ','.join(old_tag)
    if len(op[2]) :
        for k in xrange(op[1], len(op[2])) :
            opd = op[2][k]
            if opd[4] != 7 :
                old_to_add.append(addOld(opd))
    maxTag = np.max(gTag)+1
    for g in old_to_add :
        maxTag += 1
        g[2] = maxTag
    # rescue
    old_genes = [ encodes[g[0]] for g in old_to_add if g[15] == 'CDS' ]
    if len(old_genes) :
        queries = set(old_genes)
        groups = { g:[g] for g in old_genes }
        tags = None
        if clust :
            clust = np.load(clust.rsplit('.', 1)[0] + '.npy', allow_pickle=True)
            while len(queries) :
                c = clust[in1d(clust.T[1], list(queries))]
                queries = set(c.T[0]) - queries
                for grp, gene, _ in c :
                    if grp not in groups :
                        groups[grp] = groups.pop(gene)
                    else :
                        groups[grp].extend(groups.pop(gene, {}))
            tags = {ggg: g for g, gg in groups.items() for ggg in gg}
        if orthoPair :
            clust = np.load(orthoPair, allow_pickle=True)
            clust = clust[np.all(in1d(clust, queries).reshape(clust.shape), 1)]
            for g1, g2, _ in clust :
                t1, t2 = tags[g1], tags[g2]
                for g in groups[t2] :
                    tags[g] = t1
                groups[t1].extend(groups.pop(t2))
            groups = {g:sorted(gg) for g, gg in groups.items()}
            tags = {ggg:gg[0] for g, gg in groups.items() for ggg in gg}
        if tags :
            decodes = {v:k for k, v in encodes.items()}
            for g in old_to_add :
                if g[15] == 'CDS' :
                    g[0] = decodes[tags[encodes[g[0]]]]

    if len(old_to_add) :
        prediction = pd.DataFrame(np.vstack([prediction, np.array(list(old_to_add))])).sort_values(by=[5,9]).values
    else :
        prediction = pd.DataFrame(prediction).sort_values(by=[5,9]).values
    prediction[np.array([p.rsplit('/', 1)[0].rsplit('#', 1)[0] for p in prediction.T[4]]) == np.array([p.rsplit('/', 1)[0].rsplit('#', 1)[0] for p in prediction.T[0]]), 4] = ''
    
    for part in prediction :
        if part[0] not in alleles :
            alleles[part[0]] = {}
            if part[0] in encodes :
                gId = encodes[part[0]]
                if gId in clust_ref :
                    alleles[part[0]] = {clust_ref[gId]:str(1)}
                    #allele_file.write('>{0}_{1}\n{2}\n'.format(part[0], 1, clust_ref[gId]))
    
    for ppid in np.arange(0, len(prediction), 10000) :
        toRun = []
        for xid, pred in enumerate(prediction[ppid:ppid+10000]) :
            pid = ppid + xid 
            #for pid in np.arange(ppid, ppid+10000) :
            #pred = prediction[pid]
            if pred[15] == 'misc_feature' or pred[0] == '' or pred[1] == -1 : 
                pred[13] = '{0}:{1}:{2}-{3}:{4}-{5}'.format(pred[0], 't1', pred[7], pred[8], pred[9], pred[10])
                continue
            allowed_vary = int(pred[12]*(1-pseudogene)+0.01)
            
            if pred[4] :
                map_tag = '{0}:({1}){2}:{3}-{4}:{5}-{6}'.format(pred[0], pred[4].rsplit(':', 1)[-1], '{0}', pred[7], pred[8], pred[9], pred[10])
            else :
                map_tag = '{0}:{1}:{2}-{3}:{4}-{5}'.format(pred[0], '{0}', pred[7], pred[8], pred[9], pred[10])
                
            pred2 = None
            if pred[1] > 1 or (pred[10]-pred[9]+1) < pred[12] - allowed_vary :
                cds, pred[13] = 'fragment:{0:.2f}%'.format((pred[10]-pred[9]+1)*100/pred[12]), map_tag.format('ND')
            else :
                s, e = pred[9:11]
                if pred[11] == '+' :
                    for i, pp in enumerate(prediction[pid+1:pid+5]) :
                        if pp[5] != pred[5] : break
                        elif pp[15] != 'misc_feature' :
                            pred2 = pp
                            pred2_id = i + pid + 1
                            break
                    if pred2 is not None:
                        e2 = e + min(3*int((pred[13] - e)/3), 3*int((pred2[10] + 300 - e)/3))
                    else :
                        e2 = e + min(3*int((pred[13] - e)/3), 600+pred[12] - pred[8])
                    s2 = s - min(3*int((s - 1)/3), 60+pred[7]-1)
                    seq = genomes[encodes[pred[5]]][1][(s2-1):e2]
                    lp, rp = s - s2, e2 - e
                else :
                    for i, pp in enumerate(reversed(prediction[max(pid-5, 0):pid])) :
                        if pp[5] != pred[5] : break
                        elif pp[15] != 'misc_feature' :
                            pred2 = pp
                            pred2_id = pid - 1 - i
                            break
                    if pred2 is not None :
                        s2 = s - min(3*int((s - 1)/3), 3*int((s - pred2[9] + 300)/3))
                    else :
                        s2 = s - min(3*int((s - 1)/3), 600+pred[12]-pred[8])
    
                    e2 = e + min(3*int((pred[13] - e)/3), 60+pred[7]-1)
                    seq = rc(genomes[encodes[pred[5]]][1][(s2-1):e2])
                    rp, lp = s - s2, e2 - e
                
                seq2 = seq[(lp):(len(seq)-rp)]
                if seq2 not in alleles[pred[0]] :
                    if pred[4] == '' and pred[7] == 1 and pred[8] == pred[12] :
                        alleles[pred[0]][seq2] = str(len(alleles[pred[0]])+1)
                    else :
                        alleles[pred[0]][seq2] = 't{0}'.format(len(alleles[pred[0]])+1)
                pred[13] = map_tag.format(alleles[pred[0]][seq2])
                
                p = pred[0].rsplit('/', 1)[0].rsplit('#', 1)[0]
                if len(seq2) < pseudogene*len(clust_ref[encodes[p]]) :
                    cds = 'structral_variation:{0:.2f}%'.format(100.*len(seq2)/len(clust_ref[encodes[p]]))
                else :
                    cds = 'CDS'
                    toRun.append([pid, pred, seq, s, e, s2, e2, lp, allowed_vary, gtable])
                    #pid, cds, start, stop = determineGeneStructure([pid, pred, seq, s, e])
                    #pred[9:11] = start, stop
            if cds != 'CDS' :
                pred[15] = 'pseudogene=' + cds
        for pid, cds, start, stop in pool2.map(determineGeneStructure, toRun) :
            pred = prediction[pid]
            pred[9:11] = start, stop
            if cds != 'CDS' :
                pred[15] = 'pseudogene=' + cds
    cdss = {}
    for pred in prediction :
        if pred[0] not in cdss :
            cdss[pred[0]] = [0, 0, 0, 0]
        cdss[pred[0]][2] += 1
        if pred[16] != '' :
            cdss[pred[0]][3] += 1.        
        if pred[0] != '' and pred[15] == 'CDS' :
            cdss[pred[0]][0] += 1.
            if pred[16] != '' :
                cdss[pred[0]][1] += 1.
    removed = {}
    for gene, stat in cdss.items() :
        if (stat[1]+0.5) <= 0.5 + stat[0]*untrusted[1] and (stat[3]+0.5) <= 0.5 + stat[2]*untrusted[1] :
            if len(alleles[gene]) :
                glen = np.mean([len(s) for s in alleles[gene]])
            else :
                glen = 0
            if glen < untrusted[0] :
                removed[gene] = 1

    with open('{0}.allele.fna'.format(prefix), 'w') as allele_file :
        for gene, seqs in alleles.items() :
            if gene not in removed :
                for seq, id in sorted(seqs.items(), key=lambda s:s[1]) :
                    allele_file.write('>{0}_{1}\n{2}\n'.format(gene, id, seq))

    prediction = pd.DataFrame(prediction).sort_values(by=[5,9]).values
    for pid, pred in enumerate(prediction) :
        if pred[0] != '' and pred[15] != 'misc_feature' :
            for pred2 in prediction[pid+1:] :
                if pred2[0] != '' and pred2[15] != 'misc_feature' :
                    if pred[5] == pred2[5] :
                        if (pred[10]>=pred2[10] or pred2[9] <= pred[9]) :
                            p, p2 = (pred, pred2) if pred[10]-pred[9] >= pred2[10] - pred2[9] else (pred2, pred)
                            p[13] = ','.join(sorted([p[13], p2[13]]))
                            p[4] = ','.join(sorted([x for x in [p[4], p2[4]] if x]))
                            p[16] = ','.join(sorted(set(p[16].split(',') + p2[16].split(','))-{''}))
                            p2[0] = ''
                            if pred[0] == '' :
                                break
                        elif pred2[9] > pred[10] :
                            break
                    else :
                        break
    with open('{0}.EToKi.gff'.format(prefix), 'w') as fout :
        for pred in prediction :
            if pred[0] != '' :
                if pred[15] == 'misc_feature' :
                    fout.write('{0}\t{1}\tEToKi-ortho\t{2}\t{3}\t.\t{4}\t.\tID={5};{7}inference={6}\n'.format(
                        pred[5], 'misc_feature', pred[9], pred[10], pred[11], 
                        '{0}_g_{1}'.format(prefix, pred[2]), pred[16], 
                        'old_locus_tag={0}:{1}-{2};'.format(pred[0].split(':', 1)[1], pred[9], pred[10]), 
                    ))
                else :
                    if pred[0] not in removed :
                        fout.write('{0}\t{1}\tEToKi-ortho\t{2}\t{3}\t.\t{4}\t.\tID={5};{8}inference=ortholog_group:{6}{7}\n'.format(
                            pred[5], 'pseudogene' if pred[15].startswith('pseudogen') else pred[15], 
                            pred[9], pred[10], pred[11], 
                            '{0}_g_{1}'.format(prefix, pred[2]), pred[13], 
                            ';{0}'.format(pred[15]) if pred[15].startswith('pseudogen') else '', 
                            '' if pred[16] == '' else 'old_locus_tag={0};'.format(pred[16]), 
                        ))
                    else :
                        fout.write('{0}\t{1}\tEToKi-ortho\t{2}\t{3}\t.\t{4}\t.\tID={5};{8}inference=ortholog_group:{6}{7}\n'.format(
                            pred[5], 'misc_feature', 
                            pred[9], pred[10], pred[11], 
                            '{0}_g_{1}'.format(prefix, pred[2]), pred[13], 
                            ';{0}'.format(pred[15]) if pred[15].startswith('pseudogen') else '', 
                            'note=Removed_untrusted_prediction;' if pred[16] == '' else 'note=Removed_untrusted_prediction;old_locus_tag={0};'.format(pred[16]), 
                        ))
                        
    allele_file.close()
    logger('Pan genome annotations have been saved in {0}'.format('{0}.EToKi.gff'.format(prefix)))
    logger('Gene allelic sequences have been saved in {0}'.format('{0}.allele.fna'.format(prefix)))
    return


def get_gene_group(cluFile, bsnFile) :
    clu = np.load(cluFile.rsplit('.',1)[0] + '.npy', allow_pickle=True)
    bsn = np.load(bsnFile, allow_pickle=True)
    bsn = bsn[bsn.T[2] > 0]
    # score genes
    geneGroups = {}
    pairTag =  {}

    for matrix in (clu, bsn) :
        for r, q, i in matrix :
            q2 = pairTag.get(q, q)
            r2 = pairTag.get(r, r)
            if q2 != r2 :
                rr = geneGroups.get(r2, [r2])
                qq = geneGroups.pop(q2, [q2])
                for q in qq :
                    pairTag[q] = r2
                geneGroups[r2] = rr + qq
    # get one-to-one hits
    return geneGroups

def get_global_difference(geneGroups, cluFile, bsnFile, geneInGenomes, nGene = 1000) :
    groupPresences = {}
    for grp, genes in geneGroups.items() :
        gg = np.array([geneInGenomes[g] for g in genes])
        presence = np.unique(gg[gg>=0], return_counts=True)
        groupPresences[grp] = [np.sum(presence[1] == 1), gg.size]
    groupScore = sorted([ [-p[0], p[1]-p[0], int(hashlib.sha1(bytes(g)).hexdigest(), 16), g] for g, p in groupPresences.items() if p[0] > 1 ])
    selectedGroups = [g[3] for g in groupScore[:nGene]]
    selectedGenes = []
    for g in selectedGroups :
        selectedGenes.extend(geneGroups[g])
    selectedGenes = np.array(selectedGenes)
    
    clu = np.load(cluFile.rsplit('.',1)[0] + '.npy', allow_pickle=True)
    bsn = np.load(bsnFile, allow_pickle=True)
    bsn = bsn[bsn.T[2] > 0]
    
    selectedClu = clu[in1d(clu.T[0], selectedGenes)]
    selectedBsn = bsn[in1d(bsn.T[0], selectedGenes)]
    # get global
    global_differences = {}
    geneGroups = {}
    
    for r, q, i in selectedClu :
        rr = geneGroups.get(r, [r])
        qq = geneGroups.pop(q, [q])
        for r2 in rr :
            g1 = geneInGenomes[r2]
            for q2 in qq :
                g2 = geneInGenomes[q2]
                key = tuple(sorted([g1, g2]))
                if key in global_differences :
                    global_differences[key].append(i)
                else :
                    global_differences[key] = [i]
        geneGroups[r] = rr + qq
    for r, q, i in selectedBsn :
        rr = geneGroups.get(r, [r])
        qq = geneGroups.pop(q, [q])
        for r2 in rr :
            g1 = geneInGenomes[r2]
            for q2 in qq :
                g2 = geneInGenomes[q2]
                if g1 != g2 : 
                    key = tuple(sorted([g1, g2]))
                    if key in global_differences :
                        global_differences[key].append(i)
                    else :
                        global_differences[key] = [i]
    for pair, data in global_differences.items() :
        diff = np.log(1.005-np.array(data)/10000.)
        mean_diff2 = np.mean(diff)
        mean_diff = min(max(mean_diff2, np.log(0.02)), np.log(0.5))
        sigma = min(max(np.sqrt(np.mean((diff - mean_diff2)**2)), np.log(1.6)), np.log(2.4))
        global_differences[pair] = (np.exp(mean_diff), sigma)
    return pd.DataFrame(list(global_differences.items())).values

def add_args(a) :
    import argparse
    parser = argparse.ArgumentParser(description='''
EToKi.py ortho 
(1) Retieves genes and genomic sequences from GFF files and FASTA files.
(2) Groups genes into clusters using mmseq.
(3) Maps gene clusters back to genomes. 
(4) Discard paralogous alignments.
(5) Discard orthologous clusters if they had regions which overlapped with the regions within other sets that had greater scores.
(6) Re-annotate genomes using the remained of orthologs. 
''', formatter_class=argparse.RawTextHelpFormatter)
    parser.add_argument('GFFs', metavar='N', help='GFF files containing both annotations and sequences.', nargs='*')
    parser.add_argument('-g', '--genes', help='Comma delimited files for additional genes. ', default='')
    parser.add_argument('-P', '--priority', help='Comma delimited, ordered list of filenames that contain genes with reliable starts and ends. \nGenes listed in these files are preferred in all stages.', default='')
    
    parser.add_argument('-p', '--prefix', help='prefix for the outputs. Default: EToKi_ortho', default='EToKi_ortho')
    parser.add_argument('-o', '--orthology', help='Method to define orthologous groups. \nnj [default], ml (for small dataset) or sbh (extremely large datasets)', default='nj')
    parser.add_argument('-n', '--neighborhood', help='No. of orthologous neighborhood for paralog splitting. Set to 0 to disable this step. ', default=2, type=int)

    parser.add_argument('-t', '--n_thread', help='Number of threads. Default: 20', default=20, type=int)
    parser.add_argument('--min_cds', help='Minimum length of a reference CDS. Default: 150.', default=150., type=float)
    parser.add_argument('--incompleteCDS', help="Allowed types of imperfection for reference genes. Default: ''. \n's': allows unrecognized start codon. \n'e': allows unrecognized stop codon. \n'i': allows stop codons in the coding region. \n'f': allows frameshift in the coding region. \nMultiple keywords can be used together. e.g., use 'sife' to allow random sequences.", default='')
    parser.add_argument('--gtable', help='translate table to Use. Default: 11.', default=11, type=int)

    parser.add_argument('--clust_identity', help='minimum identities of mmseqs clusters. Default: 0.9', default=0.9, type=float)
    parser.add_argument('--clust_match_prop', help='minimum matches in mmseqs clusters. Default: 0.9', default=0.9, type=float)

    parser.add_argument('--nucl', dest='noDiamond', help='disable Diamond search. Fast but less sensitive when nucleotide identities < 0.9', default=False, action='store_true')
    parser.add_argument('--match_identity', help='minimum identities in BLAST search. Default: 0.5', default=0.5, type=float)
    parser.add_argument('--match_prop', help='minimum match proportion for normal genes in BLAST search. Default: 0.6', default=0.6, type=float)
    parser.add_argument('--match_len', help='minimum match length for normal genes in BLAST search. Default: 250', default=250., type=float)
    parser.add_argument('--match_prop1', help='minimum match proportion for short genes in BLAST search. Default: 0.8', default=0.8, type=float)
    parser.add_argument('--match_len1', help='minimum match length for short genes in BLAST search. Default: 100', default=100., type=float)
    parser.add_argument('--match_prop2', help='minimum match proportion for long genes in BLAST search. Default: 0.4', default=0.4, type=float)
    parser.add_argument('--match_len2', help='minimum match length for long genes in BLAST search. Default: 400', default=400., type=float)
    parser.add_argument('--match_frag_prop', help='Min proportion of each fragment for fragmented matches. Default: 0.3', default=0.3, type=float)
    parser.add_argument('--match_frag_len', help='Min length of each fragment for fragmented matches. Default: 50', default=50., type=float)
    
    parser.add_argument('--link_gap', help='Consider two fragmented matches within N bases as a linked block. Default: 300', default=300., type=float)
    parser.add_argument('--link_diff', help='Form a linked block when the covered regions in the reference gene \nand the queried genome differed by no more than this value. Default: 1.2', default=1.2, type=float)

    parser.add_argument('--allowed_sigma', help='Allowed number of sigma for paralogous splitting. \nThe larger, the more variations are kept as inparalogs. Default: 3.', default=3., type=float)
    parser.add_argument('--pseudogene', help='A match is reported as pseudogene if its coding region is less than this amount of the reference gene. Default: 0.8', default=.8, type=float)
    parser.add_argument('--untrusted', help='FORMAT: l,p; A gene is not reported if it is shorter than l and present in less than p of prior annotations. Default: 300,0.3', default='300,0.3')
    parser.add_argument('--metagenome', help='Set to metagenome mode. equals to \n"--nucl --incompleteCDS sife --clust_identity 0.99 --clust_match_prop 0.8 --match_identity 0.98 --orthology sbh"', default=False, action='store_true')

    parser.add_argument('--old_prediction', help='development param', default=None)
    parser.add_argument('--encode', help='development param', default=None)
    parser.add_argument('--clust', help='development param', default=None)
    parser.add_argument('--map_bsn', help='development param', default=None)
    parser.add_argument('--self_bsn', help='development param', default=None)
    parser.add_argument('--global', help='development param', default=None)
    parser.add_argument('--prediction', help='development param', default=None)

    params = parser.parse_args(a)
    params.match_frag_len = min(params.min_cds, params.match_frag_len)
    params.match_len1 = min(params.min_cds, params.match_len1)
    params.clust_match_prop = max(params.clust_match_prop, params.match_prop, params.match_prop1, params.match_prop2)
    params.untrusted = [float(p) for p in params.untrusted.split(',')]
    
    if params.metagenome :
        params.noDiamond = True
        params.incompleteCDS = 'sife'
        params.clust_identity = 0.99
        params.clust_match_prop = 0.8
        params.match_identity = 0.98
        params.orthology = 'sbh'
    params.incompleteCDS = params.incompleteCDS.lower()
    if params.neighborhood == 0 :
        params.self_id = 0.001
    else :
        params.self_id = 0.005
    return params

def encodeNames(genomes, genes, geneFiles, prefix, labelFile=None) :
    taxon = {g[0] for g in genomes.values()}
    if labelFile :
        labels = dict(pd.read_csv(labelFile, header=None, na_filter=False).values.tolist())
    else :
        labels = {label:labelId for labelId, label in enumerate( sorted(set(list(taxon) + list(genomes.keys()) + list(genes.keys()) + geneFiles.split(',')) ) )}
        pd.DataFrame(sorted(labels.items(), key=lambda v:v[1])).to_csv(prefix + '.encode.csv', header=False, index=False)
        labelFile = prefix + '.encode.csv'
    genes = { labels[gene]:[labels.get(info[0], -1), labels.get(info[1], -1)] + info[2:] for gene, info in genes.items() }
    genomes = { labels[genome]:[labels[info[0]]] + info[1:] for genome, info in genomes.items() }
    return genomes, genes, labels, labelFile

def iterClust(prefix, genes, geneGroup, params) :
    identity_target = params['identity']
    g = genes
    iterIden = np.round(np.arange(1., identity_target-0.005, -0.01), 5)
    #np.power(params['coverage'], 0.5**np.arange(iterIden.size-1, -1, -1))
    for iden in iterIden :
        params.update({'identity':iden, 'coverage':np.round(params['coverage'], 2)})
        iden2 = min(1., iden+0.005)
        g, clust = getClust(prefix, g, params)
        exemplarNames = readFasta(g, headOnly=True)
        gp = pd.read_csv(clust, sep='\t').values
        logger('Iterative clustering. {0} exemplars left with identity = {1}'.format(len(exemplarNames), iden))
        for g1, g2 in gp[gp.T[0]!=gp.T[1]] :
            r, q = (g1, g2) if str(g1) in exemplarNames else (g2, g1)
            geneGroup.append([r, q, int(iden2*10000)])
    np.save('{0}.clust.npy'.format(prefix), np.array(geneGroup, dtype=int))
    return g

def async_writeOut(mat_out, matFile, outFile, labelFile) :
    encodes = pd.read_csv(labelFile, header=None, na_filter=False).values.tolist()
    encodes = np.array([n for i, n in sorted([[i, n] for n, i in encodes])])
    outPos = np.ones(16, dtype=bool)
    outPos[[0,3,4,5,10,15]] = False
    
    mat_id, group_id = 0, 0
    mat_conn = None
    import time
    with open(outFile, 'w') as fout :
        while True :
            while mat_id < len(mat_out) :
                if not mat_conn :
                    mat_conn = MapBsn(matFile)
                mat_id2 = min(len(mat_out), mat_id + 1000)
                mat_out2 = mat_out[mat_id:mat_id2]
                for i in range(mat_id, mat_id2) :
                    mat_out[i] = None
                gids = {grp[5]:None for pangene, gene, min_rank, mat in mat_out2 for grp in mat}
                p = [-1, None]
                for gid in sorted(gids) :
                    if p[0] != int(gid/1000) :
                        p = [int(gid/1000), mat_conn.get(int(gid/1000))]
                    gids[gid] = p[1][gid%1000]
                mat_id = mat_id2
                for pangene, gene, min_rank, mat in mat_out2 :
                    if len(mat) == 0 :
                        return
                    for grp in mat :
                        group_id += 1
                        m = gids[int(grp[5])]
                        m.T[1] = encodes[m.T[1].astype(int)]
                        for g in m :
                            gg = g[outPos].astype(str).tolist()
                            fout.write('{0}\t{1}\t{2}\t{3}\t{4}\t{5}\n'.format(pangene, min_rank, group_id, encodes[grp[1]], gene, '\t'.join(gg)))
                    del mat
            time.sleep(1)
    return

pool, pool2, mat_out = None, None, None
def ortho(args) :
    global params
    params.update(add_args(args).__dict__)
    params.update(externals)

    global pool, pool2
    pool = Pool(params['n_thread'])
    pool2 = Pool(params['n_thread'])
    
    genomes, genes = readGFF(params['GFFs'], params['gtable'])
    genes = addGenes(genes, params['genes'], params['gtable'])
    
    genomes, genes, encodes, labelFile = encodeNames(genomes, genes, params['genes'], params['prefix'], params.get('encode', None))
    priorities = load_priority(params.get('priority', ''), genes, encodes)
    geneInGenomes = { g:i[0] for g, i in genes.items() }
    
    if params.get('old_prediction', None) is None :
        params['old_prediction'] = params['prefix']+'.old_prediction.npz'
        old_predictions = {}
        for n, g in genes.items() :
            if '' not in encodes or g[1] != encodes[''] :
                contig = str(g[1])
                if contig not in old_predictions :
                    old_predictions[contig] = []
                old_predictions[contig].append([n, g[2], g[3], g[4], g[5] if not len(g[6]) else 0 ])
        for gene, g in old_predictions.items() :
            old_predictions[gene] = np.array(sorted(g, key=lambda x:x[1]), dtype=object)
        with MapBsn(params['old_prediction'], 'w') as op :
            for n, g in old_predictions.items() :
                op.save(n, g)
        old_predictions.clear()
        del old_predictions, n, g
    
    if params.get('prediction', None) is None :
        params['prediction'] = params['prefix'] + '.Prediction'

        if params.get('clust', None) is None :
            params['genes'], groups = writeGenes('{0}.genes'.format(params['prefix']), genes, priorities)
            genes.clear()
            del genes
            logger('Run MMSeqs linclust to get exemplar sequences. Params: {0} identities and {1} align ratio'.format(params['clust_identity'], params['clust_match_prop']))
            params['clust'] = iterClust(params['prefix'], params['genes'], groups, dict(identity=params['clust_identity'], coverage=params['clust_match_prop'], n_thread=params['n_thread'], translate=False))
        
        if params.get('self_bsn', None) is None :
            params['self_bsn'] = params['prefix']+'.self_bsn.npy'
            np.save(params['self_bsn'], get_similar_pairs(params['prefix'], params['clust'], priorities, params))
        genes = { int(n):s for n, s in readFasta(params['clust']).items()}
        logger('Obtained {0} exemplar gene sequences from {1}'.format(len(genes), params['clust']))

        if params.get('global', None) is None :
            params['global'] = params['prefix']+'.global.npy'
            np.save(params['global'], \
                    get_global_difference(get_gene_group(params['clust'], params['self_bsn']), \
                                          params['clust'], params['self_bsn'], geneInGenomes, nGene=1000) )
            
        if params.get('map_bsn', None) is None :
            params['map_bsn']= params['prefix']+'.map_bsn'
            
            with MapBsn(params['map_bsn']+'.tab.npz', 'w') as tab_conn, MapBsn(params['map_bsn']+'.seq.npz', 'w') as seq_conn, MapBsn(params['map_bsn']+'.mat.npz', 'w') as mat_conn, MapBsn(params['map_bsn']+'.conflicts.npz', 'w') as clf_conn :
                get_map_bsn(params['prefix'], params['clust'], genomes, params['self_bsn'], params['old_prediction'], tab_conn, seq_conn, mat_conn, clf_conn, params.get('orthology', 'sbh') != 'sbh')
        pool.close()
        pool.join()
        
        global mat_out
        mat_out = Manager().list([])
        writeProcess = Process(target=async_writeOut, args=(mat_out, params['map_bsn']+'.mat.npz', params['prediction'], labelFile))
        writeProcess.start()
        gene_scores = initializing(params['map_bsn'], params.get('global', None))
        with MapBsn(params['map_bsn']+'.tab.npz') as tab_conn :
            filt_genes(params['prefix'], tab_conn, np.load(params['self_bsn'], allow_pickle=True), params['global'], params['map_bsn']+'.conflicts.npz', priorities, gene_scores, encodes)
        writeProcess.join()
    else :
        if params.get('clust', None) :
            genes = { int(n):s for n, s in readFasta(params['clust']).items()}
        else :
            genes = {n:s[-1] for n,s in genes.items() }
        
    if params['neighborhood'] > 0 :
        logger('Neigbhorhood based paralog splitting starts')
        params['prediction'] = synteny_resolver(params['prefix'], params['prediction'], params['neighborhood'])
        logger('Neigbhorhood based paralog splitting finishes')

    old_predictions = dict(np.load(params['old_prediction'], allow_pickle=True)) if 'old_prediction' in params else {}
    revEncode = {e:d for d, e in encodes.items()}
    old_predictions = { revEncode[int(contig)]:[np.concatenate([ [revEncode[g[0]]], g[1:]]) for g in genes ] for contig, genes in old_predictions.items() if int(contig)>=0 and genes[0][0] >= 0}
    write_output(params['prefix'], params['prediction'], genomes, genes, encodes, old_predictions, params['pseudogene'], params['untrusted'], params['gtable'], params.get('clust', None), params.get('self_bsn', None))
    pool2.close()
    pool2.join()
    
if __name__ == '__main__' :
    ortho(sys.argv[1:])
