# Supplementary material for: The EnteroBase user's guide, with case studies on Salmonella transmissions, Yersinia pestis phylogeny, and Escherichia core genomic diversity
Source: Genome Res. 2020 Jan;30(1):138–52. doi: 10.1101/gr.251678.119 (PMC6961584; doi:10.1101/gr.251678.119)
Supplement: Supplemental Material [file supp_gr.251678.119_Supplemental_Code.zip › EToKi-master/modules/phylo.py]

from ete3 import Tree
import sys, numpy as np, os, glob, math, re, argparse, resource
from subprocess import Popen, PIPE
from multiprocessing import Pool
import random
import pandas as pd

rint = random.randint(0, 262144)

try :
    from configure import externals, uopen, asc2int, logger
except :
    from .configure import externals, uopen, asc2int, logger

raxml = externals['raxml']

def fillMissingSeq(seqs, block_id) :
    check = False
    for s in seqs :
        if len(s) > 2 :
            s[2] = ''.join(s[2]).upper()
            check = True
    if not check :
        return False
    alnSize = max([ len(s[2]) for s in seqs ])
    for s in seqs :
        if len(s) == 1 :
            s.extend(['s{0}'.format(block_id), ''])
        s[2] += '-' * (alnSize - len(s[2]))
    return True
    

def xFasta2Matrix(prefix, fasta_file, core=0.95) :
    seqs = []
    snp_data = []
    nameMap = {}
    with uopen(fasta_file) as fin :
        for line in fin :
            if line.startswith('>') :
                name = line[1:].strip().split()[0]
                seqName = name.split(':', 1)[0]
                contName = name.split(':', 1)[-1]
                if seqName in nameMap :
                    seqId = nameMap[seqName]
                    seqs[seqId] = [seqName, contName, []]
                else :
                    seqId = nameMap[seqName] = len(seqs)
                    seqs.append([seqName, contName, []])
            elif line.startswith('=') :
                if fillMissingSeq(seqs, len(snp_data)) :
                    snp_data.append(parse_snps(prefix, len(snp_data), seqs, core))
                seqs = [ [n] for n,i in sorted(nameMap.items(), key=lambda x:x[1]) ]
            else :
                seqs[seqId][2].extend(line.strip().split())
    if fillMissingSeq(seqs, len(snp_data)) :
        snp_data.append(parse_snps(prefix, len(snp_data), seqs, core))
    
    const_sites = np.sum([ snp[2] for snp in snp_data ], axis=0)
    names = [n for n,i in sorted(nameMap.items(), key=lambda x:x[1])]
    with uopen(prefix+'.matrix.gz', 'w') as fout :
        fout.write('## Constant_bases: ' + ' '.join(const_sites.astype(str)) + '\n')
        for snp in snp_data :
            fout.write('## Sequence_length: {0} {1}\n'.format(*snp[:2]))
        for snp in snp_data :
            for s, e in snp[3] :
                fout.write('## Missing_region: {0} {1} {2}\n'.format(snp[0], s, e))
        fout.write('#seq\t#site\t' + '\t'.join(names) + '\n')
        for snp in snp_data :
            d = np.load(snp[4])
            sites, sv = d['sites'], d['snps']
            for s in sites :
                fout.write('{0}\t{1}\t{2}\n'.format(snp[0], s[0], '\t'.join(sv[s[1]].astype(str))))
            os.unlink(snp[4])
    return prefix+'.matrix.gz'
    
def parse_snps(prefix, id, seq, core=0.95) :
    missing = []
    snps, sites ={}, []

    const_sites = {
        b'A' : 0., b'C' : 0.,
        b'G' : 0., b'T' : 0.,
    }
    type_id = 0

    contName = seq[0][1]
    seqs = np.array([ (re.sub(r'[^ACGT]', r'-', s[2].upper())) for s in seq ], dtype='c', order='F')

    for ref_site, bases in enumerate(seqs.T) :
        b_key = tuple(bases)
        if b_key in snps :
            s = snps[b_key]
            if s[0] == -2 :
                missing.append(ref_site+1)
            elif s[0] == -1 :
                const_sites[s[2]] += s[3]
            else :
                s[1] += 1
                sites.append([ref_site+1, s[0]])
            continue
        
        types, counts = np.unique(bases, return_counts=True)
        pType = (types != b'-')
        types, counts = types[pType], counts[pType]
        countSum = np.sum(counts)/bases.size

        if types.size > 0 and countSum >= core :
            if types.size == 1 :
                snps[b_key] = [-1, 0., types[0], 1]  #countSum]
                const_sites[types[0]] += 1  #countSum
            else :
                snps[b_key] = [type_id, 1.]
                sites.append([ref_site+1, type_id])
                type_id += 1
        else :
            snps[b_key] = [-2]
            missing.append(ref_site+1)
    if len(missing) : 
        missing2 = [[missing[0], missing[0]]]
        for m in missing[1:] :
            if missing2[-1][1] +1 == m :
                missing2[-1][1] = m
            else :
                missing2.append([m, m])
        missing = []
        del missing
    else :
        missing2 = []
    snps = np.array([ k for k,v in sorted([[k,v] for k,v in snps.items() if v[0]>=0], key=lambda v:v[1][0]) ])
    #snps = pd.DataFrame([ [k, v[1]] for k,v in sorted([[k,v] for k,v in snps.items() if v[0]>=0], key=lambda v:v[1][0]) ]).values
    const_sites = np.array([const_sites[b'A'],const_sites[b'C'],const_sites[b'G'],const_sites[b'T']])
    outputs = dict(sites = np.array(sites), snps = snps)
    np.savez_compressed('{0}.{1}.npz'.format(prefix, id), **outputs)
    return contName, seqs.shape[1], const_sites, missing2, '{0}.{1}.npz'.format(prefix, id)

def write_phylip(prefix, names, snps) :
    invariants = {65:0, 67:0, 71:0, 84:0, 45:0}
    for snp in snps :
        if snp[3] == 0 and snp[2][0] in invariants :
            invariants[ snp[2][0] ] += snp[1]

    snp2 = [ snp for snp in snps if snp[3] == 1 and snp[2][0] in invariants ]
    weights = [ snp[1] for snp in snp2 ]
    with open(prefix+'.phy.weight', 'w') as fout :
        fout.write(' '.join([str(x) for x in weights]))

    snp_array = np.array([s[2] for s in snp2]).T
    n_tax, n_seq = snp_array.shape
    with open(prefix + '.phy', 'w') as fout :
        fout.write('\t{0} {1}\n'.format(n_tax, n_seq))
        for id, n in enumerate(names) :
            fout.write('{0} {1}\n'.format(n, ''.join(np.frompyfunc(chr, 1, 1)(snp_array[id]))))

    if sum(invariants.values()) > 0 :
        asc_file = prefix + '.asc'
        constant_file = prefix + '.constant'
        with open(asc_file, 'w') as fout :
            fout.write('[asc~{0}], ASC_DNA,p1=1-{1}\n'.format(constant_file,n_seq))
        with open(constant_file, 'w') as fout :
            fout.write(' '.join([str(int(x+0.5)) for y,x in sorted(invariants.items())[1:]]) + '\n')
    else :
        asc_file = None
        constant_file = None

    return prefix+'.phy' , prefix + '.phy.weight', asc_file

def run_raxml(prefix, phy, weights, asc, model='CAT', n_proc=5) :
    for fname in glob.glob('RAxML_*.{0}'.format(prefix)) :
        os.unlink(fname)
    if asc is None :
        if model == 'CAT' :
            cmd = '{0} -m GTR{4} -n {1} -f D -D -V -s {2} -a {3} -T {5} --no-bfgs -p {6}'.format(raxml, prefix, phy, weights, model, n_proc, rint)
        else :
            cmd = '{0} -m GTR{4} -n {1} -f D -D -s {2} -a {3} -T {5} -p {6} --no-bfgs'.format(raxml, prefix, phy, weights, model, n_proc, rint)
    else :
        if model == 'CAT' :
            cmd = '{0} -m ASC_GTR{5} -n {1} -f D -D -V -s {2} -a {3} -T {6} -p {7} --asc-corr stamatakis --no-bfgs -q {4}'.format(raxml, prefix, phy, weights, asc, model, n_proc, rint)
        else :
            cmd = '{0} -m ASC_GTR{5} -n {1} -f D -D -s {2} -a {3} -T {6} -p {7} --asc-corr stamatakis --no-bfgs -q {4}'.format(raxml, prefix, phy, weights, asc, model, n_proc, rint)
    run = Popen(cmd.split())
    run.communicate()
    if model == 'CAT' and not os.path.isfile('RAxML_bestTree.{0}'.format(prefix)) :
        return run_raxml(prefix, phy, weights, asc, 'GAMMA', n_proc)
    else :
        cmd = '{0} -m GTRCAT -n 2.{1} -f b -z RAxML_rellBootstrap.{1} -t RAxML_bestTree.{1}'.format(raxml, prefix)
        Popen(cmd.split()).communicate()
        fname = '{0}.unrooted.nwk'.format(prefix)
        os.rename('RAxML_bipartitions.2.{0}'.format(prefix), fname)
        for fn in glob.glob('RAxML_*.{0}'.format(prefix)) :
            try:
                os.unlink(fn)
            except :
                pass
        return fname

def get_root(prefix, tree_file) :
    tree = Tree(tree_file, format=1)
    try:
        tree.set_outgroup( tree.get_midpoint_outgroup() )
    except :
        pass
    tree.write(outfile='{0}.rooted.nwk'.format(prefix), format=1)
    return '{0}.rooted.nwk'.format(prefix)

def read_matrix(fname) :
    sites, snps = [], {}
    invariant = []
    seqLens, missing = [], []
    
    validate = np.repeat(45, 256).astype(np.uint8)
    validate[np.array(['A', 'C', 'G', 'T', '.', '+', '-', '', '*']).view(asc2int)] = np.array(['A', 'C', 'G', 'T', '', '', '-', '', '']).view(asc2int)
    
    with uopen(fname) as fin :
        for line_id, line in enumerate(fin) :
            if line.startswith('##'):
                if line.startswith('## Constant_bases') :
                    part = line[2:].strip().split()
                    invariant = list(zip([65, 67, 71, 84], [float(v) for v in part[1:]]))
                elif line.startswith('## Sequence_length:') :
                    part = line[2:].strip().split()
                    seqLens.append([part[1], int(part[2])])
                elif line.startswith('## Missing_region:') :
                    part = line[2:].strip().split()
                    missing.append([part[1], int(part[2]), int(part[3])])
            elif line.startswith('#') :
                part = np.array(line.strip().split('\t'))
                cols = np.where((1 - np.char.startswith(part, '#')).astype(bool))[0]
                w_cols = np.where(np.char.startswith(part, '#!W'))[0]
                names = part[cols]
                break
            else :
                part = np.array(line.strip().split('\t'))
                cols = np.ones(part.shape, dtype=bool)
                cols[:2] = False
                w_cols = np.char.startswith(part, '#!W')
                names = part[cols]
                break
        for mat in pd.read_csv(fin, header=None, sep='\t', usecols=cols.tolist() + w_cols.tolist() + [0,1], chunksize=10000) :
            mat = mat.values
            logger('{0}\t{1}\t{2}\t{3}\t{4}'.format(\
                mat[0, 0], mat[0, 1], \
                resource.getrusage(resource.RUSAGE_SELF).ru_maxrss, len(sites), len(snps)))
            bk = validate[mat[:, cols].astype('str').view(asc2int)].reshape(mat.shape[0], -1, cols.shape[0])
            bk = np.moveaxis(bk, 1, 2)
            if bk.shape[2] > 1 :
                bk[(bk[:, :, 1] != 0) & (bk[:, :, 0] == 45), 0] = 0
            b_keys = bk[:, :, 0]
            weights = mat[:, w_cols].astype(float).prod(1) if w_cols.size else np.ones(mat.shape[0], dtype=float)
            for (b_key, site, w) in zip(b_keys, mat, weights) :
                b_key = tuple(b_key)
                if min(b_key) == 0 :
                    bk2 = np.concatenate([site[cols], ['']])
                    bk2[bk2 == '-'] = ''
                    category, b_key = np.unique(bk2, return_inverse=True)
                    if category[0] == '' :
                        category[0] = '-'
                    b_key = tuple(b_key[:-1].tolist())
                else :
                    category = []
                if b_key in snps :
                    snps[b_key][2] += w
                elif min(b_key) >= 45 : 
                    snps[b_key] = [len(snps), 1, w]
                else :
                    snps[b_key] = [len(snps), 2, w]
                    
                if snps[b_key][1] > 0 :
                    sites.append([ site[0], site[1], snps[b_key][0], np.array(category) ])

    for inv in invariant :
        b_key = tuple([inv[0]] * len(names))
        if b_key not in snps :
            snps[b_key] = [len(snps), 0, float(inv[1])]
        else :
            snps[b_key][2] += float(inv[1])
    return names, sites, sorted([[info[0], int(math.ceil(info[2])), np.array(line, dtype=np.uint8), info[1]] for line, info in snps.items() ]), seqLens, missing

def read_ancestor(fname, names, snps) :
    snp_array = np.array([snp[2] for snp in snps]).T
    branches = names[:]
    with open(fname) as fin :
        for line in fin :
            name, seq = line.strip().split()
            branches.append(name)
            snp_array = np.concatenate([snp_array, np.array([list(seq)])])
    return dict(zip(branches, snp_array)), [n[0] for n in snps]

def get_mut(final_tree, names, states, sites) :
    mutations = {}
    branches = []
    name_ids = { n:id for id, n in enumerate(names) }
    if final_tree.name == '' :
        root = {n:1 for n in names}
        for n in final_tree.traverse() : root.pop(n.name, None)
        if len(root) == 1 :
            final_tree.name = list(root.keys())[0]
    states = states.T
    for node in final_tree.iter_descendants('postorder') :
        for id, (m, n) in enumerate(zip(states[name_ids[node.name]], states[name_ids[node.up.name]])) :
            #m, n = chr(m), chr(n)
            if m != n and m not in (0, 45) and n not in (0, 45) :
                if id not in mutations :
                    mutations[id] = []
                mutations[id].append([node.name, (n,m)])
    outputs = []
    for c, p, i, l in sites :
        m = mutations.get(i, [])
        len_m = {}
        for mut in m :
            s = tuple(sorted([mut[1][0], mut[1][-1]]))
            mut.append(s)
            len_m[s] = len_m.get(s, 0) + 1
        if l.size == 0 :
            for mut in m :
                outputs.append([mut[0], c, p, len_m[mut[-1]], '{0}->{1}'.format(chr(mut[1][0]), chr(mut[1][1]))])
        else :
            for mut in m :
                outputs.append([mut[0], c, p, len_m[mut[-1]], '{0}->{1}'.format(l[mut[1][0]], l[mut[1][1]])])
    return sorted(outputs)

def write_states(fname, names, states, sites, seqLens, missing) :
    with uopen(fname, 'w') as fout :
        for sl in seqLens :
            fout.write('## Sequence_length: {0} {1}\n'.format(*sl))
        for ms in missing :
            fout.write('## Missing_region: {0} {1} {2}\n'.format(*ms))
        fout.write('#Seq\t#Site\t' + '\t'.join(names) + '\n')
        for site in sites :
            if site[3].size == 0 :
                fout.write('{0}\t{1}\t{2}\n'.format(site[0], site[1], '\t'.join(np.frompyfunc(chr, 1, 1)(states[site[2]])) ))
            else :
                fout.write('{0}\t{1}\t{2}\n'.format(site[0], site[1], '\t'.join( site[3][states[site[2]]] ) ))

def write_ancestral_proportion(fname, names, states, sites, seqLens, missing) :
    with uopen(fname, 'w') as fout :
        for sl in seqLens :
            fout.write('## Sequence_length: {0} {1}\n'.format(*sl))
        for ms in missing :
            fout.write('## Missing_region: {0} {1} {2}\n'.format(*ms))
        
        fout.write('#Seq\t#Site\t#Type:Proportion\n')
        for c, p, i, l in sites :
            tag, state = states[i]
            if l.size == 0 :
                for n, ss in zip(names, state) :
                    fout.write( '{0}\t{1}\t{2}\t{3}\n'.format(c, p, n, '\t'.join([ '{0}:{1:.5f}'.format(chr(t), s) for t, s in zip(tag, ss)]) ))
            else :
                for n, ss in zip(names, state) :
                    fout.write( '{0}\t{1}\t{2}\t{3}\n'.format(c, p, n, '\t'.join([ '{0}:{1:.5f}'.format(l[t], s) for t, s in zip(tag, ss)]) ))
                

def read_states(fname) :
    names, ss, sites = [], {}, []
    with uopen(fname) as fin :
        for line in fin :
            if line.startswith('##') :
                continue
            else :
                names = line.strip().split('\t')[2:]
                break
        for line in fin :
            seq, site, snp_str = line.strip().split('\t', 2)
            if snp_str not in ss :
                ss[snp_str] = len(ss)
            sites.append([seq, int(site), ss[snp_str]])
    states = []
    for s, id in sorted(ss.items(), key=lambda x:x[1]) :
        states.append(np.array(s.split('\t')).view(asc2int))
    return names, np.array(states), sites


def add_args(a) :
    parser = argparse.ArgumentParser(description='''
EToKi phylo runs to:
(1) Generate SNP matrix from alignment (-t matrix)
(2) Calculate ML phylogeny from SNP matrix using RAxML (-t phylogeny)
(3) Workout the nucleotide sequences of internal nodes in the tree using ML estimation (-t ancestral or -t ancestral_proportion for ratio frequencies)
(4) Place mutations onto branches of the tree (-t mutation)
''', formatter_class=argparse.RawTextHelpFormatter)
    parser.add_argument('--tasks', '-t', help='''Tasks to call. Allowed tasks are:
matrix: generate SNP matrix from alignment.
phylogeny: generate phylogeny from SNP matrix.
ancestral: generate AS (ancestral state) matrix from SNP matrix and phylogeny
ancestral_proportion: generate possibilities of AS for each site
mutation: assign SNPs into branches from AS matrix

You can run multiple tasks by sending a comma delimited task list.
There are also some pre-defined task combo:
all: matrix,phylogeny,ancestral,mutation
aln2phy: matrix,phylogeny [default]
snp2mut: phylogeny,ancestral''', default='aln2phy')

    parser.add_argument('--prefix', '-p', help='prefix for all outputs.', required=True)
    parser.add_argument('--alignment', '-m', help='aligned sequences in either fasta format or Xmfa format. Required for "matrix" task.', default='')
    parser.add_argument('--snp', '-s', help='SNP matrix in specified format. Required for "phylogeny" and "ancestral" if alignment is not given', default='')
    parser.add_argument('--tree', '-z', help='phylogenetic tree. Required for "ancestral" task', default='')
    parser.add_argument('--ancestral', '-a', help='Inferred ancestral states in a specified format. Required for "mutation" task', default='')
    parser.add_argument('--core', '-c', help='Core genome proportion. Default: 0.95', type=float, default=0.95)
    parser.add_argument('--n_proc', '-n', help='Number of processes. Default: 7. ', type=int, default=7)

    args = parser.parse_args(a)

    args.tasks = dict(
        all = 'matrix,phylogeny,ancestral,mutation',
        aln2phy = 'matrix,phylogeny',
        snp2mut = 'phylogeny,ancestral,mutation',
    ).get(args.tasks, args.tasks).split(',')

    return args

def infer_ancestral2(data) :
    state, branches, n_node, infer = data
    state[state == 45] = 0
    transitions = {}
    tag, code = np.unique(state, return_inverse=True)
    n_state = tag.size
    missing = np.where(tag == 0)[0]
    if missing.size > 0 :
        tag, n_state = tag[tag != 0], n_state - 1
        code[code == missing[0]] = -1
        code[code  > missing[0]] = code[code  > missing[0]] - 1
    if len(tag) == 0 :
        tag = np.array([45])
    if np.sum(np.in1d(tag, [65, 67, 71, 84])) == n_state :
        n_state = 4

    if n_state not in transitions :
        transitions[n_state] = np.zeros(shape=[n_node, n_state, n_state])
        for tr, (s, t, v) in zip(transitions[n_state], branches) :
            tr.fill((1.0-v)/n_state)
            np.fill_diagonal(tr, (1.+(n_state-1.)*v)/n_state)

    transition = transitions[n_state]

    if infer == 'margin' :
        alpha = np.ones(shape=[n_node, n_state])/n_state
        alpha[code >= 0] = 0
        alpha[code >= 0, code[code >= 0]] = 1
        beta = np.ones(alpha.shape)
        for (s, t, v), tr in zip(branches, transition) :
            alpha[t] = alpha[t]/np.sum(alpha[t])
            if s :
                beta[t] = np.dot(alpha[t], tr)
                alpha[s] *= beta[t]

        for (s, t, v), tr in reversed(list(zip(branches, transition))) :
            if s :
                alpha[t] *= np.dot(alpha[s]/beta[t], tr)
        return [tag, alpha]
    else :
        pt = np.log(transition)
        ids = np.arange(n_state)
        alpha = np.zeros(shape=[n_node, n_state, n_state])
        path = np.zeros(shape=[n_node, n_state], dtype=int)
        alpha[code >= 0] = -9999
        alpha[code >= 0, :, code[code >=0]] = 0

        for (s, t, v), tr in zip(branches, pt) :
            x = alpha[t] + tr
            path[t] = np.argmax(x, 1)
            alpha[s] += x[ids, path[t]]

        r = np.zeros(shape=[n_node], dtype=int)
        for s, t, v in reversed(branches) :
            if not s :
                r[t] = np.argmax(alpha[t, 0])
            else :
                r[t] = path[t][r[s]]
        return tag[r]

def infer_ancestral(tree, names, snps, sites, infer='margin', rescale=1.0) :
    tree = Tree(tree, format=1)
    node_names = {}
    for id,branch in enumerate(tree.traverse('postorder')) :
        digit = ''
        if not branch.is_leaf() :
            try :
                float(branch.name)
                digit = branch.name
                branch.name = ''
            except :
                pass
        if branch.name == '' :
            if digit == '' :
                branch.name = 'N_' + str(len(node_names))
            else :
                branch.name = 'N_' + str(len(node_names)) + '__{0}'.format(digit)
        if not branch.up and len(branch.children) == 2 :
            branch.children[1].dist += branch.children[0].dist - 1e-8
            branch.children[0].dist = 1e-8
        node_names[str(branch.name)] = id
    states, branches = [ [ 0 for snp in snps ] for br in node_names ], []
    for n, s in zip(names, np.array([ snp[2] for snp in snps ]).T) :
        states[ node_names[n] ] = s
    states = np.array(states).T
    for branch in tree.traverse('postorder') :
        if branch.up :
            branches.append([ node_names[branch.up.name], node_names[branch.name], np.exp(-max(branch.dist, 1e-8)) ])
        else :
            branches.append([ None, node_names[branch.name], 1e-8 ])

    n_node = len(node_names)
    #retvalue = [infer_ancestral2([state, branches, n_node, infer]) for state in states]
    try :
        retvalue = pool.map(infer_ancestral2, [[state, branches, n_node, infer] for state in states])
    except :
        pool = Pool(5)
        retvalue = pool.map(infer_ancestral2, [[state, branches, n_node, infer] for state in states])
    return tree, [ k for k, v in sorted(node_names.items(), key=lambda x:x[1])], np.array(retvalue, dtype=np.uint8) if infer =='viterbi' else retvalue

def phylo(args) :
    args = add_args(args)
    global pool
    pool = Pool(args.n_proc)
    
    if 'matrix' in args.tasks :
        assert os.path.isfile( args.alignment )
        args.snp = xFasta2Matrix( args.prefix, args.alignment, args.core )
    if 'phylogeny' in args.tasks or 'ancestral' in args.tasks or 'ancestral_proportion' in args.tasks or 'mutation' in args.tasks :
        assert os.path.isfile( args.snp )
        names, sites, snps, seqLens, missing = read_matrix(args.snp)
        if len(names) < 4 :
            raise ValueError('Taxa too few.')

    # build tree
    if 'phylogeny' in args.tasks :
        phy, weights, asc = write_phylip(args.prefix+'.tre', names, snps)
        if phy != '' :
            args.tree = run_raxml(args.prefix +'.tre', phy, weights, asc, 'CAT', args.n_proc)
        else :
            args.tree = args.prefix + '.tre'
            with open(args.tree, 'w') as fout :
                fout.write('({0}:0.0);'.format(':0.0,'.join(names)))
        args.tree = get_root(args.prefix, args.tree)
    elif 'ancestral' in args.tasks or 'ancestral_proportion' in args.tasks :
        tree = Tree(args.tree, format=1)

    # map snp
    if 'ancestral' in args.tasks :
        final_tree, node_names, states = infer_ancestral(args.tree, names, snps, sites, infer='viterbi')
        #states = np.array(states)
        final_tree.write(format=1, outfile=args.prefix + '.labelled.nwk')
        write_states(args.prefix+'.ancestral_states.gz', node_names, states, sites, seqLens, missing)
    elif 'mutation' in args.tasks :
        final_tree = Tree(args.tree, format=1)
        node_names, states, sites = read_states(args.ancestral)

    if 'ancestral_proportion' in args.tasks :
        final_tree, node_names, states = infer_ancestral(args.tree, names, snps, sites, infer='margin')
        final_tree.write(format=1, outfile=args.prefix + '.labelled.nwk')
        write_ancestral_proportion(args.prefix+'.ancestral_proportion.gz', node_names, states, sites, seqLens, missing)

    if 'mutation' in args.tasks :
        mutations = get_mut(final_tree, node_names, states, sites)
        with uopen(args.prefix + '.mutations.gz', 'w') as fout :
            for sl in seqLens :
                fout.write('## Sequence_length: {0} {1}\n'.format(*sl))
            for ms in missing :
                fout.write('## Missing_region: {0} {1} {2}\n'.format(*ms))
            
            fout.write('#Node\t#Seq\t#Site\t#Homoplasy\t#Mutation\n')
            for mut in mutations :
                fout.write('\t'.join([str(m) for m in mut]) + '\n')

pool = None
if __name__ == '__main__' :
    phylo(sys.argv[1:])
