# Supplementary material for: The EnteroBase user's guide, with case studies on Salmonella transmissions, Yersinia pestis phylogeny, and Escherichia core genomic diversity
Source: Genome Res. 2020 Jan;30(1):138–52. doi: 10.1101/gr.251678.119 (PMC6961584; doi:10.1101/gr.251678.119)
Supplement: Supplemental Material [file supp_gr.251678.119_Supplemental_Code.zip › EToKi-master/modules/RecFilter.py]

import numpy as np, pandas as pd, sys, math, argparse, gzip
from ete3 import Tree
try:
    from configure import uopen
    import phylo
except :
    from .configure import uopen
    from . import phylo

def parse_arg(a) :
    parser = argparse.ArgumentParser(description='Generate a matrix of only vertically inherited SNPs. ', formatter_class=argparse.RawTextHelpFormatter)
    parser.add_argument('--prefix', '-p', help='prefix for the output', required=True)
    parser.add_argument('--snp', '-s', dest='matrix', help='SNP matrix', required=True)
    parser.add_argument('--tree', '-t', help='Labeled tree', required=True)
    parser.add_argument('--rec', '-r', help='Recombinant sketches', required=True)
    parser.add_argument('--prob', '-b', help='Minimum probability for rec sketches. Default: 0.5', default=0.5, type=float)
    parser.add_argument('--clonalframeml', help='The recombinant sketches are in ClonalFrameML format. ', default=False, action="store_true")
    parser.add_argument('--simbac', help='The recombinant sketches are in SimBac break format. ', default=False, action="store_true")
    parser.add_argument('--gubbins', help='convert VCF format to SNP matrix format. ', default=False, action="store_true")
    args = parser.parse_args(a)
    return args

def read_clonalframe(fname, nodes) :
    rec = {}
    with open(fname) as fin :
        fin.readline()
        for line in fin :
            branch, s, e = line.strip().split('\t')
            if branch not in rec :
                rec[branch] = []
            rec[branch].append([int(s), int(e), '', nodes[branch]])
    return rec

def read_simbac(fname, nodes) :
    node_map = {'[{0}]'.format(','.join(sorted(n, key=lambda x:int(x)))) : b for b,n in nodes.items()}
    node_map['[EXTERNAL]'] = 'External'
    rec = {}
    with open(fname) as fin :
        fin.readline()
        fin.readline()
        for line in fin :
            s, e, b1, b2 = line.strip().split('\t')
            if b1 == b2 : 
                continue
            branch = node_map[b1]
            if branch not in rec :
                rec[branch] = []
            rec[branch].append([int(s), int(e), node_map[b2], nodes[branch]])
    return {b:sorted(r) for b, r in rec.items() }


def read_RecHMM(fname, nodes, prob) :
    rec = {}
    with open(fname) as fin :
        for line in fin :
            if line.startswith('\tImportation') :
                part = line.strip().split('\t')
                if len(part) > 5 and float(part[6]) < prob :
                    continue
                if part[1] not in rec :
                    rec[part[1]] = []
                rec[part[1]].append([part[2], int(part[3]), int(part[4]), part[5], nodes[part[1]]])
    return rec

def write_filtered_matrix(fname, names, sites, snps, masks, m_weight) :
    bases = {65:0, 67:0, 71:0, 84:0}
    for snp in snps :
        for n, c in zip(*np.unique(snp[2], return_counts=True)) :
            if n in  bases :
                bases[n] += c*snp[1]
    
    name_map = {name:id for id, name in enumerate(names)}
    sss = []
    for site in sites :
        if site[1] not in m_weight or not len(m_weight[site[1]]) : continue
        weight = np.mean(list(m_weight[site[1]].values())) 
        if site[3].size == 0 :
            snvs = np.frompyfunc(chr, 1, 1)(snps[site[2]][2])
        else :
            snvs = site[3][snps[site[2]][2]]
        snv_x = []
        p = np.zeros(snvs.shape, dtype=bool)
        for m in masks.get(site[1], []) :
            pp = np.ones(snvs.shape, dtype=bool)
            pp[ [name_map[mm] for mm in m] ] = False
            p = (p | (~pp))
            snv_x.append(np.copy(snvs))
            snv_x[-1][pp] = '-'
        snv_x.append(snvs)
        snv_x[-1][p] = '-'
        
        for snv in snv_x :
            snv_type, snv_cnt = np.unique(snv, return_counts=True)
            snv_type, snv_cnt = snv_type[~ np.in1d(snv_type, ['-', 'N', 'n'])], snv_cnt[~ np.in1d(snv_type, ['-', 'N', 'n'])]
            if snv_type.size > 1 :
                for k,v in zip(snv_type, snv_cnt) :
                    if k in bases :
                        bases[k] -= v*weight
                sss.append([ '\t'.join(snv.tolist()), weight, site[:2] ])
                
    with uopen(fname, 'w') as fout :
        fout.write('## Constant_bases: ' + ' '.join([str(int(inv[1]/names.size+0.5) if inv[1] > 0 else 0.) for inv in sorted(bases.items())]) + '\n')
        fout.write('#seq\t#site\t' + '\t'.join(names) + '\t#!W[RecFilter]\n')
        for snv, weight, site in sss :
            fout.write('{2}\t{3}\t{0}\t{1:.5f}\n'.format(snv, weight, *site))
    return fname

def write_gubbins(rec_file) :
    snp = 0
    total_base = 0
    import re
    with open(rec_file) as fin :
        for line in fin :
            if line.startswith('##contig') :
                import re
                t = re.findall('length=(\d+)', line)[0]
                total_base += int(t)
            elif not line.startswith('#') :
                snp += 1
    constant = int((total_base - snp)/4+0.5)
    with open(rec_file) as fin :
        for line in fin :
            if line.startswith('#CHROM') :
                part = line.strip().split('\t')[9:]
                print ('## Constant_bases: {0} {0} {0} {0}\n#seq\t#site\t{1}'.format(constant, '\t'.join(part)))
            elif not line.startswith('#') :
                part = line.strip().split('\t')
                print ('{0}\t{1}\t{2}'.format(part[0], part[1], '\t'.join(part[9:])))

def RecFilter(argv) :
    args = parse_arg(argv)
    if args.gubbins :
        write_gubbins(args.rec)
        sys.exit()
    names, sites, snps, seqLens, missing = phylo.read_matrix(args.matrix)
    tree = Tree(args.tree, format=1)
    
    final_tree, node_names, states = phylo.infer_ancestral(args.tree, names, snps, sites, infer='viterbi')
    nodes = {}
    for node in final_tree.traverse('postorder') :
        if node.is_leaf() :
            nodes[node.name] = [node.name]
        else :
            nodes[node.name] = [ d for c in node.children for d in nodes[c.name] ]

    mutations = phylo.get_mut(final_tree, node_names, np.array(states), sites)
    if args.clonalframeml :
        rec_regions = read_clonalframe(args.rec, nodes)
    elif args.simbac :
        rec_regions = read_simbac(args.rec, nodes)
    else :
        rec_regions = read_RecHMM(args.rec, nodes, args.prob)
        
    n_base = np.sum([v[1] for v in snps])
    br_weight = { b:(n_base+.1)/(n_base-np.sum([ rr[2]-rr[1]+1 for rr in r ])+.1) for b, r in rec_regions.items() }
    curr = ['', [], 0]
    m_weight, masks = {}, {}
    
    for m in mutations :
        if curr[0] != m[0] :
            curr = [m[0], rec_regions.get(m[0], []), 0]
        if m[2] not in m_weight :
            m_weight[m[2]] = {}
        m_weight[m[2]][m[0]] = br_weight.get(m[0], 1.)
        for id in range(curr[2], len(curr[1])) :
            r = curr[1][id]
            if m[2] > r[2] :
                curr[2] += 1
            elif m[2] < r[1] :
                break
            elif m[2] not in masks :
                masks[m[2]] = [r[4]]
                m_weight[m[2]].pop(m[0])
            else :
                masks[m[2]].append(r[4])
                m_weight[m[2]].pop(m[0])
    write_filtered_matrix(args.prefix+'.filtered.gz', names, sites, snps, masks, m_weight)
    return

if __name__ == '__main__' :
    RecFilter(sys.argv[1:])
